# Supplementary material for: Fam20c regulates the calpain proteolysis system through phosphorylating Calpasatatin to maintain cell homeostasis
Source: J Transl Med. 2023 Jun 27;21:417. doi: 10.1186/s12967-023-04275-4 (PMC10294482; doi:10.1186/s12967-023-04275-4)
Supplement: Supplementary file 9 — Additional file 9. Table S3 Gene expression and Q value of RNA-seq. [file 12967_2023_4275_MOESM9_ESM.xlsx]

## Sheet: tproteins
								Table. S9 The detailed information of differentially expressed phosphorylated peptides and proteins between OB Fam20cf/f and OB Fam20cKO in phosphoproteomics.
Protein Group	Protein ID	Accession	-10lgP	Coverage (%)	Coverage (%) OB1_phosph	Coverage (%) OB2_phosph	Coverage (%) OB3_phosph	Coverage (%) KO1_phosph	Coverage (%) KO2_phosph	Coverage (%) KO3_phosph	Area OB1_phosph	Area OB2_phosph	Area OB3_phosph	Area KO1_phosph	Area KO2_phosph	Area KO3_phosph	#Peptides	#Unique	#Spec OB1_phosph	#Spec OB2_phosph	#Spec OB3_phosph	#Spec KO1_phosph	#Spec KO2_phosph	#Spec KO3_phosph	PTM	Avg. Mass	Description
4	6	tr|E9Q616|E9Q616_MOUSE	315.52	20	15	16	17	14	12	16	1750400000	2502400000	2310600000	2440300000	1486900000	2068300000	104	104	231	237	256	232	170	220	Carbamidomethylation; Oxidation (M); Acetylation (N-term); Phosphorylation (STY)	604264	AHNAK nucleoprotein (desmoyokin) OS=Mus musculus OX=10090 GN=Ahnak PE=1 SV=1
1	5	Q8VDD5|MYH9_MOUSE	306.97	34	23	25	24	27	23	26	5567400000	9242100000	8743000000	5798400000	6342100000	3959800000	67	61	200	296	242	253	257	201	Carbamidomethylation; Oxidation (M); Acetylation (N-term); Phosphorylation (STY)	226370	Myosin-9 OS=Mus musculus OX=10090 GN=Myh9 PE=1 SV=4
9	2	Q8BTI8-2|SRRM2_MOUSE	289.08	30	21	18	20	22	25	25	3231700000	3426200000	3569900000	3283300000	3421400000	3534700000	67	67	121	121	116	120	152	155	Carbamidomethylation; Oxidation (M); Acetylation (N-term); Phosphorylation (STY)	283577	Isoform 2 of Serine/arginine repetitive matrix protein 2 OS=Mus musculus OX=10090 GN=Srrm2
9	4	Q8BTI8|SRRM2_MOUSE	289.08	29	20	17	19	21	24	24	3231700000	3426200000	3569900000	3283300000	3421400000	3534700000	67	67	121	121	116	120	152	155	Carbamidomethylation; Oxidation (M); Acetylation (N-term); Phosphorylation (STY)	294841	Serine/arginine repetitive matrix protein 2 OS=Mus musculus OX=10090 GN=Srrm2 PE=1 SV=3
32	1	P14873|MAP1B_MOUSE	276.79	22	19	19	17	16	13	16	487340000	520980000	675100000	287580000	329190000	370250000	33	33	67	57	61	50	42	54	Carbamidomethylation; Oxidation (M); Phosphorylation (STY)	270252	Microtubule-associated protein 1B OS=Mus musculus OX=10090 GN=Map1b PE=1 SV=2
13	17	P09405|NUCL_MOUSE	266.97	54	45	39	41	41	40	43	1981100000	2952500000	2876200000	3356000000	3368700000	3214400000	46	46	130	122	105	97	88	97	Carbamidomethylation; Oxidation (M); Acetylation (N-term); Phosphorylation (STY)	76723	Nucleolin OS=Mus musculus OX=10090 GN=Ncl PE=1 SV=2
6	19	P07901|HS90A_MOUSE	266.72	40	29	29	19	15	30	22	10506000000	11722000000	12915000000	12233000000	10734000000	10515000000	41	30	246	215	201	151	181	172	Carbamidomethylation; Acetylation (N-term); Phosphorylation (STY)	84788	Heat shock protein HSP 90-alpha OS=Mus musculus OX=10090 GN=Hsp90aa1 PE=1 SV=4
8	18	P11499|HS90B_MOUSE	253.31	43	35	38	32	30	36	31	155890000	224710000	234690000	164640000	206470000	305650000	43	14	227	179	171	118	174	191	Carbamidomethylation; Phosphorylation (STY)	83281	Heat shock protein HSP 90-beta OS=Mus musculus OX=10090 GN=Hsp90ab1 PE=1 SV=3
24	8	P27546-3|MAP4_MOUSE	250.8	34	27	29	28	27	27	27	1295700000	1570300000	1307700000	1444000000	788790000	1164300000	31	31	65	69	67	86	57	63	Carbamidomethylation; Oxidation (M); Acetylation (N-term); Phosphorylation (STY)	113656	Isoform 3 of Microtubule-associated protein 4 OS=Mus musculus OX=10090 GN=Map4
24	9	P27546-2|MAP4_MOUSE	250.8	33	26	28	27	26	26	26	1295700000	1570300000	1307700000	1444000000	788790000	1164300000	31	31	65	69	67	86	57	63	Carbamidomethylation; Oxidation (M); Acetylation (N-term); Phosphorylation (STY)	117343	Isoform 2 of Microtubule-associated protein 4 OS=Mus musculus OX=10090 GN=Map4
24	10	P27546|MAP4_MOUSE	250.8	33	26	28	27	26	26	26	1295700000	1570300000	1307700000	1444000000	788790000	1164300000	31	31	65	69	67	86	57	63	Carbamidomethylation; Oxidation (M); Acetylation (N-term); Phosphorylation (STY)	117429	Microtubule-associated protein 4 OS=Mus musculus OX=10090 GN=Map4 PE=1 SV=3
19	91	Q61937|NPM_MOUSE	250.06	67	50	57	57	55	55	65	1186000000	1777100000	2614700000	1825100000	1971500000	1253000000	20	20	67	69	90	77	94	86	Carbamidomethylation; Oxidation (M); Acetylation (N-term); Phosphorylation (STY)	32560	Nucleophosmin OS=Mus musculus OX=10090 GN=Npm1 PE=1 SV=1
19	92	tr|Q9DAY9|Q9DAY9_MOUSE	250.06	76	57	65	65	62	62	74	1186000000	1777100000	2614700000	1825100000	1971500000	1253000000	20	20	67	69	90	77	94	86	Carbamidomethylation; Oxidation (M); Acetylation (N-term); Phosphorylation (STY)	28385	Nucleophosmin OS=Mus musculus OX=10090 GN=Npm1 PE=1 SV=1
19	94	tr|Q5SQB5|Q5SQB5_MOUSE	250.06	69	52	58	58	56	56	67	1186000000	1777100000	2614700000	1825100000	1971500000	1253000000	20	20	67	69	90	77	94	86	Carbamidomethylation; Oxidation (M); Acetylation (N-term); Phosphorylation (STY)	31723	Nucleophosmin OS=Mus musculus OX=10090 GN=Npm1 PE=1 SV=1
2	14	P60710|ACTB_MOUSE	246.98	70	65	59	55	54	48	47	110680000	105000000	84843000	133960000	141720000	142240000	30	2	320	247	224	180	198	221	Carbamidomethylation; Oxidation (M); Acetylation (N-term); Phosphorylation (STY)	41737	Actin cytoplasmic 1 OS=Mus musculus OX=10090 GN=Actb PE=1 SV=1
47	11	tr|B7FAU9|B7FAU9_MOUSE	243.08	17	9	13	11	11	12	11	115140000	125450000	182470000	257320000	222520000	302840000	32	31	29	35	38	52	39	55	Carbamidomethylation; Oxidation (M); Acetylation (N-term); Phosphorylation (STY)	280498	Filamin alpha OS=Mus musculus OX=10090 GN=Flna PE=1 SV=1
47	12	Q8BTM8|FLNA_MOUSE	243.08	17	9	13	11	11	12	11	115140000	125450000	182470000	257320000	222520000	302840000	32	31	29	35	38	52	39	55	Carbamidomethylation; Oxidation (M); Acetylation (N-term); Phosphorylation (STY)	281219	Filamin-A OS=Mus musculus OX=10090 GN=Flna PE=1 SV=5
3	15	P63260|ACTG_MOUSE	243.08	70	65	59	55	54	48	47	15633000	15563000	13831000	16810000	18836000	16623000	29	1	320	246	224	181	197	219	Carbamidomethylation; Oxidation (M); Acetylation (N-term); Phosphorylation (STY)	41793	Actin cytoplasmic 2 OS=Mus musculus OX=10090 GN=Actg1 PE=1 SV=1
40	16	Q61687|ATRX_MOUSE	242.39	15	11	12	14	10	11	10	456840000	539800000	650960000	690390000	537710000	520010000	32	32	42	47	54	56	39	41	Carbamidomethylation; Oxidation (M); Phosphorylation (STY)	278585	Transcriptional regulator ATRX OS=Mus musculus OX=10090 GN=Atrx PE=1 SV=3
17	85	P26645|MARCS_MOUSE	239.89	79	67	67	68	68	79	79	3513400000	2633900000	2750700000	3144700000	1848300000	2386100000	25	25	86	74	93	89	79	80	Carbamidomethylation; Acetylation (N-term); Phosphorylation (STY)	29661	Myristoylated alanine-rich C-kinase substrate OS=Mus musculus OX=10090 GN=Marcks PE=1 SV=2
5	69	tr|A2A8V9|A2A8V9_MOUSE	231.07	45	30	33	30	34	33	40	4500500000	4502500000	4686600000	4959700000	4810400000	5054300000	49	49	203	162	204	237	242	206	Oxidation (M); Acetylation (N-term); Phosphorylation (STY)	103715	Serine/arginine repetitive matrix protein 1 OS=Mus musculus OX=10090 GN=Srrm1 PE=1 SV=1
5	70	tr|E9PUK6|E9PUK6_MOUSE	231.07	45	29	33	29	33	33	40	4500500000	4502500000	4686600000	4959700000	4810400000	5054300000	49	49	203	162	204	237	242	206	Oxidation (M); Acetylation (N-term); Phosphorylation (STY)	104306	Serine/arginine repetitive matrix protein 1 OS=Mus musculus OX=10090 GN=Srrm1 PE=1 SV=1
80	21	E9PVX6|KI67_MOUSE	228.14	16	10	10	12	7	7	6	166730000	179510000	189420000	75843000	43166000	55533000	33	33	38	31	43	19	16	16	Carbamidomethylation; Oxidation (M); Phosphorylation (STY)	350864	Proliferation marker protein Ki-67 OS=Mus musculus OX=10090 GN=Mki67 PE=1 SV=1
150	7	P11087|CO1A1_MOUSE	226.94	30	14	16	12	12	17	21	70155000	110780000	89855000	79040000	40527000	78933000	20	20	16	18	20	17	14	27	Carbamidomethylation; Oxidation (M)	138033	Collagen alpha-1(I) chain OS=Mus musculus OX=10090 GN=Col1a1 PE=1 SV=4
27	285	tr|F6ZFU0|F6ZFU0_MOUSE	224.63	19	17	15	13	15	13	15	3209700000	3820900000	4180800000	4516400000	3430700000	4503400000	18	17	65	62	60	68	69	65	Carbamidomethylation; Oxidation (M); Acetylation (N-term); Phosphorylation (STY)	61392	Elongation factor 1-delta (Fragment) OS=Mus musculus OX=10090 GN=Eef1d PE=1 SV=1
27	286	tr|A0A0R4J1E2|A0A0R4J1E2_MOUSE	224.63	16	14	13	11	13	11	13	3209700000	3820900000	4180800000	4516400000	3430700000	4503400000	18	17	65	62	60	68	69	65	Carbamidomethylation; Oxidation (M); Acetylation (N-term); Phosphorylation (STY)	72930	Elongation factor 1-delta OS=Mus musculus OX=10090 GN=Eef1d PE=1 SV=1
27	289	tr|A0A0R4J1L2|A0A0R4J1L2_MOUSE	224.63	42	37	33	28	33	28	33	3209700000	3820900000	4180800000	4516400000	3430700000	4503400000	18	17	65	62	60	68	69	65	Carbamidomethylation; Oxidation (M); Acetylation (N-term); Phosphorylation (STY)	28728	Elongation factor 1-delta OS=Mus musculus OX=10090 GN=Eef1d PE=1 SV=1
27	290	P57776-3|EF1D_MOUSE	224.63	16	14	13	11	13	11	13	3209700000	3820900000	4180800000	4516400000	3430700000	4503400000	18	17	65	62	60	68	69	65	Carbamidomethylation; Oxidation (M); Acetylation (N-term); Phosphorylation (STY)	72931	Isoform 3 of Elongation factor 1-delta OS=Mus musculus OX=10090 GN=Eef1d
27	297	P57776-2|EF1D_MOUSE	224.63	42	37	33	28	33	28	33	3209700000	3820900000	4180800000	4516400000	3430700000	4503400000	18	17	65	62	60	68	69	65	Carbamidomethylation; Oxidation (M); Acetylation (N-term); Phosphorylation (STY)	28729	Isoform 2 of Elongation factor 1-delta OS=Mus musculus OX=10090 GN=Eef1d
27	298	tr|Q91VK2|Q91VK2_MOUSE	224.63	39	34	31	26	30	26	30	3209700000	3820900000	4180800000	4516400000	3430700000	4503400000	18	17	65	62	60	68	69	65	Carbamidomethylation; Oxidation (M); Acetylation (N-term); Phosphorylation (STY)	30634	Eef1d protein OS=Mus musculus OX=10090 GN=Eef1d PE=1 SV=1
27	299	tr|Q80T06|Q80T06_MOUSE	224.63	38	34	30	26	30	26	30	3209700000	3820900000	4180800000	4516400000	3430700000	4503400000	18	17	65	62	60	68	69	65	Carbamidomethylation; Oxidation (M); Acetylation (N-term); Phosphorylation (STY)	31292	Elongation factor 1-delta OS=Mus musculus OX=10090 GN=Eef1d PE=1 SV=1
27	303	P57776|EF1D_MOUSE	224.63	38	34	30	26	30	26	30	3209700000	3820900000	4180800000	4516400000	3430700000	4503400000	18	17	65	62	60	68	69	65	Carbamidomethylation; Oxidation (M); Acetylation (N-term); Phosphorylation (STY)	31293	Elongation factor 1-delta OS=Mus musculus OX=10090 GN=Eef1d PE=1 SV=3
61	320	P62960|YBOX1_MOUSE	221.65	48	45	41	41	41	44	43	377400000	540060000	384230000	387470000	266900000	459320000	17	16	33	33	27	26	33	43	Acetylation (N-term); Phosphorylation (STY)	35730	Nuclease-sensitive element-binding protein 1 OS=Mus musculus OX=10090 GN=Ybx1 PE=1 SV=3
56	260	Q9JKB3|YBOX3_MOUSE	221.32	50	42	26	30	30	47	47	451040000	452170000	514920000	554100000	392210000	443350000	14	13	40	29	32	35	36	35	Acetylation (N-term); Phosphorylation (STY)	38814	Y-box-binding protein 3 OS=Mus musculus OX=10090 GN=Ybx3 PE=1 SV=2
54	154	Q61316|HSP74_MOUSE	220.91	20	15	15	19	15	16	17	364900000	448650000	401120000	364110000	220540000	310600000	15	14	45	37	33	31	34	36	Carbamidomethylation; Oxidation (M); Phosphorylation (STY)	94133	Heat shock 70 kDa protein 4 OS=Mus musculus OX=10090 GN=Hspa4 PE=1 SV=1
54	155	tr|Q3U2G2|Q3U2G2_MOUSE	220.91	20	15	15	19	15	16	17	364900000	448650000	401120000	364110000	220540000	310600000	15	14	45	37	33	31	34	36	Carbamidomethylation; Oxidation (M); Phosphorylation (STY)	94209	Heat shock 70 kDa protein 4 OS=Mus musculus OX=10090 GN=Hspa4 PE=1 SV=1
15	142	tr|E9Q3D6|E9Q3D6_MOUSE	217.64	69	49	62	34	44	59	41					0		21	1	112	99	88	74	118	123	Carbamidomethylation; Phosphorylation (STY)	22482	Heat shock protein HSP 90-beta (Fragment) OS=Mus musculus OX=10090 GN=Hsp90ab1 PE=1 SV=1
21	68	P35564|CALX_MOUSE	216.39	24	21	22	20	20	13	19	2574900000	3163500000	2148100000	1650100000	2209700000	2563300000	22	22	90	88	67	72	65	76	Phosphorylation (STY)	67278	Calnexin OS=Mus musculus OX=10090 GN=Canx PE=1 SV=1
84	35	Q9QXS1-2|PLEC_MOUSE	215.88	7	3	3	4	4	5	6	174520000	226040000	217150000	152020000	175920000	250390000	32	31	23	24	24	23	29	36	Oxidation (M); Phosphorylation (STY)	533513	Isoform PLEC-1 of Plectin OS=Mus musculus OX=10090 GN=Plec
84	36	Q9QXS1|PLEC_MOUSE	215.88	7	3	3	4	4	5	6	174520000	226040000	217150000	152020000	175920000	250390000	32	31	23	24	24	23	29	36	Oxidation (M); Phosphorylation (STY)	534193	Plectin OS=Mus musculus OX=10090 GN=Plec PE=1 SV=3
93	23	Q9WTQ5|AKA12_MOUSE	214.75	21	10	9	9	16	14	13	92829000	119040000	119810000	170820000	132130000	170140000	22	22	21	22	17	33	26	30	Carbamidomethylation; Phosphorylation (STY)	180694	A-kinase anchor protein 12 OS=Mus musculus OX=10090 GN=Akap12 PE=1 SV=1
11	51	P10126|EF1A1_MOUSE	214.7	48	47	33	42	38	38	45	1823900000	2511600000	760050000	1181900000	766650000	696650000	23	23	185	150	92	78	76	79	Carbamidomethylation; Oxidation (M); Acetylation (N-term); Phosphorylation (STY)	50114	Elongation factor 1-alpha 1 OS=Mus musculus OX=10090 GN=Eef1a1 PE=1 SV=3
16	26	P63017|HSP7C_MOUSE	213.72	50	41	41	39	40	39	46	447620000	744160000	678670000	436970000	378940000	434980000	28	22	114	120	90	82	81	96	Carbamidomethylation; Oxidation (M)	70871	Heat shock cognate 71 kDa protein OS=Mus musculus OX=10090 GN=Hspa8 PE=1 SV=1
42	24	Q9JIK5|DDX21_MOUSE	213.63	27	25	25	24	22	17	22	783480000	1027500000	913860000	820510000	553150000	677140000	24	24	53	57	45	48	31	37	Carbamidomethylation; Oxidation (M); Phosphorylation (STY)	93551	Nucleolar RNA helicase 2 OS=Mus musculus OX=10090 GN=Ddx21 PE=1 SV=3
162	305	Q64511|TOP2B_MOUSE	212.8	9	8	5	6	9	9	8	106800000	123220000	137310000	182860000	139940000	215600000	12	12	18	12	14	25	18	19	Phosphorylation (STY)	181908	DNA topoisomerase 2-beta OS=Mus musculus OX=10090 GN=Top2b PE=1 SV=2
51	22	Q7TPV4|MBB1A_MOUSE	211.85	16	13	13	12	12	10	14	1367100000	1719200000	1316100000	1064200000	434460000	490960000	18	18	52	41	35	38	28	39	Oxidation (M); Acetylation (N-term); Phosphorylation (STY)	152036	Myb-binding protein 1A OS=Mus musculus OX=10090 GN=Mybbp1a PE=1 SV=2
29	53	P63038|CH60_MOUSE	211.46	42	27	29	28	29	20	28	180070000	186920000	233240000	145820000	142620000	213320000	21	21	51	48	72	60	45	65	Carbamidomethylation; Oxidation (M)	60956	60 kDa heat shock protein mitochondrial OS=Mus musculus OX=10090 GN=Hspd1 PE=1 SV=1
7	54	P62737|ACTA_MOUSE	209.49	49	42	45	44	44	44	38	1330500000	413110000	322210000	83181000	246110000	146620000	24	6	277	223	201	137	124	131	Carbamidomethylation; Oxidation (M); Acetylation (N-term); Phosphorylation (STY)	42009	Actin aortic smooth muscle OS=Mus musculus OX=10090 GN=Acta2 PE=1 SV=1
62	193	Q91XV3|BASP1_MOUSE	208.5	78	55	55	64	74	61	64	143370000	190070000	132200000	424340000	245210000	323560000	14	14	22	20	28	43	43	38	Phosphorylation (STY)	22087	Brain acid soluble protein 1 OS=Mus musculus OX=10090 GN=Basp1 PE=1 SV=3
12	31	P20152|VIME_MOUSE	207.62	53	35	30	35	33	45	43	623570000	1406700000	1285700000	424810000	1221100000	1414900000	29	24	121	120	95	96	102	123	Carbamidomethylation; Phosphorylation (STY)	53688	Vimentin OS=Mus musculus OX=10090 GN=Vim PE=1 SV=3
50	84	Q80WJ7|LYRIC_MOUSE	206.43	26	19	26	22	25	20	25	1120700000	1009100000	1049000000	1383000000	959210000	1185600000	15	15	39	44	31	57	30	34	Acetylation (N-term); Phosphorylation (STY)	63846	Protein LYRIC OS=Mus musculus OX=10090 GN=Mtdh PE=1 SV=1
190	519	Q62318|TIF1B_MOUSE	204.18	24	4	8	8	12	8	24	921310000	1178200000	1191200000	1051900000	895420000	977270000	11	11	10	14	18	16	16	19	Carbamidomethylation; Oxidation (M); Acetylation (N-term); Phosphorylation (STY)	88847	Transcription intermediary factor 1-beta OS=Mus musculus OX=10090 GN=Trim28 PE=1 SV=3
184	83	Q01320|TOP2A_MOUSE	202.33	14	8	12	12	9	9	10	540900000	646140000	550240000	196540000	115890000	158100000	15	15	14	26	24	11	10	12	Carbamidomethylation; Oxidation (M); Acetylation (N-term); Phosphorylation (STY)	172789	DNA topoisomerase 2-alpha OS=Mus musculus OX=10090 GN=Top2a PE=1 SV=2
43	270	Q99JF8|PSIP1_MOUSE	200.09	24	18	24	18	18	14	18	1442500000	1721000000	1473100000	701440000	421120000	546770000	13	13	49	68	53	38	28	33	Carbamidomethylation; Oxidation (M); Phosphorylation (STY)	59697	PC4 and SFRS1-interacting protein OS=Mus musculus OX=10090 GN=Psip1 PE=1 SV=1
100	643	O70251|EF1B_MOUSE	199.7	39	32	32	32	36	35	35	690960000	1097800000	1201800000	1237600000	1178400000	900620000	11	10	13	22	24	29	29	28	Carbamidomethylation; Phosphorylation (STY)	24694	Elongation factor 1-beta OS=Mus musculus OX=10090 GN=Eef1b PE=1 SV=5
53	178	Q9ERG0|LIMA1_MOUSE	198.92	22	15	20	16	14	14	18	1011500000	2498100000	2060800000	1365600000	618510000	1184100000	13	13	30	46	34	32	28	46	Carbamidomethylation; Acetylation (N-term); Phosphorylation (STY)	84060	LIM domain and actin-binding protein 1 OS=Mus musculus OX=10090 GN=Lima1 PE=1 SV=3
53	184	Q9ERG0-2|LIMA1_MOUSE	198.92	28	19	25	21	18	18	22	1011500000	2498100000	2060800000	1365600000	618510000	1184100000	13	13	30	46	34	32	28	46	Carbamidomethylation; Acetylation (N-term); Phosphorylation (STY)	66018	Isoform Alpha of LIM domain and actin-binding protein 1 OS=Mus musculus OX=10090 GN=Lima1
78	111	P17182|ENOA_MOUSE	197.99	39	31	26	35	24	25	35	793570000	577280000	621290000	417320000	254410000	372320000	16	16	30	31	29	27	20	32	Carbamidomethylation; Oxidation (M)	47141	Alpha-enolase OS=Mus musculus OX=10090 GN=Eno1 PE=1 SV=3
90	55	Q80X90|FLNB_MOUSE	197.41	11	4	7	7	7	6	9	32382000	53549000	45498000	58781000	31305000	43506000	25	24	16	26	26	28	23	33	Carbamidomethylation; Oxidation (M); Acetylation (N-term); Phosphorylation (STY)	277822	Filamin-B OS=Mus musculus OX=10090 GN=Flnb PE=1 SV=3
87	49	tr|A0A087WR50|A0A087WR50_MOUSE	197.2	11	4	6	5	5	8	9	75386000	110410000	83994000	79946000	65869000	100850000	21	21	23	28	17	27	31	30	Carbamidomethylation; Phosphorylation (STY)	262840	Fibronectin OS=Mus musculus OX=10090 GN=Fn1 PE=1 SV=1
87	50	P11276|FINC_MOUSE	197.2	11	4	5	5	5	7	9	75386000	110410000	83994000	79946000	65869000	100850000	21	21	23	28	17	27	31	30	Carbamidomethylation; Phosphorylation (STY)	272536	Fibronectin OS=Mus musculus OX=10090 GN=Fn1 PE=1 SV=4
83	60	P20029|BIP_MOUSE	196.95	35	23	20	24	25	19	22	119540000	118950000	138720000	129980000	98440000	152950000	20	16	34	21	25	27	22	34		72422	Endoplasmic reticulum chaperone BiP OS=Mus musculus OX=10090 GN=Hspa5 PE=1 SV=3
149	194	Q9Z277|BAZ1B_MOUSE	196.63	11	9	7	5	8	9	9	226550000	95906000	115680000	75757000	155980000	399010000	16	16	24	13	16	13	19	27	Carbamidomethylation; Oxidation (M); Phosphorylation (STY)	170650	Tyrosine-protein kinase BAZ1B OS=Mus musculus OX=10090 GN=Baz1b PE=1 SV=2
71	240	Q8BLH7|HIRP3_MOUSE	196.34	27	25	23	23	21	23	21	188780000	204110000	289760000	154030000	115090000	149130000	12	12	35	30	39	26	24	31	Carbamidomethylation; Phosphorylation (STY)	65215	HIRA-interacting protein 3 OS=Mus musculus OX=10090 GN=Hirip3 PE=1 SV=1
209	321	tr|A2ANY6|A2ANY6_MOUSE	196.32	3	2	2	2	2	2	3	78738000	108230000	107580000	144240000	125120000	133880000	11	11	11	14	8	20	14	15	Oxidation (M); Phosphorylation (STY)	630349	Midasin OS=Mus musculus OX=10090 GN=Mdn1 PE=1 SV=1
30	388	P51859|HDGF_MOUSE	192.81	53	42	43	46	43	43	50	563360000	607880000	1198100000	1459200000	1394400000	1009700000	13	13	32	50	61	76	63	54	Carbamidomethylation; Phosphorylation (STY)	26269	Hepatoma-derived growth factor OS=Mus musculus OX=10090 GN=Hdgf PE=1 SV=2
52	322	Q05D44|IF2P_MOUSE	192.79	12	10	9	9	9	9	9	877200000	980530000	1108500000	852650000	760920000	788170000	11	11	42	50	43	37	27	27	Phosphorylation (STY)	137616	Eukaryotic translation initiation factor 5B OS=Mus musculus OX=10090 GN=Eif5b PE=1 SV=2
88	96	Q7TQH0-3|ATX2L_MOUSE	191.94	24	17	17	16	17	18	18	211050000	255510000	255350000	272330000	294900000	359080000	18	17	23	25	23	30	26	29	Carbamidomethylation; Oxidation (M); Phosphorylation (STY)	110010	Isoform 3 of Ataxin-2-like protein OS=Mus musculus OX=10090 GN=Atxn2l
88	97	Q7TQH0-2|ATX2L_MOUSE	191.94	23	17	16	16	17	18	17	211050000	255510000	255350000	272330000	294900000	359080000	18	17	23	25	23	30	26	29	Carbamidomethylation; Oxidation (M); Phosphorylation (STY)	113043	Isoform 2 of Ataxin-2-like protein OS=Mus musculus OX=10090 GN=Atxn2l
88	98	tr|A0A0U1RPL0|A0A0U1RPL0_MOUSE	191.94	23	16	16	15	16	17	17	211050000	255510000	255350000	272330000	294900000	359080000	18	17	23	25	23	30	26	29	Carbamidomethylation; Oxidation (M); Phosphorylation (STY)	115266	Ataxin-2-like protein OS=Mus musculus OX=10090 GN=Atxn2l PE=1 SV=1
88	102	Q7TQH0|ATX2L_MOUSE	191.94	24	17	17	16	17	18	18	211050000	255510000	255350000	272330000	294900000	359080000	18	17	23	25	23	30	26	29	Carbamidomethylation; Oxidation (M); Phosphorylation (STY)	110649	Ataxin-2-like protein OS=Mus musculus OX=10090 GN=Atxn2l PE=1 SV=1
75	79	P09411|PGK1_MOUSE	191.72	52	33	29	38	38	35	35	82691000	112140000	365710000	145870000	56398000	84702000	20	20	20	44	36	31	16	26	Carbamidomethylation; Oxidation (M); Phosphorylation (STY)	44550	Phosphoglycerate kinase 1 OS=Mus musculus OX=10090 GN=Pgk1 PE=1 SV=4
74	100	Q8K019-2|BCLF1_MOUSE	191.39	16	11	10	11	9	14	13	958960000	1071000000	1004500000	771580000	549840000	715520000	16	15	33	29	27	26	32	28	Phosphorylation (STY)	105828	Isoform 2 of Bcl-2-associated transcription factor 1 OS=Mus musculus OX=10090 GN=Bclaf1
74	101	Q8K019|BCLF1_MOUSE	191.39	16	11	10	11	9	14	13	958960000	1071000000	1004500000	771580000	549840000	715520000	16	15	33	29	27	26	32	28	Phosphorylation (STY)	106002	Bcl-2-associated transcription factor 1 OS=Mus musculus OX=10090 GN=Bclaf1 PE=1 SV=2
131	122	tr|E9PZM7|E9PZM7_MOUSE	191.37	13	10	10	7	10	11	10	121110000	125370000	138270000	158350000	129280000	180130000	11	11	20	17	18	22	20	23	Carbamidomethylation; Phosphorylation (STY)	162099	SR-related CTD-associated factor 11 OS=Mus musculus OX=10090 GN=Scaf11 PE=1 SV=1
124	710	Q3UHX2|HAP28_MOUSE	191.24	41	22	33	28	22	20	35	554540000	754300000	560340000	620250000	425240000	654030000	9	9	24	22	21	25	9	24	Phosphorylation (STY)	20605	28 kDa heat- and acid-stable phosphoprotein OS=Mus musculus OX=10090 GN=Pdap1 PE=1 SV=1
67	344	Q8JZQ9|EIF3B_MOUSE	191.18	25	9	18	19	18	10	16	839010000	845050000	2013700000	1427900000	834500000	1306900000	11	11	27	20	35	32	35	39	Carbamidomethylation; Acetylation (N-term); Phosphorylation (STY)	91370	Eukaryotic translation initiation factor 3 subunit B OS=Mus musculus OX=10090 GN=Eif3b PE=1 SV=1
39	204	P43276|H15_MOUSE	190.34	39	36	35	35	27	22	30	2047200000	2723800000	3008900000	1091400000	451400000	635440000	17	14	91	71	48	26	23	25	Acetylation (N-term); Phosphorylation (STY)	22576	Histone H1.5 OS=Mus musculus OX=10090 GN=Hist1h1b PE=1 SV=2
55	65	tr|G3UX48|G3UX48_MOUSE	189.93	11	8	7	9	9	9	10	262460000	275670000	354940000	316440000	414050000	416340000	19	19	35	24	31	32	45	46	Acetylation (N-term); Phosphorylation (STY)	219460	Protein PRRC2A OS=Mus musculus OX=10090 GN=Prrc2a PE=1 SV=1
55	66	Q7TSC1|PRC2A_MOUSE	189.93	11	8	7	8	9	9	10	262460000	275670000	354940000	316440000	414050000	416340000	19	19	35	24	31	32	45	46	Acetylation (N-term); Phosphorylation (STY)	229200	Protein PRRC2A OS=Mus musculus OX=10090 GN=Prrc2a PE=1 SV=1
46	112	Q569Z6|TR150_MOUSE	189.83	20	14	14	11	11	14	18	231490000	257590000	289560000	261740000	391630000	486630000	18	17	38	36	40	49	37	49	Phosphorylation (STY)	108178	Thyroid hormone receptor-associated protein 3 OS=Mus musculus OX=10090 GN=Thrap3 PE=1 SV=1
58	1082	P25206|MCM3_MOUSE	189.28	9	7	8	8	8	8	9	784040000	626980000	1041300000	952410000	767060000	1018400000	8	8	33	29	33	35	39	31	Oxidation (M); Phosphorylation (STY)	91546	DNA replication licensing factor MCM3 OS=Mus musculus OX=10090 GN=Mcm3 PE=1 SV=2
146	115	O08784|TCOF_MOUSE	188.63	13	9	11	12	10	9	10	395490000	216180000	430970000	334610000	143280000	142380000	13	13	22	24	19	18	16	14	Acetylation (N-term); Phosphorylation (STY)	135001	Treacle protein OS=Mus musculus OX=10090 GN=Tcof1 PE=1 SV=1
146	116	tr|H3BL37|H3BL37_MOUSE	188.63	13	9	11	11	10	9	10	395490000	216180000	430970000	334610000	143280000	142380000	13	13	22	24	19	18	16	14	Acetylation (N-term); Phosphorylation (STY)	138556	Treacle protein OS=Mus musculus OX=10090 GN=Tcof1 PE=1 SV=1
60	103	E9Q7G0|NUMA1_MOUSE	188.58	9	8	8	8	8	5	9	286810000	349700000	332700000	256970000	76604000	138720000	12	12	38	31	34	30	21	43	Carbamidomethylation; Phosphorylation (STY)	235628	Nuclear mitotic apparatus protein 1 OS=Mus musculus OX=10090 GN=Numa1 PE=1 SV=1
34	230	Q8BGD9|IF4B_MOUSE	188.21	26	14	19	18	18	20	18	1609700000	1420600000	1986100000	1270500000	1675900000	1808900000	14	14	47	52	51	46	64	66	Carbamidomethylation; Phosphorylation (STY)	68840	Eukaryotic translation initiation factor 4B OS=Mus musculus OX=10090 GN=Eif4b PE=1 SV=1
22	203	P43277|H13_MOUSE	188.1	37	37	32	36	32	27	27	791850000	1254300000	1045000000	414220000	200570000	239110000	16	9	117	138	88	47	31	32	Acetylation (N-term); Phosphorylation (STY)	22100	Histone H1.3 OS=Mus musculus OX=10090 GN=Hist1h1d PE=1 SV=2
64	164	Q4VA53|PDS5B_MOUSE	187.46	10	7	7	8	9	8	9	205140000	401010000	267190000	263730000	281060000	184590000	14	1	39	27	29	29	37	31	Oxidation (M); Acetylation (N-term); Phosphorylation (STY)	164418	Sister chromatid cohesion protein PDS5 homolog B OS=Mus musculus OX=10090 GN=Pds5b PE=1 SV=1
64	165	Q4VA53-3|PDS5B_MOUSE	187.46	10	7	7	8	9	8	8	205140000	401010000	267190000	263730000	281060000	184590000	14	1	39	27	29	29	37	31	Oxidation (M); Acetylation (N-term); Phosphorylation (STY)	164673	Isoform 3 of Sister chromatid cohesion protein PDS5 homolog B OS=Mus musculus OX=10090 GN=Pds5b
246	198	Q6PGL7|WASC2_MOUSE	186.74	15	10	10	12	9	11	11	28366000	45659000	42535000	43152000	48074000	58159000	13	13	11	9	13	12	13	13	Phosphorylation (STY)	145310	WASH complex subunit 2 OS=Mus musculus OX=10090 GN=Washc2 PE=1 SV=1
20	150	P43274|H14_MOUSE	186.08	37	37	32	37	32	27	27	1370500000	1875600000	1715800000	810350000	411400000	455230000	18	13	127	128	93	57	39	36	Acetylation (N-term); Phosphorylation (STY)	21977	Histone H1.4 OS=Mus musculus OX=10090 GN=Hist1h1e PE=1 SV=2
57	365	Q6P542|ABCF1_MOUSE	185.46	14	10	13	13	12	12	12	676300000	891740000	821010000	797800000	521820000	722140000	10	10	41	45	35	32	21	30	Phosphorylation (STY)	94945	ATP-binding cassette sub-family F member 1 OS=Mus musculus OX=10090 GN=Abcf1 PE=1 SV=1
81	190	tr|E9QAS4|E9QAS4_MOUSE	185.03	8	7	7	8	8	3	7	274190000	326150000	329130000	202950000	127370000	122810000	13	13	36	33	30	25	17	22	Carbamidomethylation; Oxidation (M); Phosphorylation (STY)	216369	Chromodomain-helicase-DNA-binding protein 4 OS=Mus musculus OX=10090 GN=Chd4 PE=1 SV=1
81	191	Q6PDQ2|CHD4_MOUSE	185.03	8	7	7	8	8	3	7	274190000	326150000	329130000	202950000	127370000	122810000	13	13	36	33	30	25	17	22	Carbamidomethylation; Oxidation (M); Phosphorylation (STY)	217749	Chromodomain-helicase-DNA-binding protein 4 OS=Mus musculus OX=10090 GN=Chd4 PE=1 SV=1
81	192	tr|E9QAS5|E9QAS5_MOUSE	185.03	8	7	7	7	8	3	7	274190000	326150000	329130000	202950000	127370000	122810000	13	13	36	33	30	25	17	22	Carbamidomethylation; Oxidation (M); Phosphorylation (STY)	218632	Chromodomain-helicase-DNA-binding protein 4 OS=Mus musculus OX=10090 GN=Chd4 PE=1 SV=1
257	214	Q99PG2|OGFR_MOUSE	184.84	25	21	19	19	15	18	20	41431000	65168000	49972000	28862000	20855000	37022000	10	10	12	12	9	10	12	13	Carbamidomethylation; Phosphorylation (STY)	70679	Opioid growth factor receptor OS=Mus musculus OX=10090 GN=Ogfr PE=1 SV=1
115	163	P63101|1433Z_MOUSE	184.55	62	43	44	39	44	54	49	61366000	111080000	103350000	65639000	73530000	112830000	15	11	21	22	25	20	21	24	Carbamidomethylation; Oxidation (M); Phosphorylation (STY)	27771	14-3-3 protein zeta/delta OS=Mus musculus OX=10090 GN=Ywhaz PE=1 SV=1
82	127	tr|Z4YJT3|Z4YJT3_MOUSE	184.22	18	11	13	11	16	14	15	379960000	579680000	467370000	503910000	501120000	599660000	17	17	22	24	17	25	32	43	Carbamidomethylation; Oxidation (M); Phosphorylation (STY)	121152	La-related protein 1 OS=Mus musculus OX=10090 GN=Larp1 PE=1 SV=1
82	128	Q6ZQ58|LARP1_MOUSE	184.22	18	11	13	11	16	14	15	379960000	579680000	467370000	503910000	501120000	599660000	17	17	22	24	17	25	32	43	Carbamidomethylation; Oxidation (M); Phosphorylation (STY)	121125	La-related protein 1 OS=Mus musculus OX=10090 GN=Larp1 PE=1 SV=3
159	63	P27773|PDIA3_MOUSE	183.82	33	28	24	25	15	20	19	90768000	112060000	115220000	59795000	64444000	95082000	14	14	24	22	23	13	14	12	Carbamidomethylation; Oxidation (M)	56678	Protein disulfide-isomerase A3 OS=Mus musculus OX=10090 GN=Pdia3 PE=1 SV=2
33	1726	Q9D6Z1|NOP56_MOUSE	183.6	13	7	7	7	7	7	13	703000000	791280000	892300000	823540000	597310000	671050000	10	10	60	60	59	55	52	44	Carbamidomethylation; Oxidation (M); Phosphorylation (STY)	64464	Nucleolar protein 56 OS=Mus musculus OX=10090 GN=Nop56 PE=1 SV=2
94	105	P68373|TBA1C_MOUSE	183.45	32	27	21	22	20	22	26	18879000	28108000	20369000	23322000	15578000	18193000	12	2	24	38	20	22	21	24	Phosphorylation (STY)	49909	Tubulin alpha-1C chain OS=Mus musculus OX=10090 GN=Tuba1c PE=1 SV=1
92	93	P05213|TBA1B_MOUSE	183.09	35	27	21	25	20	23	26	12378000	10145000	18192000	16616000	7120600	4676400	12	2	24	39	23	23	19	22	Carbamidomethylation; Phosphorylation (STY)	50152	Tubulin alpha-1B chain OS=Mus musculus OX=10090 GN=Tuba1b PE=1 SV=2
216	185	tr|S4R2J9|S4R2J9_MOUSE	182.58	7	6	5	5	5	4	5	53759000	74640000	82893000	108640000	76173000	48333000	12	12	14	14	14	16	12	9	Carbamidomethylation; Phosphorylation (STY)	302434	Protein PRRC2C OS=Mus musculus OX=10090 GN=Prrc2c PE=1 SV=1
216	186	Q3TLH4-5|PRC2C_MOUSE	182.58	7	6	5	5	5	4	5	53759000	74640000	82893000	108640000	76173000	48333000	12	12	14	14	14	16	12	9	Carbamidomethylation; Phosphorylation (STY)	302604	Isoform 5 of Protein PRRC2C OS=Mus musculus OX=10090 GN=Prrc2c
216	187	tr|A0A0A0MQ79|A0A0A0MQ79_MOUSE	182.58	7	6	5	5	5	4	5	53759000	74640000	82893000	108640000	76173000	48333000	12	12	14	14	14	16	12	9	Carbamidomethylation; Phosphorylation (STY)	310721	Protein PRRC2C OS=Mus musculus OX=10090 GN=Prrc2c PE=1 SV=1
216	188	Q3TLH4|PRC2C_MOUSE	182.58	7	6	5	5	5	4	5	53759000	74640000	82893000	108640000	76173000	48333000	12	12	14	14	14	16	12	9	Carbamidomethylation; Phosphorylation (STY)	310891	Protein PRRC2C OS=Mus musculus OX=10090 GN=Prrc2c PE=1 SV=3
107	167	tr|F8WHU5|F8WHU5_MOUSE	181.19	10	5	7	6	7	8	8		5929300					14	1	24	19	22	19	30	24	Oxidation (M); Acetylation (N-term); Phosphorylation (STY)	164761	Sister chromatid cohesion protein PDS5 homolog B OS=Mus musculus OX=10090 GN=Pds5b PE=1 SV=1
98	76	tr|F6RJ39|F6RJ39_MOUSE	180.76	16	10	11	12	12	12	15	275220000	279080000	323300000	299230000	276130000	369850000	16	16	18	21	21	25	28	33	Carbamidomethylation; Phosphorylation (STY)	143660	Apoptotic chromatin condensation inducer in the nucleus (Fragment) OS=Mus musculus OX=10090 GN=Acin1 PE=1 SV=1
98	77	Q9JIX8-4|ACINU_MOUSE	180.76	16	10	11	12	12	12	15	275220000	279080000	323300000	299230000	276130000	369850000	16	16	18	21	21	25	28	33	Carbamidomethylation; Phosphorylation (STY)	146302	Isoform 4 of Apoptotic chromatin condensation inducer in the nucleus OS=Mus musculus OX=10090 GN=Acin1
98	78	Q9JIX8|ACINU_MOUSE	180.76	15	10	11	11	11	12	15	275220000	279080000	323300000	299230000	276130000	369850000	16	16	18	21	21	25	28	33	Carbamidomethylation; Phosphorylation (STY)	150719	Apoptotic chromatin condensation inducer in the nucleus OS=Mus musculus OX=10090 GN=Acin1 PE=1 SV=3
63	80	P58252|EF2_MOUSE	180.62	29	12	14	13	12	14	20	229570000	211120000	124200000	89412000	117900000	158090000	25	25	24	36	28	35	30	39	Carbamidomethylation; Oxidation (M)	95314	Elongation factor 2 OS=Mus musculus OX=10090 GN=Eef2 PE=1 SV=2
193	82	Q9ERU9|RBP2_MOUSE	180.45	7	6	4	4	5	3	5	125540000	143510000	147470000	131740000	31876000	61682000	15	15	20	14	18	18	7	14	Carbamidomethylation; Phosphorylation (STY)	341122	E3 SUMO-protein ligase RanBP2 OS=Mus musculus OX=10090 GN=Ranbp2 PE=1 SV=2
200	107	Q6KCD5-2|NIPBL_MOUSE	179.95	7	4	5	4	3	5	6					0	4286600	13	1	17	16	15	10	11	17	Carbamidomethylation; Oxidation (M); Phosphorylation (STY)	303762	Isoform 2 of Nipped-B-like protein OS=Mus musculus OX=10090 GN=Nipbl
130	223	Q3UZ39|LRRF1_MOUSE	179.76	22	17	19	19	17	16	22	177470000	228640000	224020000	153570000	72776000	123820000	10	7	21	19	21	23	19	20	Carbamidomethylation; Oxidation (M); Phosphorylation (STY)	79249	Leucine-rich repeat flightless-interacting protein 1 OS=Mus musculus OX=10090 GN=Lrrfip1 PE=1 SV=2
48	86	tr|E9PVC6|E9PVC6_MOUSE	179.34	15	12	13	10	12	3	9	948650000	1079800000	896210000	495090000	312550000	464280000	14	14	40	52	46	37	27	37	Phosphorylation (STY)	171283	Eukaryotic translation initiation factor 4 gamma 1 OS=Mus musculus OX=10090 GN=Eif4g1 PE=1 SV=1
48	87	Q6NZJ6-2|IF4G1_MOUSE	179.34	14	12	13	10	11	3	8	948650000	1079800000	896210000	495090000	312550000	464280000	14	14	40	52	46	37	27	37	Phosphorylation (STY)	174579	Isoform 2 of Eukaryotic translation initiation factor 4 gamma 1 OS=Mus musculus OX=10090 GN=Eif4g1
48	88	tr|E9Q9E1|E9Q9E1_MOUSE	179.34	14	12	12	10	11	3	8	948650000	1079800000	896210000	495090000	312550000	464280000	14	14	40	52	46	37	27	37	Phosphorylation (STY)	175330	Eukaryotic translation initiation factor 4 gamma 1 OS=Mus musculus OX=10090 GN=Eif4g1 PE=1 SV=1
48	89	tr|E9PVC5|E9PVC5_MOUSE	179.34	14	12	12	10	11	3	8	948650000	1079800000	896210000	495090000	312550000	464280000	14	14	40	52	46	37	27	37	Phosphorylation (STY)	175458	Eukaryotic translation initiation factor 4 gamma 1 OS=Mus musculus OX=10090 GN=Eif4g1 PE=1 SV=1
48	90	Q6NZJ6|IF4G1_MOUSE	179.34	14	12	12	10	11	3	8	948650000	1079800000	896210000	495090000	312550000	464280000	14	14	40	52	46	37	27	37	Phosphorylation (STY)	176076	Eukaryotic translation initiation factor 4 gamma 1 OS=Mus musculus OX=10090 GN=Eif4g1 PE=1 SV=1
163	323	P51125-6|ICAL_MOUSE	177.83	16	13	16	13	12	8	10	260490000	316150000	320400000	117390000	70046000	102070000	12	12	22	28	21	11	12	11	Carbamidomethylation; Oxidation (M); Phosphorylation (STY)	83626	Isoform 6 of Calpastatin OS=Mus musculus OX=10090 GN=Cast
163	324	P51125|ICAL_MOUSE	177.83	15	13	15	13	12	8	10	260490000	316150000	320400000	117390000	70046000	102070000	12	12	22	28	21	11	12	11	Carbamidomethylation; Oxidation (M); Phosphorylation (STY)	84922	Calpastatin OS=Mus musculus OX=10090 GN=Cast PE=1 SV=2
163	331	tr|Q8CE80|Q8CE80_MOUSE	177.83	16	13	16	14	12	8	10	260490000	316150000	320400000	117390000	70046000	102070000	12	12	22	28	21	11	12	11	Carbamidomethylation; Oxidation (M); Phosphorylation (STY)	81441	Calpastatin OS=Mus musculus OX=10090 GN=Cast PE=1 SV=1
163	332	P51125-2|ICAL_MOUSE	177.83	16	13	16	14	12	8	10	260490000	316150000	320400000	117390000	70046000	102070000	12	12	22	28	21	11	12	11	Carbamidomethylation; Oxidation (M); Phosphorylation (STY)	82736	Isoform 2 of Calpastatin OS=Mus musculus OX=10090 GN=Cast
163	339	tr|A0A338P6J9|A0A338P6J9_MOUSE	177.83	23	19	23	20	18	12	15	260490000	316150000	320400000	117390000	70046000	102070000	12	12	22	28	21	11	12	11	Carbamidomethylation; Oxidation (M); Phosphorylation (STY)	55292	Calpastatin (Fragment) OS=Mus musculus OX=10090 GN=Cast PE=1 SV=1
77	1001	tr|Q549C9|Q549C9_MOUSE	177.61	16	15	16	16	15	16	15	4348900	950980	4510700	448660	2423300	0	10	1	26	29	40	28	24	23	Carbamidomethylation; Oxidation (M); Acetylation (N-term); Phosphorylation (STY)	43458	Cellular tumor antigen p53 OS=Mus musculus OX=10090 GN=Trp53 PE=1 SV=1
77	1002	P02340|P53_MOUSE	177.61	16	15	16	16	15	16	15	4348900	950980	4510700	448660	2423300	0	10	1	26	29	40	28	24	23	Carbamidomethylation; Oxidation (M); Acetylation (N-term); Phosphorylation (STY)	43458	Cellular tumor antigen p53 OS=Mus musculus OX=10090 GN=Tp53 PE=1 SV=4
85	1038	tr|Q80ZA1|Q80ZA1_MOUSE	177.09	18	14	14	18	14	14	14			475700				10	1	21	28	38	27	22	22	Carbamidomethylation; Oxidation (M); Acetylation (N-term); Phosphorylation (STY)	42454	Cellular tumor antigen p53 OS=Mus musculus OX=10090 GN=Trp53 PE=1 SV=1
66	125	Q8VEK3|HNRPU_MOUSE	176.93	19	14	16	18	16	14	15	1981400000	1123900000	1126400000	1120900000	839510000	981790000	14	14	32	26	31	30	31	42	Carbamidomethylation; Oxidation (M); Acetylation (N-term); Phosphorylation (STY)	87918	Heterogeneous nuclear ribonucleoprotein U OS=Mus musculus OX=10090 GN=Hnrnpu PE=1 SV=1
199	140	Q6KCD5|NIPBL_MOUSE	175.67	7	4	5	4	3	5	5					5697900	7457900	13	1	17	16	15	10	11	17	Carbamidomethylation; Oxidation (M); Phosphorylation (STY)	315450	Nipped-B-like protein OS=Mus musculus OX=10090 GN=Nipbl PE=1 SV=1
104	81	P09103|PDIA1_MOUSE	175.51	38	22	29	28	27	22	28	118260000	99016000	109220000	64235000	29814000	45797000	16	16	46	30	25	15	9	18	Carbamidomethylation; Oxidation (M)	57059	Protein disulfide-isomerase OS=Mus musculus OX=10090 GN=P4hb PE=1 SV=2
203	129	Q8K1N2|PHLB2_MOUSE	174.52	14	3	3	1	10	11	13	18659000	18130000	7237700	129300000	157230000	196130000	14	14	3	7	1	21	25	28	Carbamidomethylation; Oxidation (M); Acetylation (N-term); Phosphorylation (STY)	141485	Pleckstrin homology-like domain family B member 2 OS=Mus musculus OX=10090 GN=Phldb2 PE=1 SV=2
203	130	Q8K1N2-2|PHLB2_MOUSE	174.52	14	3	3	1	10	11	12	18659000	18130000	7237700	129300000	157230000	196130000	14	14	3	7	1	21	25	28	Carbamidomethylation; Oxidation (M); Acetylation (N-term); Phosphorylation (STY)	147399	Isoform 2 of Pleckstrin homology-like domain family B member 2 OS=Mus musculus OX=10090 GN=Phldb2
203	139	tr|D3Z069|D3Z069_MOUSE	174.52	16	3	3	1	11	13	14	18659000	18130000	7237700	129300000	157230000	196130000	14	14	3	7	1	21	25	28	Carbamidomethylation; Oxidation (M); Acetylation (N-term); Phosphorylation (STY)	127175	Pleckstrin homology-like domain family B member 2 (Fragment) OS=Mus musculus OX=10090 GN=Phldb2 PE=1 SV=1
25	131	P18760|COF1_MOUSE	174.43	78	28	38	49	50	57	70	2594000000	3057300000	2718800000	4069200000	2769500000	3286100000	16	13	49	61	71	72	74	75	Carbamidomethylation; Oxidation (M); Acetylation (N-term); Phosphorylation (STY)	18560	Cofilin-1 OS=Mus musculus OX=10090 GN=Cfl1 PE=1 SV=3
25	133	tr|F8WGL3|F8WGL3_MOUSE	174.43	57	20	28	36	37	42	51	2594000000	3057300000	2718800000	4069200000	2769500000	3286100000	16	13	49	61	71	72	74	75	Carbamidomethylation; Oxidation (M); Acetylation (N-term); Phosphorylation (STY)	24576	Cofilin-1 OS=Mus musculus OX=10090 GN=Cfl1 PE=1 SV=1
275	357	tr|E9QNN1|E9QNN1_MOUSE	174.07	9	7	7	5	5	5	6	7770100	81576000	98986000	126820000	97207000	216240000	8	1	10	12	8	15	9	9	Carbamidomethylation; Oxidation (M); Phosphorylation (STY)	149689	ATP-dependent RNA helicase A OS=Mus musculus OX=10090 GN=Dhx9 PE=1 SV=1
230	329	D3YXK2|SAFB1_MOUSE	174.04	12	11	9	10	9	9	9	122530000	149780000	125790000	112560000	147210000	121190000	9	4	10	14	14	15	11	13	Carbamidomethylation; Oxidation (M); Phosphorylation (STY)	105104	Scaffold attachment factor B1 OS=Mus musculus OX=10090 GN=Safb PE=1 SV=2
230	330	tr|S4R1M2|S4R1M2_MOUSE	174.04	12	11	9	10	9	9	9	122530000	149780000	125790000	112560000	147210000	121190000	9	4	10	14	14	15	11	13	Carbamidomethylation; Oxidation (M); Phosphorylation (STY)	105317	Scaffold attachment factor B1 OS=Mus musculus OX=10090 GN=Safb PE=1 SV=1
99	99	P08113|ENPL_MOUSE	173.99	28	13	18	15	14	13	21	60206000	100940000	66152000	59993000	46655000	63367000	22	21	28	29	17	22	20	30		92476	Endoplasmin OS=Mus musculus OX=10090 GN=Hsp90b1 PE=1 SV=2
228	325	Q5XJE5|LEO1_MOUSE	173.34	18	15	15	15	15	18	18	120640000	122460000	133340000	125670000	89004000	130460000	9	9	19	13	10	13	11	12	Phosphorylation (STY)	75597	RNA polymerase-associated protein LEO1 OS=Mus musculus OX=10090 GN=Leo1 PE=1 SV=2
123	307	tr|Q3UMP4|Q3UMP4_MOUSE	172.31	30	27	27	30	27	23	23	24908000	52681000	63900000	49650000	35903000	63397000	9	2	16	23	24	20	20	22	Carbamidomethylation; Phosphorylation (STY)	44005	Plasminogen activator inhibitor 1 RNA-binding protein OS=Mus musculus OX=10090 GN=Serbp1 PE=1 SV=1
123	314	Q9CY58|PAIRB_MOUSE	172.31	30	27	27	30	27	23	23	24908000	52681000	63900000	49650000	35903000	63397000	9	2	16	23	24	20	20	22	Carbamidomethylation; Phosphorylation (STY)	44714	Plasminogen activator inhibitor 1 RNA-binding protein OS=Mus musculus OX=10090 GN=Serbp1 PE=1 SV=2
202	224	tr|A2A482|A2A482_MOUSE	171.89	12	10	12	10	10	8	10	96124000	116800000	101060000	88167000	83156000	112000000	8	8	16	13	11	14	13	18	Carbamidomethylation; Phosphorylation (STY)	133559	Zinc finger MYND-type-containing 8 OS=Mus musculus OX=10090 GN=Zmynd8 PE=1 SV=1
202	225	tr|A2A484|A2A484_MOUSE	171.89	12	10	12	10	10	8	10	96124000	116800000	101060000	88167000	83156000	112000000	8	8	16	13	11	14	13	18	Carbamidomethylation; Phosphorylation (STY)	136943	Zinc finger MYND-type-containing 8 OS=Mus musculus OX=10090 GN=Zmynd8 PE=1 SV=1
202	228	tr|Q3U1M7|Q3U1M7_MOUSE	171.89	12	10	12	10	10	8	10	96124000	116800000	101060000	88167000	83156000	112000000	8	8	16	13	11	14	13	18	Carbamidomethylation; Phosphorylation (STY)	129555	Zinc finger MYND-type-containing 8 OS=Mus musculus OX=10090 GN=Zmynd8 PE=1 SV=1
202	229	tr|A2A485|A2A485_MOUSE	171.89	13	11	13	11	11	9	11	96124000	116800000	101060000	88167000	83156000	112000000	8	8	16	13	11	14	13	18	Carbamidomethylation; Phosphorylation (STY)	120841	Zinc finger MYND-type-containing 8 OS=Mus musculus OX=10090 GN=Zmynd8 PE=1 SV=1
202	231	tr|Q3UH28|Q3UH28_MOUSE	171.89	12	10	12	11	10	9	11	96124000	116800000	101060000	88167000	83156000	112000000	8	8	16	13	11	14	13	18	Carbamidomethylation; Phosphorylation (STY)	127290	Zinc finger MYND-type-containing 8 OS=Mus musculus OX=10090 GN=Zmynd8 PE=1 SV=1
202	232	tr|A2A483|A2A483_MOUSE	171.89	12	10	12	10	10	8	10	96124000	116800000	101060000	88167000	83156000	112000000	8	8	16	13	11	14	13	18	Carbamidomethylation; Phosphorylation (STY)	130190	Zinc finger MYND-type-containing 8 OS=Mus musculus OX=10090 GN=Zmynd8 PE=1 SV=1
202	233	tr|E9Q8D1|E9Q8D1_MOUSE	171.89	12	10	12	10	10	8	10	96124000	116800000	101060000	88167000	83156000	112000000	8	8	16	13	11	14	13	18	Carbamidomethylation; Phosphorylation (STY)	131911	Zinc finger MYND-type-containing 8 OS=Mus musculus OX=10090 GN=Zmynd8 PE=1 SV=2
210	176	Q9Z204-2|HNRPC_MOUSE	171.31	45	24	39	38	33	31	35	138810000	121930000	130830000	145000000	110770000	148410000	12	12	15	16	12	16	10	13	Oxidation (M); Phosphorylation (STY)	33056	Isoform C1 of Heterogeneous nuclear ribonucleoproteins C1/C2 OS=Mus musculus OX=10090 GN=Hnrnpc
210	177	Q9Z204|HNRPC_MOUSE	171.31	43	23	37	36	32	29	33	138810000	121930000	130830000	145000000	110770000	148410000	12	12	15	16	12	16	10	13	Oxidation (M); Phosphorylation (STY)	34385	Heterogeneous nuclear ribonucleoproteins C1/C2 OS=Mus musculus OX=10090 GN=Hnrnpc PE=1 SV=1
89	135	tr|Q8VCQ8|Q8VCQ8_MOUSE	170.35	28	27	26	27	26	25	26	5215100	3429600	8111700	3639600	4962800	0	14	2	29	28	29	28	18	20	Oxidation (M); Acetylation (N-term); Phosphorylation (STY)	60453	Caldesmon 1 OS=Mus musculus OX=10090 GN=Cald1 PE=1 SV=1
89	136	tr|E9QA16|E9QA16_MOUSE	170.35	27	26	26	27	26	24	26	5215100	3429600	8111700	3639600	4962800	0	14	2	29	28	29	28	18	20	Oxidation (M); Acetylation (N-term); Phosphorylation (STY)	61837	Caldesmon 1 OS=Mus musculus OX=10090 GN=Cald1 PE=1 SV=1
126	532	Q61699|HS105_MOUSE	170.19	14	12	13	12	13	13	14	579390000	393470000	483340000	500360000	324840000	353700000	8	7	23	20	21	21	18	21	Carbamidomethylation; Phosphorylation (STY)	96407	Heat shock protein 105 kDa OS=Mus musculus OX=10090 GN=Hsph1 PE=1 SV=2
287	604	Q8K4Z5|SF3A1_MOUSE	169.51	14	12	12	10	10	8	9	104590000	118210000	132860000	132540000	105890000	169640000	6	6	9	10	12	12	9	9	Oxidation (M); Phosphorylation (STY)	88545	Splicing factor 3A subunit 1 OS=Mus musculus OX=10090 GN=Sf3a1 PE=1 SV=1
204	141	P58871|TB182_MOUSE	168.85	11	5	3	4	5	7	8	28884000	14194000	16955000	33854000	92396000	140330000	13	13	13	5	7	12	17	31	Carbamidomethylation; Oxidation (M); Phosphorylation (STY)	181824	182 kDa tankyrase-1-binding protein OS=Mus musculus OX=10090 GN=Tnks1bp1 PE=1 SV=2
49	292	tr|A0A286YDA2|A0A286YDA2_MOUSE	168.32	15	13	11	14	11	13	11	275800000	337710000	284850000	305080000	223650000	283280000	13	13	41	45	40	40	34	39	Phosphorylation (STY)	73428	Nucleolar and coiled-body phosphoprotein 1 OS=Mus musculus OX=10090 GN=Nolc1 PE=1 SV=1
49	293	E9Q5C9-2|NOLC1_MOUSE	168.32	16	14	12	14	12	13	11	275800000	337710000	284850000	305080000	223650000	283280000	13	13	41	45	40	40	34	39	Phosphorylation (STY)	69273	Isoform 2 of Nucleolar and coiled-body phosphoprotein 1 OS=Mus musculus OX=10090 GN=Nolc1
49	294	tr|A0A286YDT3|A0A286YDT3_MOUSE	168.32	15	13	11	14	11	13	11	275800000	337710000	284850000	305080000	223650000	283280000	13	13	41	45	40	40	34	39	Phosphorylation (STY)	73570	Nucleolar and coiled-body phosphoprotein 1 OS=Mus musculus OX=10090 GN=Nolc1 PE=1 SV=1
49	295	tr|A0A286YDV7|A0A286YDV7_MOUSE	168.32	15	13	11	14	11	13	11	275800000	337710000	284850000	305080000	223650000	283280000	13	13	41	45	40	40	34	39	Phosphorylation (STY)	73686	Nucleolar and coiled-body phosphoprotein 1 (Fragment) OS=Mus musculus OX=10090 GN=Nolc1 PE=1 SV=1
49	296	E9Q5C9|NOLC1_MOUSE	168.32	15	13	11	14	11	13	11	275800000	337710000	284850000	305080000	223650000	283280000	13	13	41	45	40	40	34	39	Phosphorylation (STY)	73698	Nucleolar and coiled-body phosphoprotein 1 OS=Mus musculus OX=10090 GN=Nolc1 PE=1 SV=1
133	411	Q9CY58-3|PAIRB_MOUSE	168.21	29	26	26	29	26	21	21	156400000	160580000	171090000	191310000	104720000	184520000	8	1	17	23	24	20	21	15	Phosphorylation (STY)	42235	Isoform 3 of Plasminogen activator inhibitor 1 RNA-binding protein OS=Mus musculus OX=10090 GN=Serbp1
133	434	Q9CY58-2|PAIRB_MOUSE	168.21	28	25	25	28	25	21	21	156400000	160580000	171090000	191310000	104720000	184520000	8	1	17	23	24	20	21	15	Phosphorylation (STY)	42944	Isoform 2 of Plasminogen activator inhibitor 1 RNA-binding protein OS=Mus musculus OX=10090 GN=Serbp1
116	200	P99024|TBB5_MOUSE	166.89	31	30	21	24	21	21	18	19873000	12687000	9847900			18506000	13	2	25	22	33	18	18	16	Carbamidomethylation; Oxidation (M)	49671	Tubulin beta-5 chain OS=Mus musculus OX=10090 GN=Tubb5 PE=1 SV=1
117	342	P37913|DNLI1_MOUSE	166.8	15	8	10	9	14	13	8	452510000	568740000	518190000	424650000	276260000	395680000	10	10	19	21	19	24	21	28	Carbamidomethylation; Phosphorylation (STY)	102290	DNA ligase 1 OS=Mus musculus OX=10090 GN=Lig1 PE=1 SV=2
144	585	P13864|DNMT1_MOUSE	166.44	6	5	3	3	5	3	4	302120000	281300000	302830000	239510000	164620000	200080000	7	7	35	19	16	17	14	13	Carbamidomethylation; Oxidation (M); Phosphorylation (STY)	183188	DNA (cytosine-5)-methyltransferase 1 OS=Mus musculus OX=10090 GN=Dnmt1 PE=1 SV=5
144	671	P13864-2|DNMT1_MOUSE	166.44	6	5	4	4	5	4	5	302120000	281300000	302830000	239510000	164620000	200080000	7	7	35	19	16	17	14	13	Carbamidomethylation; Oxidation (M); Phosphorylation (STY)	169995	Isoform 2 of DNA (cytosine-5)-methyltransferase 1 OS=Mus musculus OX=10090 GN=Dnmt1
86	392	Q80X50-3|UBP2L_MOUSE	165.73	12	10	9	9	7	9	11	334180000	432240000	289170000	279170000	404940000	328920000	8	8	32	24	24	27	24	26	Oxidation (M); Acetylation (N-term); Phosphorylation (STY)	112549	Isoform 3 of Ubiquitin-associated protein 2-like OS=Mus musculus OX=10090 GN=Ubap2l
86	393	Q80X50-4|UBP2L_MOUSE	165.73	11	10	9	9	6	9	10	334180000	432240000	289170000	279170000	404940000	328920000	8	8	32	24	24	27	24	26	Oxidation (M); Acetylation (N-term); Phosphorylation (STY)	116903	Isoform 4 of Ubiquitin-associated protein 2-like OS=Mus musculus OX=10090 GN=Ubap2l
86	394	Q80X50|UBP2L_MOUSE	165.73	11	10	9	9	6	9	10	334180000	432240000	289170000	279170000	404940000	328920000	8	8	32	24	24	27	24	26	Oxidation (M); Acetylation (N-term); Phosphorylation (STY)	116799	Ubiquitin-associated protein 2-like OS=Mus musculus OX=10090 GN=Ubap2l PE=1 SV=1
86	395	Q80X50-5|UBP2L_MOUSE	165.73	11	10	9	9	6	9	10	334180000	432240000	289170000	279170000	404940000	328920000	8	8	32	24	24	27	24	26	Oxidation (M); Acetylation (N-term); Phosphorylation (STY)	117335	Isoform 5 of Ubiquitin-associated protein 2-like OS=Mus musculus OX=10090 GN=Ubap2l
86	398	tr|A0A0H2UH17|A0A0H2UH17_MOUSE	165.73	13	11	10	10	7	10	12	334180000	432240000	289170000	279170000	404940000	328920000	8	8	32	24	24	27	24	26	Oxidation (M); Acetylation (N-term); Phosphorylation (STY)	103946	Ubiquitin associated protein 2-like isoform CRA_b OS=Mus musculus OX=10090 GN=Ubap2l PE=1 SV=1
86	399	Q80X50-2|UBP2L_MOUSE	165.73	12	11	10	10	7	9	11	334180000	432240000	289170000	279170000	404940000	328920000	8	8	32	24	24	27	24	26	Oxidation (M); Acetylation (N-term); Phosphorylation (STY)	107242	Isoform 2 of Ubiquitin-associated protein 2-like OS=Mus musculus OX=10090 GN=Ubap2l
86	400	tr|A0A0G2JDV6|A0A0G2JDV6_MOUSE	165.73	12	10	9	9	7	9	11	334180000	432240000	289170000	279170000	404940000	328920000	8	8	32	24	24	27	24	26	Oxidation (M); Acetylation (N-term); Phosphorylation (STY)	112421	Ubiquitin associated protein 2-like isoform CRA_g OS=Mus musculus OX=10090 GN=Ubap2l PE=1 SV=1
198	304	Q9JLV1|BAG3_MOUSE	165.27	26	18	22	20	9	21	20	373790000	556570000	410000000	686070000	178290000	289960000	9	9	11	19	13	17	14	14	Carbamidomethylation; Oxidation (M); Phosphorylation (STY)	61860	BAG family molecular chaperone regulator 3 OS=Mus musculus OX=10090 GN=Bag3 PE=1 SV=2
418	238	tr|A1BN54|A1BN54_MOUSE	165.02	14	8	6	6	6	8	10	16098000	9297100	5283700	7525300	17780000	28004000	10	6	6	6	5	5	6	9	Carbamidomethylation	102720	Alpha actinin 1a OS=Mus musculus OX=10090 GN=Actn1 PE=1 SV=1
418	239	Q7TPR4|ACTN1_MOUSE	165.02	14	8	6	6	6	8	10	16098000	9297100	5283700	7525300	17780000	28004000	10	6	6	6	5	5	6	9	Carbamidomethylation	103068	Alpha-actinin-1 OS=Mus musculus OX=10090 GN=Actn1 PE=1 SV=1
10	1470	P26350|PTMA_MOUSE	164.83	47	47	42	42	47	38	47	558890000	1259600000	1368300000	806930000	964530000	909960000	9	9	91	119	115	137	94	110	Acetylation (N-term); Phosphorylation (STY)	12254	Prothymosin alpha OS=Mus musculus OX=10090 GN=Ptma PE=1 SV=2
224	241	F8VPU2|FARP1_MOUSE	164.81	21	6	14	13	17	13	17	74923000	168100000	60363000	172180000	101920000	158120000	11	11	10	13	9	13	16	17	Carbamidomethylation; Acetylation (N-term); Phosphorylation (STY)	118875	FERM ARHGEF and pleckstrin domain-containing protein 1 OS=Mus musculus OX=10090 GN=Farp1 PE=1 SV=1
381	368	tr|A0A087WPL5|A0A087WPL5_MOUSE	164.61	9	7	5	5	5	3	5	9425500		13319000	15300000		10496000	8	1	8	9	4	9	5	7	Carbamidomethylation; Oxidation (M); Phosphorylation (STY)	149618	ATP-dependent RNA helicase A OS=Mus musculus OX=10090 GN=Dhx9 PE=1 SV=1
135	573	tr|A0A3B2WCL5|A0A3B2WCL5_MOUSE	164.54	27	27	18	16	18	18	18	259080000	324880000	392800000	385380000	301060000	370690000	8	8	20	20	15	20	19	24	Carbamidomethylation; Phosphorylation (STY)	59331	RAN binding protein 3 isoform CRA_i OS=Mus musculus OX=10090 GN=Ranbp3 PE=1 SV=1
175	123	P70399-5|TP53B_MOUSE	164.27	13	6	8	7	8	8	10	129580000	136240000	139490000	101980000	96242000	64921000	13	13	16	16	23	14	13	18	Carbamidomethylation; Oxidation (M); Phosphorylation (STY)	212034	Isoform 2 of TP53-binding protein 1 OS=Mus musculus OX=10090 GN=Tp53bp1
175	124	P70399|TP53B_MOUSE	164.27	13	6	8	7	8	8	10	129580000	136240000	139490000	101980000	96242000	64921000	13	13	16	16	23	14	13	18	Carbamidomethylation; Oxidation (M); Phosphorylation (STY)	212733	TP53-binding protein 1 OS=Mus musculus OX=10090 GN=Tp53bp1 PE=1 SV=3
192	484	tr|Q3TUQ5|Q3TUQ5_MOUSE	164.16	12	10	9	9	9	12	12	101160000	125010000	131930000	127050000	105920000	179700000	9	9	14	11	12	15	19	21	Phosphorylation (STY)	82505	Pinin OS=Mus musculus OX=10090 GN=Pnn PE=1 SV=1
192	485	O35691|PININ_MOUSE	164.16	12	10	9	9	9	12	12	101160000	125010000	131930000	127050000	105920000	179700000	9	9	14	11	12	15	19	21	Phosphorylation (STY)	82436	Pinin OS=Mus musculus OX=10090 GN=Pnn PE=1 SV=4
106	160	tr|E9QA15|E9QA15_MOUSE	163.88	16	16	16	16	14	15	16							12	0	26	27	26	25	16	19	Oxidation (M); Acetylation (N-term); Phosphorylation (STY)	89274	Caldesmon 1 OS=Mus musculus OX=10090 GN=Cald1 PE=1 SV=1
68	114	P10107|ANXA1_MOUSE	163.5	42	38	25	21	31	19	38	171150000	129510000	117200000	31125000	78677000	131630000	12	12	36	32	26	31	22	40	Carbamidomethylation; Acetylation (N-term)	38734	Annexin A1 OS=Mus musculus OX=10090 GN=Anxa1 PE=1 SV=2
121	234	P68372|TBB4B_MOUSE	163.49	29	27	18	17	21	21	15	4550100						12	1	24	21	31	18	18	15	Carbamidomethylation; Oxidation (M)	49831	Tubulin beta-4B chain OS=Mus musculus OX=10090 GN=Tubb4b PE=1 SV=1
207	221	Q99P72|RTN4_MOUSE	163.36	15	4	11	9	11	6	14	235570000	315110000	276690000	213170000	151680000	200010000	9	9	11	15	16	15	8	18	Carbamidomethylation; Oxidation (M); Acetylation (N-term); Phosphorylation (STY)	126613	Reticulon-4 OS=Mus musculus OX=10090 GN=Rtn4 PE=1 SV=2
139	247	tr|A8Y5P4|A8Y5P4_MOUSE	163.27	17	14	14	14	16	16	16	114950000	103810000	141860000	96103000	105700000	83341000	11	11	19	12	21	21	19	25	Carbamidomethylation; Phosphorylation (STY)	90092	MAP7 domain-containing protein 1 OS=Mus musculus OX=10090 GN=Map7d1 PE=1 SV=1
139	248	A2AJI0|MA7D1_MOUSE	163.27	16	13	13	13	15	15	15	114950000	103810000	141860000	96103000	105700000	83341000	11	11	19	12	21	21	19	25	Carbamidomethylation; Phosphorylation (STY)	93276	MAP7 domain-containing protein 1 OS=Mus musculus OX=10090 GN=Map7d1 PE=1 SV=1
139	249	tr|A2AJI1|A2AJI1_MOUSE	163.27	18	15	15	15	16	16	17	114950000	103810000	141860000	96103000	105700000	83341000	11	11	19	12	21	21	19	25	Carbamidomethylation; Phosphorylation (STY)	85764	MAP7 domain-containing protein 1 OS=Mus musculus OX=10090 GN=Map7d1 PE=1 SV=1
139	250	A2AJI0-2|MA7D1_MOUSE	163.27	17	14	14	14	16	16	16	114950000	103810000	141860000	96103000	105700000	83341000	11	11	19	12	21	21	19	25	Carbamidomethylation; Phosphorylation (STY)	89310	Isoform 2 of MAP7 domain-containing protein 1 OS=Mus musculus OX=10090 GN=Map7d1
118	718	Q64337|SQSTM_MOUSE	163.25	30	26	30	26	30	26	26	283860000	343450000	336740000	223650000	228360000	132970000	7	7	24	29	27	18	18	15	Carbamidomethylation; Oxidation (M); Phosphorylation (STY)	48163	Sequestosome-1 OS=Mus musculus OX=10090 GN=Sqstm1 PE=1 SV=1
229	389	tr|E9QAF9|E9QAF9_MOUSE	162.97	7	2	3	3	7	7	7	45682000	45628000	40863000	104850000	64468000	76197000	8	8	8	12	8	17	20	12	Carbamidomethylation; Phosphorylation (STY)	200065	Protein TANC1 OS=Mus musculus OX=10090 GN=Tanc1 PE=1 SV=1
229	390	Q0VGY8|TANC1_MOUSE	162.97	7	2	3	3	7	7	7	45682000	45628000	40863000	104850000	64468000	76197000	8	8	8	12	8	17	20	12	Carbamidomethylation; Phosphorylation (STY)	200803	Protein TANC1 OS=Mus musculus OX=10090 GN=Tanc1 PE=1 SV=2
293	658	Q9Z1D1|EIF3G_MOUSE	162.93	26	26	26	26	26	26	21	206860000	242260000	198200000	224780000	149500000	172540000	7	7	11	13	10	10	8	7	Carbamidomethylation; Oxidation (M); Phosphorylation (STY)	35638	Eukaryotic translation initiation factor 3 subunit G OS=Mus musculus OX=10090 GN=Eif3g PE=1 SV=2
111	539	tr|A0A0N5E9G7|A0A0N5E9G7_MOUSE	162.83	6	6	6	5	5	4	4	262280000	289420000	312880000	146080000	107080000	130710000	7	7	27	26	25	16	15	27	Carbamidomethylation; Phosphorylation (STY)	125865	Replication factor C subunit 1 OS=Mus musculus OX=10090 GN=Rfc1 PE=1 SV=1
111	540	tr|G3X8Z6|G3X8Z6_MOUSE	162.83	6	6	6	5	5	4	4	262280000	289420000	312880000	146080000	107080000	130710000	7	7	27	26	25	16	15	27	Carbamidomethylation; Phosphorylation (STY)	125936	Replication factor C subunit 1 OS=Mus musculus OX=10090 GN=Rfc1 PE=1 SV=1
111	541	tr|Q5U4B1|Q5U4B1_MOUSE	162.83	6	6	6	5	5	4	4	262280000	289420000	312880000	146080000	107080000	130710000	7	7	27	26	25	16	15	27	Carbamidomethylation; Phosphorylation (STY)	126064	Replication factor C subunit 1 OS=Mus musculus OX=10090 GN=Rfc1 PE=1 SV=1
111	542	tr|G3UWX1|G3UWX1_MOUSE	162.83	6	6	6	5	5	4	4	262280000	289420000	312880000	146080000	107080000	130710000	7	7	27	26	25	16	15	27	Carbamidomethylation; Phosphorylation (STY)	127578	Replication factor C subunit 1 OS=Mus musculus OX=10090 GN=Rfc1 PE=1 SV=2
384	673	Q3V1V3|ESF1_MOUSE	162.81	8	3	7	8	6	6	6	88574000	97921000	111210000	60202000	46955000	62248000	8	8	8	9	10	5	5	4	Phosphorylation (STY)	98048	ESF1 homolog OS=Mus musculus OX=10090 GN=Esf1 PE=1 SV=1
334	1460	Q9ERA6|TFP11_MOUSE	162.75	6	3	3	3	3	6	6	52282000	61984000	84741000	51115000	56854000	59171000	7	7	6	8	12	7	9	9	Phosphorylation (STY)	96305	Tuftelin-interacting protein 11 OS=Mus musculus OX=10090 GN=Tfip11 PE=1 SV=1
14	309	Q8BFZ3|ACTBL_MOUSE	162.72	30	23	14	20	23	16	20			0			63557000	12	1	148	134	130	91	60	51	Carbamidomethylation; Oxidation (M); Phosphorylation (STY)	42004	Beta-actin-like protein 2 OS=Mus musculus OX=10090 GN=Actbl2 PE=1 SV=1
225	415	Q91ZW3|SMCA5_MOUSE	162.61	13	10	10	12	9	11	7	411330000	395750000	473750000	390150000	261890000	307020000	10	10	10	16	14	13	16	9	Carbamidomethylation; Oxidation (M); Acetylation (N-term); Phosphorylation (STY)	121627	SWI/SNF-related matrix-associated actin-dependent regulator of chromatin subfamily A member 5 OS=Mus musculus OX=10090 GN=Smarca5 PE=1 SV=1
302	132	P35569|IRS1_MOUSE	162.54	16	2	1	1	8	8	12	8449700	84221000	90346000	489530000	329750000	481070000	12	12	2	2	3	18	15	17	Carbamidomethylation; Acetylation (N-term); Phosphorylation (STY)	130724	Insulin receptor substrate 1 OS=Mus musculus OX=10090 GN=Irs1 PE=1 SV=1
302	134	tr|Q543V3|Q543V3_MOUSE	162.54	16	2	1	1	8	8	12	8449700	84221000	90346000	489530000	329750000	481070000	12	12	2	2	3	18	15	17	Carbamidomethylation; Acetylation (N-term); Phosphorylation (STY)	130584	Insulin receptor substrate 1 OS=Mus musculus OX=10090 GN=Irs1 PE=1 SV=1
36	108	P58771-2|TPM1_MOUSE	162.21	46	34	39	37	38	44	38	61269000	84051000	96703000	82948000	49996000	65747000	15	2	40	59	76	36	47	37	Carbamidomethylation; Oxidation (M); Phosphorylation (STY)	32709	Isoform 2 of Tropomyosin alpha-1 chain OS=Mus musculus OX=10090 GN=Tpm1
306	417	tr|V9GXE9|V9GXE9_MOUSE	161.51	9	8	8	8	9	7	9	106770000	121930000	127500000	99273000	81595000	93338000	7	7	10	11	8	10	8	10	Carbamidomethylation; Phosphorylation (STY)	120514	Zinc finger transcription factor Trps1 OS=Mus musculus OX=10090 GN=Trps1 PE=1 SV=1
306	418	Q925H1|TRPS1_MOUSE	161.51	8	7	7	7	8	6	8	106770000	121930000	127500000	99273000	81595000	93338000	7	7	10	11	8	10	8	10	Carbamidomethylation; Phosphorylation (STY)	141034	Zinc finger transcription factor Trps1 OS=Mus musculus OX=10090 GN=Trps1 PE=1 SV=1
306	419	tr|G3UW90|G3UW90_MOUSE	161.51	8	7	7	7	8	6	8	106770000	121930000	127500000	99273000	81595000	93338000	7	7	10	11	8	10	8	10	Carbamidomethylation; Phosphorylation (STY)	140939	Trichorhinophalangeal syndrome I (Human) isoform CRA_b OS=Mus musculus OX=10090 GN=Trps1 PE=1 SV=1
306	420	tr|V9GX74|V9GX74_MOUSE	161.51	8	7	7	7	8	6	8	106770000	121930000	127500000	99273000	81595000	93338000	7	7	10	11	8	10	8	10	Carbamidomethylation; Phosphorylation (STY)	141400	Zinc finger transcription factor Trps1 OS=Mus musculus OX=10090 GN=Trps1 PE=1 SV=1
330	313	Q99L45|IF2B_MOUSE	161.49	32	24	21	20	19	12	28	169630000	156390000	145270000	181090000	130550000	138140000	11	11	11	6	9	9	6	10	Oxidation (M); Acetylation (N-term); Phosphorylation (STY)	38092	Eukaryotic translation initiation factor 2 subunit 2 OS=Mus musculus OX=10090 GN=Eif2s2 PE=1 SV=1
97	842	tr|E9Q066|E9Q066_MOUSE	160.73	18	7	8	18	18	10	10	194420000	285620000	312760000	342450000	169120000	382560000	7	7	24	23	23	31	19	27	Carbamidomethylation; Phosphorylation (STY)	79602	La-related protein 4 OS=Mus musculus OX=10090 GN=Larp4 PE=1 SV=1
97	846	Q8BWW4|LARP4_MOUSE	160.73	18	7	8	18	18	10	10	194420000	285620000	312760000	342450000	169120000	382560000	7	7	24	23	23	31	19	27	Carbamidomethylation; Phosphorylation (STY)	79763	La-related protein 4 OS=Mus musculus OX=10090 GN=Larp4 PE=1 SV=2
97	847	tr|G3X9Q6|G3X9Q6_MOUSE	160.73	18	7	8	18	18	10	10	194420000	285620000	312760000	342450000	169120000	382560000	7	7	24	23	23	31	19	27	Carbamidomethylation; Phosphorylation (STY)	79762	La-related protein 4 OS=Mus musculus OX=10090 GN=Larp4 PE=1 SV=1
97	849	tr|A0A2R8VKL5|A0A2R8VKL5_MOUSE	160.73	20	7	8	20	20	11	11	194420000	285620000	312760000	342450000	169120000	382560000	7	7	24	23	23	31	19	27	Carbamidomethylation; Phosphorylation (STY)	73509	La-related protein 4 OS=Mus musculus OX=10090 GN=Larp4 PE=1 SV=1
205	374	tr|A0A3B2WCD8|A0A3B2WCD8_MOUSE	160.71	23	11	12	14	20	11	11	45563000	64164000	58143000	42107000	18478000	45221000	9	8	13	20	15	14	7	15	Oxidation (M); Phosphorylation (STY)	74253	Far upstream element-binding protein 2 OS=Mus musculus OX=10090 GN=Khsrp PE=1 SV=1
205	375	Q3U0V1|FUBP2_MOUSE	160.71	22	10	11	13	19	10	10	45563000	64164000	58143000	42107000	18478000	45221000	9	8	13	20	15	14	7	15	Oxidation (M); Phosphorylation (STY)	76776	Far upstream element-binding protein 2 OS=Mus musculus OX=10090 GN=Khsrp PE=1 SV=2
79	1035	Q6DFW4|NOP58_MOUSE	160.7	12	7	7	12	9	9	7	432700000	639610000	640170000	614720000	495940000	472360000	7	7	26	34	35	26	28	19	Carbamidomethylation; Phosphorylation (STY)	60343	Nucleolar protein 58 OS=Mus musculus OX=10090 GN=Nop58 PE=1 SV=1
45	109	tr|Q8BSH3|Q8BSH3_MOUSE	160.59	41	31	36	34	33	34	28				2830400			14	1	34	52	72	30	40	29	Carbamidomethylation; Oxidation (M)	32699	Tropomyosin alpha-1 chain OS=Mus musculus OX=10090 GN=Tpm1 PE=1 SV=1
45	110	P58771|TPM1_MOUSE	160.59	41	31	36	34	33	34	28				2830400			14	1	34	52	72	30	40	29	Carbamidomethylation; Oxidation (M)	32681	Tropomyosin alpha-1 chain OS=Mus musculus OX=10090 GN=Tpm1 PE=1 SV=1
38	213	tr|E9PZF0|E9PZF0_MOUSE	160.58	46	21	21	27	27	20	24	37874000	192780000	343510000	209630000	85395000	59821000	12	6	18	65	68	59	50	28	Oxidation (M); Acetylation (N-term)	30200	Nucleoside diphosphate kinase OS=Mus musculus OX=10090 GN=Gm20390 PE=3 SV=1
155	396	P14869|RLA0_MOUSE	160.57	38	30	30	32	37	34	28	160870000	228840000	294710000	255420000	285280000	259840000	9	9	12	16	20	14	34	13	Carbamidomethylation; Oxidation (M); Phosphorylation (STY)	34216	60S acidic ribosomal protein P0 OS=Mus musculus OX=10090 GN=Rplp0 PE=1 SV=3
129	126	Q64727|VINC_MOUSE	160.12	18	9	11	11	7	13	14	65295000	92875000	111600000	106460000	91561000	114020000	19	19	16	19	17	18	24	29	Carbamidomethylation; Oxidation (M); Phosphorylation (STY)	116717	Vinculin OS=Mus musculus OX=10090 GN=Vcl PE=1 SV=4
143	404	Q6PDG5-2|SMRC2_MOUSE	160.06	9	7	9	8	7	6	6	103300000	280150000	356850000	275060000	263080000	212620000	11	11	17	22	20	21	18	16	Oxidation (M); Phosphorylation (STY)	121372	Isoform 2 of SWI/SNF complex subunit SMARCC2 OS=Mus musculus OX=10090 GN=Smarcc2
143	405	tr|Q3UID0|Q3UID0_MOUSE	160.06	9	7	9	8	7	6	6	103300000	280150000	356850000	275060000	263080000	212620000	11	11	17	22	20	21	18	16	Oxidation (M); Phosphorylation (STY)	124677	SWI/SNF complex subunit SMARCC2 OS=Mus musculus OX=10090 GN=Smarcc2 PE=1 SV=1
143	406	Q6PDG5|SMRC2_MOUSE	160.06	8	7	8	8	7	6	6	103300000	280150000	356850000	275060000	263080000	212620000	11	11	17	22	20	21	18	16	Oxidation (M); Phosphorylation (STY)	132604	SWI/SNF complex subunit SMARCC2 OS=Mus musculus OX=10090 GN=Smarcc2 PE=1 SV=2
183	287	Q6P5H2-2|NEST_MOUSE	160.01	7	3	3	3	3	4	7	84513000	104040000	91769000	187400000	101530000	161580000	9	9	14	16	14	17	17	19	Carbamidomethylation; Phosphorylation (STY)	201768	Isoform 2 of Nestin OS=Mus musculus OX=10090 GN=Nes
183	288	Q6P5H2|NEST_MOUSE	160.01	6	3	3	3	3	4	6	84513000	104040000	91769000	187400000	101530000	161580000	9	9	14	16	14	17	17	19	Carbamidomethylation; Phosphorylation (STY)	207122	Nestin OS=Mus musculus OX=10090 GN=Nes PE=1 SV=1
72	461	P47738|ALDH2_MOUSE	159.96	18	14	10	10	10	8	13	749450000	598830000	847160000	2355100000	3297900000	3541000000	8	8	29	30	23	33	31	32	Carbamidomethylation; Oxidation (M)	56538	Aldehyde dehydrogenase mitochondrial OS=Mus musculus OX=10090 GN=Aldh2 PE=1 SV=1
72	476	tr|A0A0G2JEU1|A0A0G2JEU1_MOUSE	159.96	20	15	11	11	11	9	14	749450000	598830000	847160000	2355100000	3297900000	3541000000	8	8	29	30	23	33	31	32	Carbamidomethylation; Oxidation (M)	51350	Aldehyde dehydrogenase mitochondrial OS=Mus musculus OX=10090 GN=Aldh2 PE=1 SV=1
208	493	Q8C1D8|IWS1_MOUSE	159.8	12	12	12	12	12	12	12	115900000	136380000	169260000	119500000	98917000	138470000	7	7	12	10	16	17	13	15	Carbamidomethylation; Phosphorylation (STY)	85248	Protein IWS1 homolog OS=Mus musculus OX=10090 GN=Iws1 PE=1 SV=1
208	502	tr|A0A1D5RLV0|A0A1D5RLV0_MOUSE	159.8	12	12	12	12	12	12	12	115900000	136380000	169260000	119500000	98917000	138470000	7	7	12	10	16	17	13	15	Carbamidomethylation; Phosphorylation (STY)	85304	Protein IWS1 homolog OS=Mus musculus OX=10090 GN=Iws1 PE=1 SV=1
208	522	Q8C1D8-2|IWS1_MOUSE	159.8	17	17	17	17	17	17	17	115900000	136380000	169260000	119500000	98917000	138470000	7	7	12	10	16	17	13	15	Carbamidomethylation; Phosphorylation (STY)	59298	Isoform 2 of Protein IWS1 homolog OS=Mus musculus OX=10090 GN=Iws1
132	649	Q7TNV0|DEK_MOUSE	159.68	28	22	24	19	21	15	25	653400000	741340000	902490000	476660000	393790000	587610000	11	11	25	19	18	16	19	23	Oxidation (M); Acetylation (N-term); Phosphorylation (STY)	43159	Protein DEK OS=Mus musculus OX=10090 GN=Dek PE=1 SV=1
95	216	P62259|1433E_MOUSE	159.61	44	40	30	30	25	25	33	683210000	922660000	646570000	42647000	272810000	379550000	10	8	41	28	20	25	16	19	Carbamidomethylation; Oxidation (M); Acetylation (N-term); Phosphorylation (STY)	29174	14-3-3 protein epsilon OS=Mus musculus OX=10090 GN=Ywhae PE=1 SV=1
195	301	Q99MD9|NASP_MOUSE	159.13	16	11	13	13	8	5	9	126460000	171130000	258520000	91249000	76535000	106690000	10	9	17	22	29	9	6	8	Carbamidomethylation; Oxidation (M); Phosphorylation (STY)	83954	Nuclear autoantigenic sperm protein OS=Mus musculus OX=10090 GN=Nasp PE=1 SV=2
195	302	tr|B1AU75|B1AU75_MOUSE	159.13	16	11	13	13	8	5	9	126460000	171130000	258520000	91249000	76535000	106690000	10	9	17	22	29	9	6	8	Carbamidomethylation; Oxidation (M); Phosphorylation (STY)	84013	Nuclear autoantigenic sperm protein OS=Mus musculus OX=10090 GN=Nasp PE=1 SV=1
171	179	P06151|LDHA_MOUSE	159.03	36	21	29	27	25	23	19	57749000	93156000	91026000	52766000	35119000	51592000	11	10	16	28	22	17	10	8	Carbamidomethylation; Acetylation (N-term); Phosphorylation (STY)	36499	L-lactate dehydrogenase A chain OS=Mus musculus OX=10090 GN=Ldha PE=1 SV=3
171	180	tr|Q564E2|Q564E2_MOUSE	159.03	36	21	29	27	25	23	19	57749000	93156000	91026000	52766000	35119000	51592000	11	10	16	28	22	17	10	8	Carbamidomethylation; Acetylation (N-term); Phosphorylation (STY)	36499	L-lactate dehydrogenase OS=Mus musculus OX=10090 GN=Ldha PE=1 SV=1
171	181	tr|A0A1B0GSX0|A0A1B0GSX0_MOUSE	159.03	33	19	27	25	23	21	17	57749000	93156000	91026000	52766000	35119000	51592000	11	10	16	28	22	17	10	8	Carbamidomethylation; Acetylation (N-term); Phosphorylation (STY)	39758	L-lactate dehydrogenase OS=Mus musculus OX=10090 GN=Ldha PE=1 SV=1
169	403	Q8VDM4|PSMD2_MOUSE	158.82	8	8	7	7	7	7	8	78640000	113270000	82188000	64894000	45010000	41187000	9	9	19	21	18	20	14	13	Oxidation (M); Acetylation (N-term); Phosphorylation (STY)	100203	26S proteasome non-ATPase regulatory subunit 2 OS=Mus musculus OX=10090 GN=Psmd2 PE=1 SV=1
327	175	Q02053|UBA1_MOUSE	158.51	16	9	5	6	3	5	9	19091000	25623000	26345000	23859000	15443000	26692000	14	14	8	11	7	9	7	10	Carbamidomethylation; Phosphorylation (STY)	117809	Ubiquitin-like modifier-activating enzyme 1 OS=Mus musculus OX=10090 GN=Uba1 PE=1 SV=1
37	788	Q80XU3|NUCKS_MOUSE	158.34	45	23	29	27	24	23	35	2044100000	2795400000	3284400000	2021100000	1486200000	1718800000	9	9	43	48	51	42	54	51	Oxidation (M); Phosphorylation (STY)	26313	Nuclear ubiquitous casein and cyclin-dependent kinase substrate 1 OS=Mus musculus OX=10090 GN=Nucks1 PE=1 SV=1
114	217	O88569-2|ROA2_MOUSE	158.28	47	31	14	18	10	14	35	75879000	45109000	136620000	1437400	6599200	30670000	12	11	31	24	43	5	8	23	Carbamidomethylation; Oxidation (M); Acetylation (N-term); Phosphorylation (STY)	35979	Isoform 2 of Heterogeneous nuclear ribonucleoproteins A2/B1 OS=Mus musculus OX=10090 GN=Hnrnpa2b1
114	218	O88569|ROA2_MOUSE	158.28	45	30	14	18	9	14	34	75879000	45109000	136620000	1437400	6599200	30670000	12	11	31	24	43	5	8	23	Carbamidomethylation; Oxidation (M); Acetylation (N-term); Phosphorylation (STY)	37403	Heterogeneous nuclear ribonucleoproteins A2/B1 OS=Mus musculus OX=10090 GN=Hnrnpa2b1 PE=1 SV=2
301	146	E9Q6J5|BD1L1_MOUSE	157.57	7	5	4	4	3	4	3	25939000	56592000	70552000	37015000	49941000	64646000	16	16	11	10	12	8	9	8	Carbamidomethylation; Phosphorylation (STY)	327453	Biorientation of chromosomes in cell division protein 1-like 1 OS=Mus musculus OX=10090 GN=Bod1l PE=1 SV=1
301	147	E9Q6J5-3|BD1L1_MOUSE	157.57	7	5	4	4	3	4	3	25939000	56592000	70552000	37015000	49941000	64646000	16	16	11	10	12	8	9	8	Carbamidomethylation; Phosphorylation (STY)	327752	Isoform New of Biorientation of chromosomes in cell division protein 1-like 1 OS=Mus musculus OX=10090 GN=Bod1l
134	143	P38647|GRP75_MOUSE	157	27	18	13	12	8	15	23	129540000	158150000	106730000	132600000	88040000	120590000	16	14	29	17	16	16	17	25	Carbamidomethylation; Oxidation (M)	73461	Stress-70 protein mitochondrial OS=Mus musculus OX=10090 GN=Hspa9 PE=1 SV=3
165	159	Q60864|STIP1_MOUSE	156.82	34	23	17	22	18	14	22	22684000	31111000	31307000	18731000	8517700	26553000	18	18	19	25	17	14	12	17	Carbamidomethylation; Oxidation (M); Acetylation (N-term); Phosphorylation (STY)	62582	Stress-induced-phosphoprotein 1 OS=Mus musculus OX=10090 GN=Stip1 PE=1 SV=1
385	592	Q8C9B9|DIDO1_MOUSE	156.39	5	5	5	3	3	4	5	22876000	29460000	29190000	19938000	23913000	13462000	7	7	7	7	6	8	6	7	Phosphorylation (STY)	247173	Death-inducer obliterator 1 OS=Mus musculus OX=10090 GN=Dido1 PE=1 SV=4
365	261	Q6AW69-5|CGNL1_MOUSE	156.38	11	2	4	3	6	10	8	34390000	16099000	18334000	103870000	52591000	73899000	9	9	5	4	3	13	9	10	Phosphorylation (STY)	147803	Isoform 5 of Cingulin-like protein 1 OS=Mus musculus OX=10090 GN=Cgnl1
365	262	Q6AW69-4|CGNL1_MOUSE	156.38	11	2	4	3	6	9	8	34390000	16099000	18334000	103870000	52591000	73899000	9	9	5	4	3	13	9	10	Phosphorylation (STY)	148173	Isoform 4 of Cingulin-like protein 1 OS=Mus musculus OX=10090 GN=Cgnl1
365	263	tr|B2RSU6|B2RSU6_MOUSE	156.38	11	2	4	3	6	9	8	34390000	16099000	18334000	103870000	52591000	73899000	9	9	5	4	3	13	9	10	Phosphorylation (STY)	148168	Cingulin-like 1 OS=Mus musculus OX=10090 GN=Cgnl1 PE=1 SV=1
365	264	Q6AW69|CGNL1_MOUSE	156.38	11	2	4	3	6	9	8	34390000	16099000	18334000	103870000	52591000	73899000	9	9	5	4	3	13	9	10	Phosphorylation (STY)	148230	Cingulin-like protein 1 OS=Mus musculus OX=10090 GN=Cgnl1 PE=1 SV=2
365	266	Q6AW69-3|CGNL1_MOUSE	156.38	11	2	4	4	7	10	8	34390000	16099000	18334000	103870000	52591000	73899000	9	9	5	4	3	13	9	10	Phosphorylation (STY)	139862	Isoform 3 of Cingulin-like protein 1 OS=Mus musculus OX=10090 GN=Cgnl1
365	267	tr|D3Z3H4|D3Z3H4_MOUSE	156.38	11	2	4	4	7	10	8	34390000	16099000	18334000	103870000	52591000	73899000	9	9	5	4	3	13	9	10	Phosphorylation (STY)	139891	Cingulin-like protein 1 OS=Mus musculus OX=10090 GN=Cgnl1 PE=1 SV=1
338	994	Q62018-3|CTR9_MOUSE	156.05	6	5	5	4	5	3	5	34965000	42003000	38176000	41535000	28941000	44667000	7	7	8	7	7	9	10	9	Carbamidomethylation; Phosphorylation (STY)	123864	Isoform 3 of RNA polymerase-associated protein CTR9 homolog OS=Mus musculus OX=10090 GN=Ctr9
338	995	Q62018|CTR9_MOUSE	156.05	6	5	5	4	5	3	5	34965000	42003000	38176000	41535000	28941000	44667000	7	7	8	7	7	9	10	9	Carbamidomethylation; Phosphorylation (STY)	133408	RNA polymerase-associated protein CTR9 homolog OS=Mus musculus OX=10090 GN=Ctr9 PE=1 SV=2
142	173	P08249|MDHM_MOUSE	156.03	41	24	33	31	24	22	22	64229000	51654000	42331000	26804000	27936000	34472000	11	11	26	39	17	11	10	12	Carbamidomethylation	35611	Malate dehydrogenase mitochondrial OS=Mus musculus OX=10090 GN=Mdh2 PE=1 SV=3
154	3220	O35295|PURB_MOUSE	155.92	22	22	22	22	22	22	22	307340000	384730000	402720000	440860000	354670000	361310000	6	6	19	24	15	22	16	14	Acetylation (N-term); Phosphorylation (STY)	33901	Transcriptional activator protein Pur-beta OS=Mus musculus OX=10090 GN=Purb PE=1 SV=3
434	508	Q8R081|HNRPL_MOUSE	155.89	24	12	13	10	11	9	11	67974000	112230000	85910000	89274000	44240000	71322000	7	7	6	7	7	8	4	4	Carbamidomethylation	63964	Heterogeneous nuclear ribonucleoprotein L OS=Mus musculus OX=10090 GN=Hnrnpl PE=1 SV=2
434	509	tr|G5E924|G5E924_MOUSE	155.89	23	11	13	9	11	9	11	67974000	112230000	85910000	89274000	44240000	71322000	7	7	6	7	7	8	4	4	Carbamidomethylation	66941	Heterogeneous nuclear ribonucleoprotein L (Fragment) OS=Mus musculus OX=10090 GN=Hnrnpl PE=1 SV=1
35	256	P49312|ROA1_MOUSE	155.43	33	24	24	28	21	19	19	548580000	760210000	687420000	43133000	431650000	374260000	12	9	51	59	54	58	41	44	Acetylation (N-term); Phosphorylation (STY)	34196	Heterogeneous nuclear ribonucleoprotein A1 OS=Mus musculus OX=10090 GN=Hnrnpa1 PE=1 SV=2
35	257	tr|Q5EBP8|Q5EBP8_MOUSE	155.43	28	21	21	24	18	16	16	548580000	760210000	687420000	43133000	431650000	374260000	12	9	51	59	54	58	41	44	Acetylation (N-term); Phosphorylation (STY)	38834	Heterogeneous nuclear ribonucleoprotein A1 OS=Mus musculus OX=10090 GN=Hnrnpa1 PE=1 SV=1
270	113	P26039|TLN1_MOUSE	155.32	8	2	3	5	4	5	5	13408000	21518000	23559000	10962000	9747600	23504000	16	15	6	8	14	9	13	13	Carbamidomethylation; Oxidation (M); Phosphorylation (STY)	269819	Talin-1 OS=Mus musculus OX=10090 GN=Tln1 PE=1 SV=2
168	151	Q61207|SAP_MOUSE	155.11	19	14	14	15	15	15	15	50548000	61105000	56819000	88065000	65345000	86538000	10	10	23	14	17	18	16	16	Carbamidomethylation; Oxidation (M)	61422	Prosaposin OS=Mus musculus OX=10090 GN=Psap PE=1 SV=2
168	152	tr|E9PZ00|E9PZ00_MOUSE	155.11	20	14	14	15	15	15	15	50548000	61105000	56819000	88065000	65345000	86538000	10	10	23	14	17	18	16	16	Carbamidomethylation; Oxidation (M)	60672	Prosaposin OS=Mus musculus OX=10090 GN=Psap PE=1 SV=1
168	153	tr|Q8BFQ1|Q8BFQ1_MOUSE	155.11	19	14	14	15	15	15	15	50548000	61105000	56819000	88065000	65345000	86538000	10	10	23	14	17	18	16	16	Carbamidomethylation; Oxidation (M)	61051	Prosaposin OS=Mus musculus OX=10090 GN=Psap PE=1 SV=1
168	156	tr|K3W4L3|K3W4L3_MOUSE	155.11	19	14	14	15	15	15	15	50548000	61105000	56819000	88065000	65345000	86538000	10	10	23	14	17	18	16	16	Carbamidomethylation; Oxidation (M)	61292	Prosaposin OS=Mus musculus OX=10090 GN=Psap PE=1 SV=1
168	157	tr|J3QPG5|J3QPG5_MOUSE	155.11	19	14	14	15	15	15	15	50548000	61105000	56819000	88065000	65345000	86538000	10	10	23	14	17	18	16	16	Carbamidomethylation; Oxidation (M)	61363	Prosaposin OS=Mus musculus OX=10090 GN=Psap PE=1 SV=1
166	219	tr|A0A0R4J0V5|A0A0R4J0V5_MOUSE	154.93	8	8	5	5	7	3	5	122590000	128470000	60436000	96230000	59455000	83560000	9	9	22	19	13	18	12	20	Carbamidomethylation; Phosphorylation (STY)	213479	DNA-directed RNA polymerase subunit OS=Mus musculus OX=10090 GN=Polr2a PE=1 SV=1
166	220	P08775|RPB1_MOUSE	154.93	8	8	5	5	7	3	5	122590000	128470000	60436000	96230000	59455000	83560000	9	9	22	19	13	18	12	20	Carbamidomethylation; Phosphorylation (STY)	217174	DNA-directed RNA polymerase II subunit RPB1 OS=Mus musculus OX=10090 GN=Polr2a PE=1 SV=3
172	274	P61979|HNRPK_MOUSE	154.27	24	24	20	21	20	18	21	181930000	165480000	176950000	179660000	183470000	242330000	8	8	20	16	17	13	16	19	Carbamidomethylation; Oxidation (M); Acetylation (N-term); Phosphorylation (STY)	50976	Heterogeneous nuclear ribonucleoprotein K OS=Mus musculus OX=10090 GN=Hnrnpk PE=1 SV=1
172	275	P61979-2|HNRPK_MOUSE	154.27	24	24	20	20	20	18	20	181930000	165480000	176950000	179660000	183470000	242330000	8	8	20	16	17	13	16	19	Carbamidomethylation; Oxidation (M); Acetylation (N-term); Phosphorylation (STY)	51028	Isoform 2 of Heterogeneous nuclear ribonucleoprotein K OS=Mus musculus OX=10090 GN=Hnrnpk
138	169	Q61879|MYH10_MOUSE	154.05	7	3	5	6	2	3	3	6459100	19175000	6082000	6455900	10080000	5698800	11	6	33	53	13	5	8	6	Carbamidomethylation; Phosphorylation (STY)	228994	Myosin-10 OS=Mus musculus OX=10090 GN=Myh10 PE=1 SV=2
138	171	tr|Q5SV64|Q5SV64_MOUSE	154.05	7	3	5	6	2	3	3	6459100	19175000	6082000	6455900	10080000	5698800	11	6	33	53	13	5	8	6	Carbamidomethylation; Phosphorylation (STY)	232470	Myosin-10 OS=Mus musculus OX=10090 GN=Myh10 PE=1 SV=1
138	172	tr|Q3UH59|Q3UH59_MOUSE	154.05	7	3	5	6	2	3	3	6459100	19175000	6082000	6455900	10080000	5698800	11	6	33	53	13	5	8	6	Carbamidomethylation; Phosphorylation (STY)	233447	Myosin-10 OS=Mus musculus OX=10090 GN=Myh10 PE=1 SV=1
108	806	Q61391|NEP_MOUSE	154.01	8	3	5	7	8	6	8	172480000	128210000	90697000	252110000	161940000	203450000	9	9	16	17	20	29	27	29	Oxidation (M); Acetylation (N-term); Phosphorylation (STY)	85702	Neprilysin OS=Mus musculus OX=10090 GN=Mme PE=1 SV=3
147	483	Q61033|LAP2A_MOUSE	153.87	19	8	6	8	11	14	11	37294000	82309000	117250000	86553000	77605000	84381000	8	5	18	6	9	19	32	29	Carbamidomethylation; Phosphorylation (STY)	75168	Lamina-associated polypeptide 2 isoforms alpha/zeta OS=Mus musculus OX=10090 GN=Tmpo PE=1 SV=4
282	385	Q3TXS7|PSMD1_MOUSE	153.68	11	9	7	7	9	6	9	38223000	51402000	43738000	44611000	15952000	30253000	8	8	10	11	11	11	8	10	Carbamidomethylation; Oxidation (M); Phosphorylation (STY)	105730	26S proteasome non-ATPase regulatory subunit 1 OS=Mus musculus OX=10090 GN=Psmd1 PE=1 SV=1
220	340	Q01853|TERA_MOUSE	153.46	11	9	8	8	6	6	9	72451000	28533000	18555000	23200000	41877000	21709000	8	8	22	22	10	9	7	9	Carbamidomethylation; Oxidation (M); Acetylation (N-term); Phosphorylation (STY)	89322	Transitional endoplasmic reticulum ATPase OS=Mus musculus OX=10090 GN=Vcp PE=1 SV=4
347	453	P61982|1433G_MOUSE	153.24	40	26	28	23	32	35	27	5557800	21397000	18986000	14186000	11472000	9918800	8	4	10	9	8	10	5	5	Carbamidomethylation	28303	14-3-3 protein gamma OS=Mus musculus OX=10090 GN=Ywhag PE=1 SV=2
348	962	Q8VDP4|CCAR2_MOUSE	153.16	8	6	6	6	8	6	8	20330000	30034000	36430000	50263000	24680000	43618000	6	6	5	8	9	9	6	10	Phosphorylation (STY)	103002	Cell cycle and apoptosis regulator protein 2 OS=Mus musculus OX=10090 GN=Ccar2 PE=1 SV=2
201	1537	Q3UPL0|SC31A_MOUSE	153.03	6	2	4	4	2	2	6	256970000	361510000	509320000	373760000	343260000	354590000	5	5	17	12	15	16	14	12	Phosphorylation (STY)	133569	Protein transport protein Sec31A OS=Mus musculus OX=10090 GN=Sec31a PE=1 SV=2
320	1226	tr|Q80VB6|Q80VB6_MOUSE	152.94	16	10	10	10	10	16	11	102350000	193200000	169410000	79090000	38649000	91820000	7	7	7	12	8	10	10	7	Phosphorylation (STY)	40381	Dclk1 protein OS=Mus musculus OX=10090 GN=Dclk1 PE=1 SV=1
370	988	Q8BVY0|RL1D1_MOUSE	152.8	18	10	9	12	15	9	12	11700000	13031000	16217000	11190000	2366100	10471000	7	7	6	6	10	11	2	8	Carbamidomethylation; Acetylation (N-term); Phosphorylation (STY)	50421	Ribosomal L1 domain-containing protein 1 OS=Mus musculus OX=10090 GN=Rsl1d1 PE=1 SV=1
267	137	Q8K327|CHAP1_MOUSE	152.78	27	10	13	13	22	9	14	59734000	95822000	70353000	96397000	28303000	48434000	13	13	14	12	9	13	7	10	Carbamidomethylation; Phosphorylation (STY)	87561	Chromosome alignment-maintaining phosphoprotein 1 OS=Mus musculus OX=10090 GN=Champ1 PE=1 SV=1
267	138	tr|A0A140T8S5|A0A140T8S5_MOUSE	152.78	27	10	13	13	22	9	14	59734000	95822000	70353000	96397000	28303000	48434000	13	13	14	12	9	13	7	10	Carbamidomethylation; Phosphorylation (STY)	87561	Chromosome alignment-maintaining phosphoprotein 1 OS=Mus musculus OX=10090 GN=Champ1 PE=1 SV=2
369	6156	tr|Q923F1|Q923F1_MOUSE	152.43	14	14	14	14	14	14	14	109260000	110230000	110750000	115370000	183390000	233540000	3	3	5	7	4	6	9	13	Phosphorylation (STY)	26523	Chloride channel nucleotide-sensitive 1A OS=Mus musculus OX=10090 GN=Clns1a PE=1 SV=1
41	2755	O55022|PGRC1_MOUSE	152.04	16	12	12	12	12	16	16	1537000000	2004000000	2138700000	2137200000	1659000000	1833900000	7	6	32	57	47	43	44	52	Carbamidomethylation; Phosphorylation (STY)	21694	Membrane-associated progesterone receptor component 1 OS=Mus musculus OX=10090 GN=Pgrmc1 PE=1 SV=4
96	189	P58774|TPM2_MOUSE	151.78	41	21	27	36	30	20	27	1073800	880820	1802600	1940900		1444200	13	4	15	31	51	15	24	12	Carbamidomethylation	32837	Tropomyosin beta chain OS=Mus musculus OX=10090 GN=Tpm2 PE=1 SV=1
333	1367	tr|D3Z124|D3Z124_MOUSE	151.5	29	27	27	29	27	28	26	53458000	87872000	50540000	38097000	32653000	43857000	6	6	10	7	13	7	7	7	Carbamidomethylation; Acetylation (N-term); Phosphorylation (STY)	19302	DNA-(apurinic or apyrimidinic site) lyase (Fragment) OS=Mus musculus OX=10090 GN=Apex1 PE=1 SV=1
333	1368	tr|D3Z6R9|D3Z6R9_MOUSE	151.5	24	22	22	24	22	23	21	53458000	87872000	50540000	38097000	32653000	43857000	6	6	10	7	13	7	7	7	Carbamidomethylation; Acetylation (N-term); Phosphorylation (STY)	23741	DNA-(apurinic or apyrimidinic site) lyase (Fragment) OS=Mus musculus OX=10090 GN=Apex1 PE=1 SV=2
333	1369	tr|F6QA74|F6QA74_MOUSE	151.5	18	16	16	18	16	17	16	53458000	87872000	50540000	38097000	32653000	43857000	6	6	10	7	13	7	7	7	Carbamidomethylation; Acetylation (N-term); Phosphorylation (STY)	32319	DNA-(apurinic or apyrimidinic site) lyase (Fragment) OS=Mus musculus OX=10090 GN=Apex1 PE=1 SV=1
333	1370	P28352|APEX1_MOUSE	151.5	16	15	15	16	15	16	15	53458000	87872000	50540000	38097000	32653000	43857000	6	6	10	7	13	7	7	7	Carbamidomethylation; Acetylation (N-term); Phosphorylation (STY)	35490	DNA-(apurinic or apyrimidinic site) lyase OS=Mus musculus OX=10090 GN=Apex1 PE=1 SV=2
313	546	Q9R0Q7|TEBP_MOUSE	151.47	46	41	32	32	29	32	32	46007000	41292000	39594000	27563000	18334000	16752000	10	10	15	9	9	9	6	7	Carbamidomethylation; Acetylation (N-term); Phosphorylation (STY)	18721	Prostaglandin E synthase 3 OS=Mus musculus OX=10090 GN=Ptges3 PE=1 SV=1
215	536	Q1HFZ0|NSUN2_MOUSE	151.47	14	11	11	11	8	10	10	225720000	206190000	192570000	190480000	118590000	149150000	9	9	13	20	19	9	12	7	Carbamidomethylation; Phosphorylation (STY)	85452	tRNA (cytosine(34)-C(5))-methyltransferase OS=Mus musculus OX=10090 GN=Nsun2 PE=1 SV=2
298	1341	O08582|GTPB1_MOUSE	151.39	12	12	8	7	12	12	11	44585000	33916000	34481000	120290000	272180000	277850000	7	7	5	6	4	8	16	19	Carbamidomethylation; Oxidation (M); Acetylation (N-term); Phosphorylation (STY)	72301	GTP-binding protein 1 OS=Mus musculus OX=10090 GN=Gtpbp1 PE=1 SV=2
303	182	P57780|ACTN4_MOUSE	151.34	16	7	7	8	6	9	13	39018000	13012000	46130000	42118000	40425000	49087000	12	8	8	10	9	6	11	13	Carbamidomethylation; Oxidation (M)	104977	Alpha-actinin-4 OS=Mus musculus OX=10090 GN=Actn4 PE=1 SV=1
303	183	tr|A0A1L1SV25|A0A1L1SV25_MOUSE	151.34	16	7	7	7	5	9	13	39018000	13012000	46130000	42118000	40425000	49087000	12	8	8	10	9	6	11	13	Carbamidomethylation; Oxidation (M)	107108	Alpha-actinin-4 OS=Mus musculus OX=10090 GN=Actn4 PE=1 SV=1
378	557	Q8R1A4-2|DOCK7_MOUSE	150.96	5	3	2	2	2	3	5	70138000	89859000	50775000	30219000	38577000	35916000	10	10	5	4	3	5	11	14	Carbamidomethylation; Phosphorylation (STY)	241176	Isoform 2 of Dedicator of cytokinesis protein 7 OS=Mus musculus OX=10090 GN=Dock7
378	558	tr|A2A9M5|A2A9M5_MOUSE	150.96	5	3	2	2	2	3	5	70138000	89859000	50775000	30219000	38577000	35916000	10	10	5	4	3	5	11	14	Carbamidomethylation; Phosphorylation (STY)	241175	Dedicator of cytokinesis protein 7 OS=Mus musculus OX=10090 GN=Dock7 PE=1 SV=1
378	559	Q8R1A4|DOCK7_MOUSE	150.96	5	3	2	2	2	3	5	70138000	89859000	50775000	30219000	38577000	35916000	10	10	5	4	3	5	11	14	Carbamidomethylation; Phosphorylation (STY)	241436	Dedicator of cytokinesis protein 7 OS=Mus musculus OX=10090 GN=Dock7 PE=1 SV=3
378	560	tr|A2A9M4|A2A9M4_MOUSE	150.96	5	3	2	2	2	3	5	70138000	89859000	50775000	30219000	38577000	35916000	10	10	5	4	3	5	11	14	Carbamidomethylation; Phosphorylation (STY)	241435	Dedicator of cytokinesis protein 7 OS=Mus musculus OX=10090 GN=Dock7 PE=1 SV=2
186	439	Q62523|ZYX_MOUSE	150.75	23	16	18	17	16	16	19	147530000	208370000	199170000	246430000	143870000	195640000	9	9	9	15	24	17	13	17	Phosphorylation (STY)	60546	Zyxin OS=Mus musculus OX=10090 GN=Zyx PE=1 SV=2
455	268	Q9R0L6|PCM1_MOUSE	150.47	6	3	3	5	3	3	4	13991000	24466000	39187000	17050000	19828000	23964000	7	7	5	5	9	4	5	6	Carbamidomethylation; Phosphorylation (STY)	228845	Pericentriolar material 1 protein OS=Mus musculus OX=10090 GN=Pcm1 PE=1 SV=2
455	269	Q9R0L6-2|PCM1_MOUSE	150.47	6	2	3	5	3	3	4	13991000	24466000	39187000	17050000	19828000	23964000	7	7	5	5	9	4	5	6	Carbamidomethylation; Phosphorylation (STY)	232841	Isoform 2 of Pericentriolar material 1 protein OS=Mus musculus OX=10090 GN=Pcm1
235	205	tr|E9PY55|E9PY55_MOUSE	149.65	7	5	3	6	5	5	5	70555000	74178000	109260000	83565000	60897000	95407000	9	9	12	9	17	12	11	14	Carbamidomethylation; Phosphorylation (STY)	269263	Nuclear receptor corepressor 2 OS=Mus musculus OX=10090 GN=Ncor2 PE=1 SV=1
235	206	Q9WU42|NCOR2_MOUSE	149.65	7	5	3	6	5	5	5	70555000	74178000	109260000	83565000	60897000	95407000	9	9	12	9	17	12	11	14	Carbamidomethylation; Phosphorylation (STY)	269805	Nuclear receptor corepressor 2 OS=Mus musculus OX=10090 GN=Ncor2 PE=1 SV=3
235	207	tr|E9Q701|E9Q701_MOUSE	149.65	7	5	3	6	5	5	5	70555000	74178000	109260000	83565000	60897000	95407000	9	9	12	9	17	12	11	14	Carbamidomethylation; Phosphorylation (STY)	269933	Nuclear receptor corepressor 2 OS=Mus musculus OX=10090 GN=Ncor2 PE=1 SV=1
235	208	tr|F8VQL9|F8VQL9_MOUSE	149.65	7	5	3	6	5	5	5	70555000	74178000	109260000	83565000	60897000	95407000	9	9	12	9	17	12	11	14	Carbamidomethylation; Phosphorylation (STY)	273407	Nuclear receptor corepressor 2 OS=Mus musculus OX=10090 GN=Ncor2 PE=1 SV=1
258	1138	Q8K2F8|LS14A_MOUSE	149.19	21	12	15	15	18	18	18	385410000	817430000	617100000	495380000	595940000	663610000	6	6	11	10	8	10	16	13	Carbamidomethylation; Oxidation (M); Phosphorylation (STY)	50546	Protein LSM14 homolog A OS=Mus musculus OX=10090 GN=Lsm14a PE=1 SV=1
339	350	Q8BGC0|HTSF1_MOUSE	149.08	14	5	7	6	8	9	14	5498600	17842000	48350000	64769000	64617000	104290000	11	11	3	4	6	8	11	17	Phosphorylation (STY)	86240	HIV Tat-specific factor 1 homolog OS=Mus musculus OX=10090 GN=Htatsf1 PE=1 SV=1
70	753	Q60876|4EBP1_MOUSE	148.87	83	41	41	41	73	73	83	951550000	1180100000	1257100000	1287500000	1003900000	1208300000	7	7	27	34	33	34	25	31	Carbamidomethylation; Oxidation (M); Acetylation (N-term); Phosphorylation (STY)	12325	Eukaryotic translation initiation factor 4E-binding protein 1 OS=Mus musculus OX=10090 GN=Eif4ebp1 PE=1 SV=3
241	416	P28667|MRP_MOUSE	148.7	66	63	32	49	46	50	66	77131000	141390000	91355000	86205000	77416000	89955000	7	7	13	14	10	12	11	12	Carbamidomethylation; Oxidation (M); Phosphorylation (STY)	20165	MARCKS-related protein OS=Mus musculus OX=10090 GN=Marcksl1 PE=1 SV=2
105	235	P07356|ANXA2_MOUSE	148.16	33	20	28	28	22	22	24	67815000	165630000	169660000	68862000	71422000	85060000	9	9	23	30	35	15	17	19	Carbamidomethylation; Oxidation (M); Acetylation (N-term); Phosphorylation (STY)	38676	Annexin A2 OS=Mus musculus OX=10090 GN=Anxa2 PE=1 SV=2
188	196	P52480|KPYM_MOUSE	148.07	24	16	17	13	17	13	22	39199000	45144000	34904000	23732000	31620000	60707000	11	11	15	10	21	19	13	15	Carbamidomethylation; Oxidation (M)	57845	Pyruvate kinase PKM OS=Mus musculus OX=10090 GN=Pkm PE=1 SV=4
188	197	P52480-2|KPYM_MOUSE	148.07	24	16	17	13	17	13	22	39199000	45144000	34904000	23732000	31620000	60707000	11	11	15	10	21	19	13	15	Carbamidomethylation; Oxidation (M)	57985	Isoform M1 of Pyruvate kinase PKM OS=Mus musculus OX=10090 GN=Pkm
157	1254	P97855|G3BP1_MOUSE	147.53	14	10	12	10	10	6	12	226300000	241300000	270660000	284350000	435710000	243680000	8	8	18	18	20	16	16	21	Phosphorylation (STY)	51829	Ras GTPase-activating protein-binding protein 1 OS=Mus musculus OX=10090 GN=G3bp1 PE=1 SV=1
726	1555	Q9CXF4|TBC15_MOUSE	147.21	13	3	13	10	10	13	6	5606300	10287000	12926000	14511000	7301600	6185500	4	4	2	4	4	3	4	3	Carbamidomethylation; Phosphorylation (STY)	76527	TBC1 domain family member 15 OS=Mus musculus OX=10090 GN=Tbc1d15 PE=1 SV=1
148	1152	P47955|RLA1_MOUSE	146.98	89	89	75	75	89	89	89	349990000	635130000	690380000	638920000	621080000	625680000	5	5	16	24	20	22	15	16	Carbamidomethylation; Oxidation (M); Acetylation (N-term); Phosphorylation (STY)	11475	60S acidic ribosomal protein P1 OS=Mus musculus OX=10090 GN=Rplp1 PE=1 SV=1
295	315	tr|E9Q852|E9Q852_MOUSE	146.67	6	4	4	4	4	5	6	27206000	76590000	77122000	30549000	51324000	68422000	9	9	8	8	10	7	9	16	Carbamidomethylation; Oxidation (M); Phosphorylation (STY)	204524	Afadin OS=Mus musculus OX=10090 GN=Afdn PE=1 SV=2
295	316	Q9QZQ1-2|AFAD_MOUSE	146.67	6	4	4	4	4	5	6	27206000	76590000	77122000	30549000	51324000	68422000	9	9	8	8	10	7	9	16	Carbamidomethylation; Oxidation (M); Phosphorylation (STY)	204551	Isoform 1 of Afadin OS=Mus musculus OX=10090 GN=Afdn
295	317	Q9QZQ1|AFAD_MOUSE	146.67	6	4	4	4	4	5	6	27206000	76590000	77122000	30549000	51324000	68422000	9	9	8	8	10	7	9	16	Carbamidomethylation; Oxidation (M); Phosphorylation (STY)	206497	Afadin OS=Mus musculus OX=10090 GN=Afdn PE=1 SV=3
295	318	tr|E9Q9C3|E9Q9C3_MOUSE	146.67	6	4	4	4	4	5	6	27206000	76590000	77122000	30549000	51324000	68422000	9	9	8	8	10	7	9	16	Carbamidomethylation; Oxidation (M); Phosphorylation (STY)	207311	Afadin OS=Mus musculus OX=10090 GN=Afdn PE=1 SV=1
152	841	Q9R0P5|DEST_MOUSE	146.31	35	21	30	35	15	16	15	150670000	196530000	167420000	239990000	118670000	270090000	7	6	22	26	15	18	10	21	Carbamidomethylation; Oxidation (M); Acetylation (N-term); Phosphorylation (STY)	18522	Destrin OS=Mus musculus OX=10090 GN=Dstn PE=1 SV=3
222	1163	O35685|NUDC_MOUSE	145.96	16	13	16	16	13	10	16	132330000	156300000	129230000	110910000	74186000	74431000	7	7	8	15	15	19	10	12	Phosphorylation (STY)	38358	Nuclear migration protein nudC OS=Mus musculus OX=10090 GN=Nudc PE=1 SV=1
249	614	Q80YV2-2|NIPA_MOUSE	145.91	21	16	15	13	11	20	16	61318000	83242000	54294000	17955000	23011000	55255000	8	8	14	12	10	12	13	10	Carbamidomethylation; Phosphorylation (STY)	52824	Isoform 2 of Nuclear-interacting partner of ALK OS=Mus musculus OX=10090 GN=Zc3hc1
249	617	tr|H3BKM2|H3BKM2_MOUSE	145.91	22	17	15	14	11	21	17	61318000	83242000	54294000	17955000	23011000	55255000	8	8	14	12	10	12	13	10	Carbamidomethylation; Phosphorylation (STY)	50514	Nuclear-interacting partner of ALK OS=Mus musculus OX=10090 GN=Zc3hc1 PE=1 SV=1
249	618	Q80YV2|NIPA_MOUSE	145.91	20	16	14	13	10	19	16	61318000	83242000	54294000	17955000	23011000	55255000	8	8	14	12	10	12	13	10	Carbamidomethylation; Phosphorylation (STY)	55196	Nuclear-interacting partner of ALK OS=Mus musculus OX=10090 GN=Zc3hc1 PE=1 SV=1
179	503	Q8K124|PKHO2_MOUSE	145.51	18	18	18	18	17	18	18	116530000	137850000	125180000	102730000	83636000	88233000	8	8	12	18	27	14	16	11	Acetylation (N-term); Phosphorylation (STY)	53872	Pleckstrin homology domain-containing family O member 2 OS=Mus musculus OX=10090 GN=Plekho2 PE=1 SV=1
345	792	tr|A0A0J9YTU3|A0A0J9YTU3_MOUSE	145.32	9	5	4	4	4	7	7	44375000	52284000	48753000	56028000	34184000	53548000	6	6	9	7	9	7	8	8	Carbamidomethylation; Phosphorylation (STY)	117103	Cytospin-B OS=Mus musculus OX=10090 GN=Specc1 PE=1 SV=1
345	793	Q5SXY1|CYTSB_MOUSE	145.32	9	5	4	4	4	7	7	44375000	52284000	48753000	56028000	34184000	53548000	6	6	9	7	9	7	8	8	Carbamidomethylation; Phosphorylation (STY)	118101	Cytospin-B OS=Mus musculus OX=10090 GN=Specc1 PE=1 SV=2
251	1450	Q9Z1Z0-4|USO1_MOUSE	145.31	17	15	17	15	17	9	17	402360000	404520000	358010000	479330000	419290000	242760000	4	4	14	12	14	11	11	8	Carbamidomethylation; Phosphorylation (STY)	39816	Isoform 4 of General vesicular transport factor p115 OS=Mus musculus OX=10090 GN=Uso1
251	1451	Q9Z1Z0|USO1_MOUSE	145.31	6	5	6	5	6	3	6	402360000	404520000	358010000	479330000	419290000	242760000	4	4	14	12	14	11	11	8	Carbamidomethylation; Phosphorylation (STY)	106983	General vesicular transport factor p115 OS=Mus musculus OX=10090 GN=Uso1 PE=1 SV=2
383	650	tr|F2Z3U3|F2Z3U3_MOUSE	145.2	8	5	3	3	6	4	6	54734000	54131000	58131000	117490000	78963000	118530000	8	8	7	4	5	8	8	9	Oxidation (M); Acetylation (N-term); Phosphorylation (STY)	136739	Ras association (RalGDS/AF-6) and pleckstrin homology domains 1 OS=Mus musculus OX=10090 GN=Raph1 PE=1 SV=2
337	738	Q80TZ9|RERE_MOUSE	145.19	8	8	3	6	8	8	5	44020000	42171000	37792000	25443000	36647000	26343000	8	8	10	4	7	7	13	9	Phosphorylation (STY)	171754	Arginine-glutamic acid dipeptide repeats protein OS=Mus musculus OX=10090 GN=Rere PE=1 SV=3
323	530	Q8BP27-2|SFR1_MOUSE	145.01	33	24	22	19	22	23	25	38078000	33555000	28778000	27292000	62248000	72653000	8	8	8	7	7	8	11	12	Carbamidomethylation; Acetylation (N-term); Phosphorylation (STY)	33526	Isoform 2 of Swi5-dependent recombination DNA repair protein 1 homolog OS=Mus musculus OX=10090 GN=Sfr1
323	531	Q8BP27|SFR1_MOUSE	145.01	31	23	21	18	21	22	24	38078000	33555000	28778000	27292000	62248000	72653000	8	8	8	7	7	8	11	12	Carbamidomethylation; Acetylation (N-term); Phosphorylation (STY)	35183	Swi5-dependent recombination DNA repair protein 1 homolog OS=Mus musculus OX=10090 GN=Sfr1 PE=1 SV=2
286	310	P50580|PA2G4_MOUSE	144.85	24	20	15	19	21	21	21	113280000	80137000	98837000	120330000	96993000	79246000	7	7	11	7	9	11	13	10	Oxidation (M); Acetylation (N-term); Phosphorylation (STY)	43699	Proliferation-associated protein 2G4 OS=Mus musculus OX=10090 GN=Pa2g4 PE=1 SV=3
286	311	tr|Q3TGU7|Q3TGU7_MOUSE	144.85	24	20	15	19	21	21	21	113280000	80137000	98837000	120330000	96993000	79246000	7	7	11	7	9	11	13	10	Oxidation (M); Acetylation (N-term); Phosphorylation (STY)	43699	Proliferation-associated 2G4 OS=Mus musculus OX=10090 GN=Pa2g4 PE=1 SV=1
260	1176	tr|D3Z3A0|D3Z3A0_MOUSE	144.79	48	31	31	48	43	43	43	174650000	170100000	231360000	170290000	146770000	89070000	5	5	7	7	15	14	15	9	Oxidation (M); Phosphorylation (STY)	21919	MCG126099 isoform CRA_b OS=Mus musculus OX=10090 GN=Ppp1r2 PE=1 SV=1
260	1177	Q9DCL8|IPP2_MOUSE	144.79	45	29	29	45	40	40	40	174650000	170100000	231360000	170290000	146770000	89070000	5	5	7	7	15	14	15	9	Oxidation (M); Phosphorylation (STY)	23119	Protein phosphatase inhibitor 2 OS=Mus musculus OX=10090 GN=Ppp1r2 PE=1 SV=3
187	401	Q61136|PRP4B_MOUSE	143.96	11	5	4	3	4	10	8	136550000	150910000	189830000	144880000	196580000	146120000	14	14	11	10	16	17	24	16	Carbamidomethylation; Phosphorylation (STY)	116976	Serine/threonine-protein kinase PRP4 homolog OS=Mus musculus OX=10090 GN=Prpf4b PE=1 SV=3
164	345	tr|Q80UE5|Q80UE5_MOUSE	143.43	13	10	8	13	10	7	7	13167000		14186000	6105600			12	1	35	14	21	14	10	10	Oxidation (M); Phosphorylation (STY)	101814	Band 4.1-like protein 2 OS=Mus musculus OX=10090 GN=Epb41l2 PE=1 SV=1
145	926	Q05CL8|LARP7_MOUSE	143.3	11	11	10	10	10	8	10	220360000	285950000	310650000	292050000	333040000	210430000	7	7	16	17	27	14	21	19	Carbamidomethylation; Phosphorylation (STY)	64802	La-related protein 7 OS=Mus musculus OX=10090 GN=Larp7 PE=1 SV=2
173	981	Q9ESX5|DKC1_MOUSE	143.09	11	7	11	11	10	11	11	213280000	266840000	229730000	155320000	262570000	294870000	6	6	16	16	22	15	18	14	Oxidation (M); Phosphorylation (STY)	57402	H/ACA ribonucleoprotein complex subunit DKC1 OS=Mus musculus OX=10090 GN=Dkc1 PE=1 SV=4
244	561	tr|F7AA26|F7AA26_MOUSE	142.92	11	4	11	6	4	5	6	134920000	242130000	279540000	132740000	61813000	175200000	8	8	10	16	14	7	11	13	Oxidation (M); Phosphorylation (STY)	126096	Paralemmin A kinase anchor protein (Fragment) OS=Mus musculus OX=10090 GN=Pakap PE=1 SV=1
437	376	P56480|ATPB_MOUSE	142.62	21	12	8	7	8	8	10	8840700	16489000	14018000	8617600	3185700	18743000	8	8	5	6	6	6	5	8		56301	ATP synthase subunit beta mitochondrial OS=Mus musculus OX=10090 GN=Atp5f1b PE=1 SV=2
120	255	Q62261|SPTB2_MOUSE	142.6	5	5	3	3	2	2	4	127070000	106010000	152660000	121370000	105010000	140330000	10	2	25	24	29	17	15	19	Phosphorylation (STY)	274221	Spectrin beta chain non-erythrocytic 1 OS=Mus musculus OX=10090 GN=Sptbn1 PE=1 SV=2
277	421	Q3UMF0|COBL1_MOUSE	141.97	8	7	4	6	7	8	8	37183000	31633000	56275000	59184000	43026000	51096000	6	6	9	7	8	11	14	13	Carbamidomethylation; Phosphorylation (STY)	137381	Cordon-bleu protein-like 1 OS=Mus musculus OX=10090 GN=Cobll1 PE=1 SV=2
277	422	Q3UMF0-3|COBL1_MOUSE	141.97	9	7	4	6	7	9	9	37183000	31633000	56275000	59184000	43026000	51096000	6	6	9	7	8	11	14	13	Carbamidomethylation; Phosphorylation (STY)	129452	Isoform 3 of Cordon-bleu protein-like 1 OS=Mus musculus OX=10090 GN=Cobll1
277	423	Q3UMF0-2|COBL1_MOUSE	141.97	8	7	4	6	7	8	8	37183000	31633000	56275000	59184000	43026000	51096000	6	6	9	7	8	11	14	13	Carbamidomethylation; Phosphorylation (STY)	133404	Isoform 2 of Cordon-bleu protein-like 1 OS=Mus musculus OX=10090 GN=Cobll1
277	424	Q3UMF0-4|COBL1_MOUSE	141.97	9	7	4	6	7	9	9	37183000	31633000	56275000	59184000	43026000	51096000	6	6	9	7	8	11	14	13	Carbamidomethylation; Phosphorylation (STY)	129608	Isoform 4 of Cordon-bleu protein-like 1 OS=Mus musculus OX=10090 GN=Cobll1
277	425	tr|B1AZ15|B1AZ15_MOUSE	141.97	8	7	4	6	7	8	8	37183000	31633000	56275000	59184000	43026000	51096000	6	6	9	7	8	11	14	13	Carbamidomethylation; Phosphorylation (STY)	133274	Cordon-bleu protein-like 1 OS=Mus musculus OX=10090 GN=Cobll1 PE=1 SV=1
277	426	tr|B1AZ14|B1AZ14_MOUSE	141.97	8	7	4	6	7	8	8	37183000	31633000	56275000	59184000	43026000	51096000	6	6	9	7	8	11	14	13	Carbamidomethylation; Phosphorylation (STY)	133374	Cordon-bleu protein-like 1 OS=Mus musculus OX=10090 GN=Cobll1 PE=1 SV=1
177	360	O70318|E41L2_MOUSE	141.88	12	7	7	10	8	6	7				817330			12	1	32	14	19	14	10	10	Oxidation (M); Phosphorylation (STY)	109940	Band 4.1-like protein 2 OS=Mus musculus OX=10090 GN=Epb41l2 PE=1 SV=2
544	762	A2A432-2|CUL4B_MOUSE	141.65	12	10	8	8	5	9	7	19685000	27423000	18482000	12099000	13129000	18818000	7	7	5	5	4	3	6	5	Carbamidomethylation; Acetylation (N-term); Phosphorylation (STY)	107390	Isoform 2 of Cullin-4B OS=Mus musculus OX=10090 GN=Cul4b
544	763	A2A432|CUL4B_MOUSE	141.65	12	10	8	8	5	9	7	19685000	27423000	18482000	12099000	13129000	18818000	7	7	5	5	4	3	6	5	Carbamidomethylation; Acetylation (N-term); Phosphorylation (STY)	110699	Cullin-4B OS=Mus musculus OX=10090 GN=Cul4b PE=1 SV=1
281	989	P54103|DNJC2_MOUSE	141.56	7	6	5	5	6	6	7	53596000	38923000	32734000	75128000	129290000	93046000	6	6	9	7	8	11	15	11	Phosphorylation (STY)	71722	DnaJ homolog subfamily C member 2 OS=Mus musculus OX=10090 GN=Dnajc2 PE=1 SV=2
396	723	Q62383|SPT6H_MOUSE	141.5	6	6	5	5	6	4	4	44966000	68663000	89346000	68137000	36633000	17026000	6	6	6	6	7	9	7	4	Oxidation (M); Acetylation (N-term); Phosphorylation (STY)	199084	Transcription elongation factor SPT6 OS=Mus musculus OX=10090 GN=Supt6h PE=1 SV=2
403	335	O89032-2|SPD2A_MOUSE	141.03	13	3	4	4	9	5	8	12452000	13682000	2050700	52225000	18823000	29903000	12	12	5	3	4	12	6	8	Carbamidomethylation; Phosphorylation (STY)	120748	Isoform 2 of SH3 and PX domain-containing protein 2A OS=Mus musculus OX=10090 GN=Sh3pxd2a
403	336	O89032|SPD2A_MOUSE	141.03	13	3	4	4	9	5	8	12452000	13682000	2050700	52225000	18823000	29903000	12	12	5	3	4	12	6	8	Carbamidomethylation; Phosphorylation (STY)	124201	SH3 and PX domain-containing protein 2A OS=Mus musculus OX=10090 GN=Sh3pxd2a PE=1 SV=2
403	338	O89032-3|SPD2A_MOUSE	141.03	14	4	4	4	9	5	8	12452000	13682000	2050700	52225000	18823000	29903000	12	12	5	3	4	12	6	8	Carbamidomethylation; Phosphorylation (STY)	119033	Isoform 3 of SH3 and PX domain-containing protein 2A OS=Mus musculus OX=10090 GN=Sh3pxd2a
419	1003	Q9ESV0|DDX24_MOUSE	140.52	7	5	4	5	5	4	4	12007000	20727000	35802000	17354000	2573300	12827000	5	5	8	6	8	6	4	5	Carbamidomethylation; Phosphorylation (STY)	96429	ATP-dependent RNA helicase DDX24 OS=Mus musculus OX=10090 GN=Ddx24 PE=1 SV=2
419	1004	tr|F8WJA0|F8WJA0_MOUSE	140.52	6	5	4	5	5	4	3	12007000	20727000	35802000	17354000	2573300	12827000	5	5	8	6	8	6	4	5	Carbamidomethylation; Phosphorylation (STY)	101376	ATP-dependent RNA helicase DDX24 OS=Mus musculus OX=10090 GN=Ddx24 PE=1 SV=1
31	381	P15864|H12_MOUSE	140.22	35	28	28	28	28	23	30	29830000	42328000	73159000	29133000	40945000	50562000	9	4	91	107	62	31	19	26	Acetylation (N-term); Phosphorylation (STY)	21267	Histone H1.2 OS=Mus musculus OX=10090 GN=Hist1h1c PE=1 SV=2
110	348	P58774-2|TPM2_MOUSE	140.02	27	17	21	24	21	20	16	3705000		2844200	733770			9	1	14	29	48	12	24	9		32958	Isoform 2 of Tropomyosin beta chain OS=Mus musculus OX=10090 GN=Tpm2
342	480	Q8K298|ANLN_MOUSE	139.88	9	6	6	6	6	5	8	74054000	62669000	55978000	39763000	44219000	57135000	8	8	8	6	8	8	10	9	Carbamidomethylation; Phosphorylation (STY)	122794	Anillin OS=Mus musculus OX=10090 GN=Anln PE=1 SV=2
526	1066	Q80YR5|SAFB2_MOUSE	139.76	7	6	4	6	4	5	4				51067			6	1	6	5	5	6	4	3	Carbamidomethylation; Phosphorylation (STY)	111839	Scaffold attachment factor B2 OS=Mus musculus OX=10090 GN=Safb2 PE=1 SV=2
790	2434	Q9Z1N5|DX39B_MOUSE	139.75	10	10	10	0	7	7	7	4393800	6717800		7955900	2806100	5553500	3	3	9	4	0	2	1	2	Carbamidomethylation; Acetylation (N-term)	49035	Spliceosome RNA helicase Ddx39b OS=Mus musculus OX=10090 GN=Ddx39b PE=1 SV=1
127	384	Q62261-2|SPTB2_MOUSE	139.64	5	5	4	3	3	2	3	12479000	5259300		4057700	7718000	5042300	9	1	24	24	26	16	16	17	Phosphorylation (STY)	251154	Isoform 2 of Spectrin beta chain non-erythrocytic 1 OS=Mus musculus OX=10090 GN=Sptbn1
328	3192	P46467|VPS4B_MOUSE	139.62	6	6	6	6	4	4	4	52139000	67183000	56779000	24075000	20828000	19283000	7	7	8	13	10	9	4	8	Acetylation (N-term); Phosphorylation (STY)	49419	Vacuolar protein sorting-associated protein 4B OS=Mus musculus OX=10090 GN=Vps4b PE=1 SV=2
109	779	P99027|RLA2_MOUSE	139.52	75	75	68	68	57	75	75	420140000	655890000	721920000	678420000	669790000	668630000	6	6	23	24	27	19	24	20	Oxidation (M); Phosphorylation (STY)	11651	60S acidic ribosomal protein P2 OS=Mus musculus OX=10090 GN=Rplp2 PE=1 SV=3
494	1621	Q9D0N7|CAF1B_MOUSE	139.07	18	18	18	11	9	9	8	15800000	10914000	11275000	11643000	15897000	22426000	6	6	5	7	5	6	5	3	Carbamidomethylation; Phosphorylation (STY)	63132	Chromatin assembly factor 1 subunit B OS=Mus musculus OX=10090 GN=Chaf1b PE=1 SV=1
197	951	Q61029-2|LAP2B_MOUSE	138.89	22	7	9	9	13	19	16		11282000	11041000	9649700	148540000	141350000	5	2	9	5	4	15	28	27	Phosphorylation (STY)	42650	Isoform Delta of Lamina-associated polypeptide 2 isoforms beta/delta/epsilon/gamma OS=Mus musculus OX=10090 GN=Tmpo
197	952	Q61029-3|LAP2B_MOUSE	138.89	20	7	8	8	12	18	15		11282000	11041000	9649700	148540000	141350000	5	2	9	5	4	15	28	27	Phosphorylation (STY)	46050	Isoform Epsilon of Lamina-associated polypeptide 2 isoforms beta/delta/epsilon/gamma OS=Mus musculus OX=10090 GN=Tmpo
197	953	Q61029|LAP2B_MOUSE	138.89	18	6	8	8	11	16	13		11282000	11041000	9649700	148540000	141350000	5	2	9	5	4	15	28	27	Phosphorylation (STY)	50373	Lamina-associated polypeptide 2 isoforms beta/delta/epsilon/gamma OS=Mus musculus OX=10090 GN=Tmpo PE=1 SV=4
197	961	Q61029-4|LAP2B_MOUSE	138.89	24	8	10	10	14	21	18		11282000	11041000	9649700	148540000	141350000	5	2	9	5	4	15	28	27	Phosphorylation (STY)	38502	Isoform Gamma of Lamina-associated polypeptide 2 isoforms beta/delta/epsilon/gamma OS=Mus musculus OX=10090 GN=Tmpo
197	966	Q61033-2|LAP2A_MOUSE	138.89	37	12	16	16	22	32	27		11282000	11041000	9649700	148540000	141350000	5	2	9	5	4	15	28	27	Phosphorylation (STY)	24990	Isoform Zeta of Lamina-associated polypeptide 2 isoforms alpha/zeta OS=Mus musculus OX=10090 GN=Tmpo
250	2729	P97379|G3BP2_MOUSE	138.39	8	5	8	7	5	4	7		29251000	38459000	0		18954000	5	2	8	15	13	8	14	13	Acetylation (N-term); Phosphorylation (STY)	54088	Ras GTPase-activating protein-binding protein 2 OS=Mus musculus OX=10090 GN=G3bp2 PE=1 SV=2
377	477	tr|F8WHT3|F8WHT3_MOUSE	138.32	5	3	2	2	3	3	3	24026000	35587000	20537000	24860000	13619000	23019000	7	7	7	8	4	8	8	7	Carbamidomethylation; Phosphorylation (STY)	243119	Protein PRRC2B OS=Mus musculus OX=10090 GN=Prrc2b PE=1 SV=1
432	731	tr|A0A2I3BRU5|A0A2I3BRU5_MOUSE	138.19	11	9	11	11	9	9	9	21235000	38715000	36169000	22597000	22373000	19612000	4	4	7	7	8	4	4	6	Carbamidomethylation; Phosphorylation (STY)	74265	Poly(ADP-ribose) glycohydrolase OS=Mus musculus OX=10090 GN=Parg PE=1 SV=1
432	732	O88622-2|PARG_MOUSE	138.19	8	6	8	8	6	7	6	21235000	38715000	36169000	22597000	22373000	19612000	4	4	7	7	8	4	4	6	Carbamidomethylation; Phosphorylation (STY)	103771	Isoform 2 of Poly(ADP-ribose) glycohydrolase OS=Mus musculus OX=10090 GN=Parg
432	733	tr|G3X8U8|G3X8U8_MOUSE	138.19	8	6	8	8	6	6	6	21235000	38715000	36169000	22597000	22373000	19612000	4	4	7	7	8	4	4	6	Carbamidomethylation; Phosphorylation (STY)	108553	Poly (ADP-ribose) glycohydrolase isoform CRA_c OS=Mus musculus OX=10090 GN=Parg PE=1 SV=1
432	734	O88622|PARG_MOUSE	138.19	8	6	8	8	6	6	6	21235000	38715000	36169000	22597000	22373000	19612000	4	4	7	7	8	4	4	6	Carbamidomethylation; Phosphorylation (STY)	109324	Poly(ADP-ribose) glycohydrolase OS=Mus musculus OX=10090 GN=Parg PE=1 SV=2
182	1043	Q9Z0P4|PALM_MOUSE	137.5	20	15	20	19	20	15	15	91883000	131480000	108050000	143870000	78282000	93997000	5	5	17	20	16	21	12	11	Phosphorylation (STY)	41614	Paralemmin-1 OS=Mus musculus OX=10090 GN=Palm PE=1 SV=1
182	1180	Q9Z0P4-2|PALM_MOUSE	137.5	22	17	22	21	22	17	17	91883000	131480000	108050000	143870000	78282000	93997000	5	5	17	20	16	21	12	11	Phosphorylation (STY)	36722	Isoform 2 of Paralemmin-1 OS=Mus musculus OX=10090 GN=Palm
431	513	Q9QY06|MYO9B_MOUSE	137.4	5	3	2	2	3	4	4	1020700			1519400	4788700	10593000	9	1	6	4	4	7	6	9	Carbamidomethylation; Phosphorylation (STY)	238832	Unconventional myosin-IXb OS=Mus musculus OX=10090 GN=Myo9b PE=1 SV=2
431	514	Q9QY06-2|MYO9B_MOUSE	137.4	4	3	2	2	3	3	4	1020700			1519400	4788700	10593000	9	1	6	4	4	7	6	9	Carbamidomethylation; Phosphorylation (STY)	242236	Isoform 2 of Unconventional myosin-IXb OS=Mus musculus OX=10090 GN=Myo9b
431	515	Q9QY06-3|MYO9B_MOUSE	137.4	5	3	2	2	3	4	4	1020700			1519400	4788700	10593000	9	1	6	4	4	7	6	9	Carbamidomethylation; Phosphorylation (STY)	222442	Isoform 3 of Unconventional myosin-IXb OS=Mus musculus OX=10090 GN=Myo9b
181	211	Q9EPQ8-2|TCF20_MOUSE	137.29	11	8	8	8	5	4	5	110120000	130930000	122380000	97131000	47252000	63130000	12	12	24	23	16	16	7	12	Carbamidomethylation; Phosphorylation (STY)	213564	Isoform 2 of Transcription factor 20 OS=Mus musculus OX=10090 GN=Tcf20
181	212	Q9EPQ8|TCF20_MOUSE	137.29	11	8	7	8	5	4	5	110120000	130930000	122380000	97131000	47252000	63130000	12	12	24	23	16	16	7	12	Carbamidomethylation; Phosphorylation (STY)	215681	Transcription factor 20 OS=Mus musculus OX=10090 GN=Tcf20 PE=1 SV=3
218	327	tr|A7YY80|A7YY80_MOUSE	137.22	14	12	12	14	10	10	9	95829000	123660000	152670000	62929000	39145000	45585000	8	8	14	12	21	14	8	10	Carbamidomethylation; Phosphorylation (STY)	97597	130kDa Protein 4.1B MEF cell isoform OS=Mus musculus OX=10090 GN=Epb41l3 PE=1 SV=1
218	328	Q9WV92-3|E41L3_MOUSE	137.22	13	11	11	13	9	9	9	95829000	123660000	152670000	62929000	39145000	45585000	8	8	14	12	21	14	8	10	Carbamidomethylation; Phosphorylation (STY)	101993	Isoform 3 of Band 4.1-like protein 3 OS=Mus musculus OX=10090 GN=Epb41l3
170	1832	P97379-2|G3BP2_MOUSE	137.18	9	6	9	6	6	4	6	72468000	32046000	31100000	60457000	115010000	207660000	4	1	10	18	15	10	27	23	Phosphorylation (STY)	50784	Isoform B of Ras GTPase-activating protein-binding protein 2 OS=Mus musculus OX=10090 GN=G3bp2
23	351	P10854|H2B1M_MOUSE	137.16	58	52	41	52	47	35	52	1014000000	603620000	705980000	339280000	351350000	531610000	8	8	110	80	78	49	46	54	Phosphorylation (STY)	13936	Histone H2B type 1-M OS=Mus musculus OX=10090 GN=Hist1h2bm PE=1 SV=2
23	352	Q64478|H2B1H_MOUSE	137.16	58	52	41	52	47	35	52	1014000000	603620000	705980000	339280000	351350000	531610000	8	8	110	80	78	49	46	54	Phosphorylation (STY)	13920	Histone H2B type 1-H OS=Mus musculus OX=10090 GN=Hist1h2bh PE=1 SV=3
23	353	Q6ZWY9|H2B1C_MOUSE	137.16	58	52	41	52	47	35	52	1014000000	603620000	705980000	339280000	351350000	531610000	8	8	110	80	78	49	46	54	Phosphorylation (STY)	13906	Histone H2B type 1-C/E/G OS=Mus musculus OX=10090 GN=Hist1h2bc PE=1 SV=3
23	354	Q64525|H2B2B_MOUSE	137.16	58	52	41	52	47	35	52	1014000000	603620000	705980000	339280000	351350000	531610000	8	8	110	80	78	49	46	54	Phosphorylation (STY)	13920	Histone H2B type 2-B OS=Mus musculus OX=10090 GN=Hist2h2bb PE=1 SV=3
443	440	tr|A0A338P697|A0A338P697_MOUSE	137.03	8	5	4	6	6	2	5	37605000	46310000	43757000	18603000	8690700	14999000	7	7	7	4	10	6	2	6	Phosphorylation (STY)	144767	YEATS domain-containing protein 2 (Fragment) OS=Mus musculus OX=10090 GN=Yeats2 PE=1 SV=1
443	454	tr|A0A338P689|A0A338P689_MOUSE	137.03	13	9	7	10	10	4	9	37605000	46310000	43757000	18603000	8690700	14999000	7	7	7	4	10	6	2	6	Phosphorylation (STY)	89961	YEATS domain-containing protein 2 OS=Mus musculus OX=10090 GN=Yeats2 PE=1 SV=1
336	880	Q9WU62-2|INCE_MOUSE	136.61	7	6	6	6	6	7	6	68508000	61245000	46838000	20475000	10733000	8518900	6	6	13	10	8	7	5	7	Carbamidomethylation; Phosphorylation (STY)	100772	Isoform 2 of Inner centromere protein OS=Mus musculus OX=10090 GN=Incenp
336	881	Q9WU62|INCE_MOUSE	136.61	7	6	6	6	6	7	6	68508000	61245000	46838000	20475000	10733000	8518900	6	6	13	10	8	7	5	7	Carbamidomethylation; Phosphorylation (STY)	101209	Inner centromere protein OS=Mus musculus OX=10090 GN=Incenp PE=1 SV=2
76	361	Q60605-2|MYL6_MOUSE	136.45	54	37	41	41	47	47	54	49013000	96006000	92662000	112600000	95340000	100520000	8	8	20	26	22	28	34	40	Carbamidomethylation; Acetylation (N-term)	16961	Isoform Smooth muscle of Myosin light polypeptide 6 OS=Mus musculus OX=10090 GN=Myl6
76	362	Q60605|MYL6_MOUSE	136.45	54	37	41	41	47	47	54	49013000	96006000	92662000	112600000	95340000	100520000	8	8	20	26	22	28	34	40	Carbamidomethylation; Acetylation (N-term)	16930	Myosin light polypeptide 6 OS=Mus musculus OX=10090 GN=Myl6 PE=1 SV=3
76	363	tr|A0A1W2P6F6|A0A1W2P6F6_MOUSE	136.45	54	37	41	41	47	47	54	49013000	96006000	92662000	112600000	95340000	100520000	8	8	20	26	22	28	34	40	Carbamidomethylation; Acetylation (N-term)	17005	Myosin light polypeptide 6 OS=Mus musculus OX=10090 GN=Myl6 PE=1 SV=1
76	364	tr|A0A1W2P7Q9|A0A1W2P7Q9_MOUSE	136.45	52	35	39	39	45	45	52	49013000	96006000	92662000	112600000	95340000	100520000	8	8	20	26	22	28	34	40	Carbamidomethylation; Acetylation (N-term)	17673	Myosin light polypeptide 6 OS=Mus musculus OX=10090 GN=Myl6 PE=1 SV=1
318	1335	Q8VC70|RBMS2_MOUSE	136	13	9	13	13	9	9	9	51346000	62146000	62659000	35390000	22095000	24886000	5	5	13	12	11	5	8	6	Oxidation (M); Phosphorylation (STY)	40724	RNA-binding motif single-stranded-interacting protein 2 OS=Mus musculus OX=10090 GN=Rbms2 PE=1 SV=1
227	1137	Q99J36|THUM1_MOUSE	135.82	26	26	24	25	10	11	24	319560000	365590000	459650000	305120000	285910000	296240000	7	7	18	9	15	14	10	12	Acetylation (N-term); Phosphorylation (STY)	38885	THUMP domain-containing protein 1 OS=Mus musculus OX=10090 GN=Thumpd1 PE=1 SV=1
268	555	Q8K3X4|I2BPL_MOUSE	135.63	15	4	13	7	9	8	12	55226000	88015000	93376000	76477000	102180000	122430000	9	9	6	11	6	9	13	19	Phosphorylation (STY)	80565	Probable E3 ubiquitin-protein ligase IRF2BPL OS=Mus musculus OX=10090 GN=Irf2bpl PE=1 SV=1
469	556	tr|A0A1D5RLD1|A0A1D5RLD1_MOUSE	135.52	5	2	2	2	2	3	4						208460	9	1	5	4	4	6	5	9	Carbamidomethylation; Phosphorylation (STY)	222640	Unconventional myosin-IXb OS=Mus musculus OX=10090 GN=Myo9b PE=1 SV=1
341	377	Q67FY2|BCL9L_MOUSE	135.47	8	4	2	5	5	8	5	10207000	9023200	20332000	26262000	43755000	28389000	7	7	4	6	7	8	15	9	Phosphorylation (STY)	156679	B-cell CLL/lymphoma 9-like protein OS=Mus musculus OX=10090 GN=Bcl9l PE=1 SV=1
341	379	Q67FY2-2|BCL9L_MOUSE	135.47	9	4	2	5	5	9	5	10207000	9023200	20332000	26262000	43755000	28389000	7	7	4	6	7	8	15	9	Phosphorylation (STY)	152636	Isoform 2 of B-cell CLL/lymphoma 9-like protein OS=Mus musculus OX=10090 GN=Bcl9l
122	933	Q9DBR7-2|MYPT1_MOUSE	135.46	7	3	3	3	4	6	3	23326000	64132000	47262000	84694000	88265000	86731000	6	6	14	15	16	22	27	31	Oxidation (M); Phosphorylation (STY)	111809	Isoform 2 of Protein phosphatase 1 regulatory subunit 12A OS=Mus musculus OX=10090 GN=Ppp1r12a
122	934	Q9DBR7|MYPT1_MOUSE	135.46	6	3	3	3	4	6	3	23326000	64132000	47262000	84694000	88265000	86731000	6	6	14	15	16	22	27	31	Oxidation (M); Phosphorylation (STY)	114996	Protein phosphatase 1 regulatory subunit 12A OS=Mus musculus OX=10090 GN=Ppp1r12a PE=1 SV=2
307	595	Q9D8N0|EF1G_MOUSE	135.41	17	14	7	8	9	5	5	73440000	52099000	51575000	39400000	20776000	12628000	7	7	31	7	7	7	2	3	Carbamidomethylation; Oxidation (M); Acetylation (N-term)	50061	Elongation factor 1-gamma OS=Mus musculus OX=10090 GN=Eef1g PE=1 SV=3
141	306	P26041|MOES_MOUSE	135.37	19	7	9	9	9	15	17	32379000	44685000	48269000	72930000	47416000	78388000	12	9	9	16	16	26	21	27	Oxidation (M); Phosphorylation (STY)	67767	Moesin OS=Mus musculus OX=10090 GN=Msn PE=1 SV=3
234	576	Q8C8U0-3|LIPB1_MOUSE	135.36	8	6	6	6	6	8	6	39057000	42345000	44159000	85622000	44100000	52614000	7	2	10	13	14	14	14	11	Phosphorylation (STY)	109894	Isoform 3 of Liprin-beta-1 OS=Mus musculus OX=10090 GN=Ppfibp1
234	577	Q8C8U0|LIPB1_MOUSE	135.36	8	6	6	6	6	8	6	39057000	42345000	44159000	85622000	44100000	52614000	7	2	10	13	14	14	14	11	Phosphorylation (STY)	108540	Liprin-beta-1 OS=Mus musculus OX=10090 GN=Ppfibp1 PE=1 SV=3
234	589	Q8C8U0-2|LIPB1_MOUSE	135.36	11	9	9	9	9	11	9	39057000	42345000	44159000	85622000	44100000	52614000	7	2	10	13	14	14	14	11	Phosphorylation (STY)	76922	Isoform 2 of Liprin-beta-1 OS=Mus musculus OX=10090 GN=Ppfibp1
832	946	Q62314|TGON2_MOUSE	135.35	16	16	13	13	7	0	4	13498000	17557000	18723000				5	1	5	4	5	2	0	1	Oxidation (M); Acetylation (N-term); Phosphorylation (STY)	38821	Trans-Golgi network integral membrane protein 2 OS=Mus musculus OX=10090 GN=Tgoln2 PE=1 SV=1
458	449	Q69Z38|PEAK1_MOUSE	135.26	7	5	4	7	5	5	4	14905000	20561000	21932000	19640000	8669600	14219000	6	6	5	5	8	6	5	5	Carbamidomethylation; Phosphorylation (STY)	191096	Inactive tyrosine-protein kinase PEAK1 OS=Mus musculus OX=10090 GN=Peak1 PE=1 SV=4
226	413	tr|F6U2C2|F6U2C2_MOUSE	135	10	10	5	9	9	8	8	105300000	84963000	109530000	105580000	73917000	93094000	7	6	14	14	13	15	13	9	Carbamidomethylation; Phosphorylation (STY)	100095	Ataxin-2 (Fragment) OS=Mus musculus OX=10090 GN=Atxn2 PE=1 SV=1
226	441	tr|E9QM77|E9QM77_MOUSE	135	8	7	4	7	6	6	6	105300000	84963000	109530000	105580000	73917000	93094000	7	6	14	14	13	15	13	9	Carbamidomethylation; Phosphorylation (STY)	136460	Ataxin-2 OS=Mus musculus OX=10090 GN=Atxn2 PE=1 SV=1
226	442	O70305|ATX2_MOUSE	135	8	7	4	7	6	6	6	105300000	84963000	109530000	105580000	73917000	93094000	7	6	14	14	13	15	13	9	Carbamidomethylation; Phosphorylation (STY)	136485	Ataxin-2 OS=Mus musculus OX=10090 GN=Atxn2 PE=1 SV=1
226	447	O70305-3|ATX2_MOUSE	135	8	8	4	8	7	6	6	105300000	84963000	109530000	105580000	73917000	93094000	7	6	14	14	13	15	13	9	Carbamidomethylation; Phosphorylation (STY)	122798	Isoform 3 of Ataxin-2 OS=Mus musculus OX=10090 GN=Atxn2
226	448	O70305-2|ATX2_MOUSE	135	8	7	4	7	7	6	6	105300000	84963000	109530000	105580000	73917000	93094000	7	6	14	14	13	15	13	9	Carbamidomethylation; Phosphorylation (STY)	129067	Isoform 2 of Ataxin-2 OS=Mus musculus OX=10090 GN=Atxn2
226	459	tr|F6V8M6|F6V8M6_MOUSE	135	15	13	7	13	12	11	11	105300000	84963000	109530000	105580000	73917000	93094000	7	6	14	14	13	15	13	9	Carbamidomethylation; Phosphorylation (STY)	70471	Ataxin-2 (Fragment) OS=Mus musculus OX=10090 GN=Atxn2 PE=1 SV=2
69	1090	Q9R020|ZRAB2_MOUSE	134.96	18	10	10	10	15	18	13	360710000	424930000	374820000	666080000	290570000	367990000	5	5	33	29	27	37	25	34	Phosphorylation (STY)	37350	Zinc finger Ran-binding domain-containing protein 2 OS=Mus musculus OX=10090 GN=Zranb2 PE=1 SV=2
69	1091	Q9R020-2|ZRAB2_MOUSE	134.96	20	12	12	12	17	20	15	360710000	424930000	374820000	666080000	290570000	367990000	5	5	33	29	27	37	25	34	Phosphorylation (STY)	33321	Isoform 2 of Zinc finger Ran-binding domain-containing protein 2 OS=Mus musculus OX=10090 GN=Zranb2
69	1092	tr|E9PUD0|E9PUD0_MOUSE	134.96	20	12	12	12	17	20	15	360710000	424930000	374820000	666080000	290570000	367990000	5	5	33	29	27	37	25	34	Phosphorylation (STY)	33264	Zinc finger Ran-binding domain-containing protein 2 OS=Mus musculus OX=10090 GN=Zranb2 PE=1 SV=1
69	1098	tr|A0A0H2UH20|A0A0H2UH20_MOUSE	134.96	28	16	16	16	24	28	21	360710000	424930000	374820000	666080000	290570000	367990000	5	5	33	29	27	37	25	34	Phosphorylation (STY)	23815	Zinc finger Ran-binding domain-containing protein 2 (Fragment) OS=Mus musculus OX=10090 GN=Zranb2 PE=1 SV=1
69	1200	tr|D3Z4U0|D3Z4U0_MOUSE	134.96	18	11	11	11	16	18	13	360710000	424930000	374820000	666080000	290570000	367990000	5	5	33	29	27	37	25	34	Phosphorylation (STY)	36281	Zinc finger Ran-binding domain-containing protein 2 OS=Mus musculus OX=10090 GN=Zranb2 PE=1 SV=2
312	2148	Q08943|SSRP1_MOUSE	134.3	7	5	6	6	6	6	7	51354000	88114000	146330000	101630000	117030000	113020000	4	4	9	9	13	7	8	10	Oxidation (M); Phosphorylation (STY)	80860	FACT complex subunit SSRP1 OS=Mus musculus OX=10090 GN=Ssrp1 PE=1 SV=2
312	2149	Q08943-2|SSRP1_MOUSE	134.3	7	5	6	6	6	6	7	51354000	88114000	146330000	101630000	117030000	113020000	4	4	9	9	13	7	8	10	Oxidation (M); Phosphorylation (STY)	81475	Isoform 2 of FACT complex subunit SSRP1 OS=Mus musculus OX=10090 GN=Ssrp1
310	486	P16858|G3P_MOUSE	133.8	26	20	12	12	12	15	20	32551000	26127000	29679000	21532000	108910000	183420000	7	5	11	5	6	6	5	23	Carbamidomethylation	35810	Glyceraldehyde-3-phosphate dehydrogenase OS=Mus musculus OX=10090 GN=Gapdh PE=1 SV=2
310	488	tr|S4R257|S4R257_MOUSE	133.8	31	24	14	14	14	18	24	32551000	26127000	29679000	21532000	108910000	183420000	7	5	11	5	6	6	5	23	Carbamidomethylation	29939	Glyceraldehyde-3-phosphate dehydrogenase (Fragment) OS=Mus musculus OX=10090 GN=Gapdh PE=1 SV=1
310	489	tr|A0A0A0MQF6|A0A0A0MQF6_MOUSE	133.8	24	19	11	11	11	14	19	32551000	26127000	29679000	21532000	108910000	183420000	7	5	11	5	6	6	5	23	Carbamidomethylation	38653	Glyceraldehyde-3-phosphate dehydrogenase OS=Mus musculus OX=10090 GN=Gapdh PE=1 SV=1
310	492	tr|A0A1D5RLD8|A0A1D5RLD8_MOUSE	133.8	26	20	12	12	12	15	20	32551000	26127000	29679000	21532000	108910000	183420000	7	5	11	5	6	6	5	23	Carbamidomethylation	35812	Glyceraldehyde-3-phosphate dehydrogenase OS=Mus musculus OX=10090 GN=Gm10358 PE=1 SV=1
279	1053	P42128|FOXK1_MOUSE	133.58	15	13	11	11	11	15	13	47824000	37545000	41663000	56751000	60852000	78096000	6	6	9	8	8	10	14	13	Carbamidomethylation; Phosphorylation (STY)	74920	Forkhead box protein K1 OS=Mus musculus OX=10090 GN=Foxk1 PE=1 SV=2
441	699	E9Q784|ZC3HD_MOUSE	133.09	5	4	3	3	3	3	4	10960000	12511000	26027000	13668000	23255000	18660000	7	7	6	6	4	4	6	9	Phosphorylation (STY)	203754	Zinc finger CCCH domain-containing protein 13 OS=Mus musculus OX=10090 GN=Zc3h13 PE=1 SV=1
441	700	tr|A0A2I3BPQ5|A0A2I3BPQ5_MOUSE	133.09	5	4	3	3	3	3	4	10960000	12511000	26027000	13668000	23255000	18660000	7	7	6	6	4	4	6	9	Phosphorylation (STY)	203826	Zinc finger CCCH domain-containing protein 13 OS=Mus musculus OX=10090 GN=Zc3h13 PE=1 SV=1
505	355	P98078|DAB2_MOUSE	132.81	18	12	3	5	5	6	3	73699000	86440000	88432000	46204000	34252000	36258000	7	7	7	5	7	3	5	3	Acetylation (N-term); Phosphorylation (STY)	82312	Disabled homolog 2 OS=Mus musculus OX=10090 GN=Dab2 PE=1 SV=2
505	356	tr|A0A0R4J104|A0A0R4J104_MOUSE	132.81	18	12	3	5	5	6	3	73699000	86440000	88432000	46204000	34252000	36258000	7	7	7	5	7	3	5	3	Acetylation (N-term); Phosphorylation (STY)	82213	Disabled homolog 2 OS=Mus musculus OX=10090 GN=Dab2 PE=1 SV=1
18	547	P16045|LEG1_MOUSE	132.67	53	44	44	53	41	53	53	895610000	448270000	496790000	351900000	368120000	379980000	8	8	152	57	63	79	66	69	Carbamidomethylation; Acetylation (N-term); Phosphorylation (STY)	14866	Galectin-1 OS=Mus musculus OX=10090 GN=Lgals1 PE=1 SV=3
296	814	Q5F2E7|NUFP2_MOUSE	132.45	9	7	6	7	6	9	9	66843000	49920000	66606000	54475000	22656000	52653000	5	5	15	11	8	10	7	7	Carbamidomethylation; Phosphorylation (STY)	75657	Nuclear fragile X mental retardation-interacting protein 2 OS=Mus musculus OX=10090 GN=Nufip2 PE=1 SV=1
296	815	Q5F2E7-2|NUFP2_MOUSE	132.45	9	7	6	7	6	9	9	66843000	49920000	66606000	54475000	22656000	52653000	5	5	15	11	8	10	7	7	Carbamidomethylation; Phosphorylation (STY)	77885	Isoform 2 of Nuclear fragile X mental retardation-interacting protein 2 OS=Mus musculus OX=10090 GN=Nufip2
356	584	Q9D0R2|SYTC_MOUSE	131.41	10	6	6	6	4	7	8	17267000	15571000	14508000	17879000	8134000	22472000	6	6	8	8	8	8	6	7	Carbamidomethylation; Oxidation (M); Acetylation (N-term); Phosphorylation (STY)	83356	Threonine--tRNA ligase cytoplasmic OS=Mus musculus OX=10090 GN=Tars PE=1 SV=2
304	2357	Q8BU14|SEC62_MOUSE	131.33	9	9	9	8	8	8	8	178850000	328430000	221090000	435980000	188460000	255970000	5	5	8	14	7	11	6	11	Carbamidomethylation; Phosphorylation (STY)	45581	Translocation protein SEC62 OS=Mus musculus OX=10090 GN=Sec62 PE=1 SV=1
326	1488	Q61686|CBX5_MOUSE	131.14	25	16	25	25	15	16	15	40220000	20245000	23046000	38747000	31860000	46792000	5	5	9	11	9	7	9	7	Carbamidomethylation; Phosphorylation (STY)	22186	Chromobox protein homolog 5 OS=Mus musculus OX=10090 GN=Cbx5 PE=1 SV=1
482	1048	Q922U1|PRPF3_MOUSE	131.01	8	7	5	3	3	3	5	21515000	28010000	35666000	29743000	21798000	21816000	7	7	6	6	5	7	4	4	Phosphorylation (STY)	77455	U4/U6 small nuclear ribonucleoprotein Prp3 OS=Mus musculus OX=10090 GN=Prpf3 PE=1 SV=1
297	2534	tr|D3Z7E5|D3Z7E5_MOUSE	130.48	13	13	13	10	10	10	10	15082000	6265600	2181100	12965000	7273300	3891700	5	3	7	6	5	9	15	16	Carbamidomethylation; Acetylation (N-term); Phosphorylation (STY)	51246	Glycogen synthase kinase-3 alpha OS=Mus musculus OX=10090 GN=Gsk3a PE=1 SV=1
297	2535	Q2NL51|GSK3A_MOUSE	130.48	13	13	13	10	10	10	10	15082000	6265600	2181100	12965000	7273300	3891700	5	3	7	6	5	9	15	16	Carbamidomethylation; Acetylation (N-term); Phosphorylation (STY)	51661	Glycogen synthase kinase-3 alpha OS=Mus musculus OX=10090 GN=Gsk3a PE=1 SV=2
346	672	Q9JMH9-2|MY18A_MOUSE	130.3	6	4	2	3	4	3	4	28031000	49201000	68877000	56155000	61606000	121070000	7	7	6	5	8	9	8	11	Phosphorylation (STY)	195893	Isoform 2 of Unconventional myosin-XVIIIa OS=Mus musculus OX=10090 GN=Myo18a
346	674	Q9JMH9|MY18A_MOUSE	130.3	5	4	2	2	3	3	4	28031000	49201000	68877000	56155000	61606000	121070000	7	7	6	5	8	9	8	11	Phosphorylation (STY)	232753	Unconventional myosin-XVIIIa OS=Mus musculus OX=10090 GN=Myo18a PE=1 SV=2
346	675	Q9JMH9-6|MY18A_MOUSE	130.3	5	4	2	2	3	3	4	28031000	49201000	68877000	56155000	61606000	121070000	7	7	6	5	8	9	8	11	Phosphorylation (STY)	233983	Isoform 6 of Unconventional myosin-XVIIIa OS=Mus musculus OX=10090 GN=Myo18a
44	1761	P70670|NACAM_MOUSE	130.22	3	2	3	2	2	2	3	823940000	1402300000	1222700000	1270100000	611540000	1148400000	4	4	51	39	45	51	31	47	Phosphorylation (STY)	220497	Nascent polypeptide-associated complex subunit alpha muscle-specific form OS=Mus musculus OX=10090 GN=Naca PE=1 SV=2
211	2520	tr|Q6P1B9|Q6P1B9_MOUSE	130.2	12	11	12	11	11	8	11	152750000	225140000	204200000	157480000	132770000	146350000	6	6	12	14	10	17	12	17	Carbamidomethylation; Phosphorylation (STY)	52764	Bin1 protein OS=Mus musculus OX=10090 GN=Bin1 PE=1 SV=1
211	2526	O08539|BIN1_MOUSE	130.2	10	9	10	9	9	7	9	152750000	225140000	204200000	157480000	132770000	146350000	6	6	12	14	10	17	12	17	Carbamidomethylation; Phosphorylation (STY)	64470	Myc box-dependent-interacting protein 1 OS=Mus musculus OX=10090 GN=Bin1 PE=1 SV=1
211	2761	tr|A0A3Q4EBK4|A0A3Q4EBK4_MOUSE	130.2	14	13	14	13	13	10	13	152750000	225140000	204200000	157480000	132770000	146350000	6	6	12	14	10	17	12	17	Carbamidomethylation; Phosphorylation (STY)	45786	Myc box-dependent-interacting protein 1 OS=Mus musculus OX=10090 GN=Bin1 PE=1 SV=1
211	2762	O08539-2|BIN1_MOUSE	130.2	13	12	13	12	12	9	12	152750000	225140000	204200000	157480000	132770000	146350000	6	6	12	14	10	17	12	17	Carbamidomethylation; Phosphorylation (STY)	48014	Isoform 2 of Myc box-dependent-interacting protein 1 OS=Mus musculus OX=10090 GN=Bin1
255	279	Q61696|HS71A_MOUSE	130.09	23	11	11	9	11	10	15	15694000	13920000	8149800	7254100	2227100	3891300	11	4	16	9	10	12	9	13		70079	Heat shock 70 kDa protein 1A OS=Mus musculus OX=10090 GN=Hspa1a PE=1 SV=2
255	280	P17879|HS71B_MOUSE	130.09	23	11	11	9	11	10	15	15694000	13920000	8149800	7254100	2227100	3891300	11	4	16	9	10	12	9	13		70176	Heat shock 70 kDa protein 1B OS=Mus musculus OX=10090 GN=Hspa1b PE=1 SV=3
460	369	Q68FD5|CLH1_MOUSE	129.99	5	3	3	2	2	2	3	17082000	21797000	7183200	7519200	8199400	13201000	8	8	11	6	4	5	3	5	Carbamidomethylation; Oxidation (M)	191555	Clathrin heavy chain 1 OS=Mus musculus OX=10090 GN=Cltc PE=1 SV=3
460	370	tr|Q5SXR6|Q5SXR6_MOUSE	129.99	5	3	3	2	2	2	3	17082000	21797000	7183200	7519200	8199400	13201000	8	8	11	6	4	5	3	5	Carbamidomethylation; Oxidation (M)	191985	Clathrin heavy chain OS=Mus musculus OX=10090 GN=Cltc PE=1 SV=1
380	3011	tr|A2BFF8|A2BFF8_MOUSE	129.72	9	9	5	5	9	9	9	32451000	36048000	30176000	40598000	12232000	29325000	4	4	5	5	7	11	5	9	Phosphorylation (STY)	68266	Cytoplasmic dynein 1 intermediate chain 2 OS=Mus musculus OX=10090 GN=Dync1i2 PE=1 SV=1
380	3012	tr|A2BFF5|A2BFF5_MOUSE	129.72	8	8	5	5	8	8	8	32451000	36048000	30176000	40598000	12232000	29325000	4	4	5	5	7	11	5	9	Phosphorylation (STY)	71296	Cytoplasmic dynein 1 intermediate chain 2 OS=Mus musculus OX=10090 GN=Dync1i2 PE=1 SV=1
380	3041	O88487|DC1I2_MOUSE	129.72	9	9	5	5	9	9	9	32451000	36048000	30176000	40598000	12232000	29325000	4	4	5	5	7	11	5	9	Phosphorylation (STY)	68394	Cytoplasmic dynein 1 intermediate chain 2 OS=Mus musculus OX=10090 GN=Dync1i2 PE=1 SV=1
380	3042	tr|Q3TPJ8|Q3TPJ8_MOUSE	129.72	9	9	5	5	9	9	9	32451000	36048000	30176000	40598000	12232000	29325000	4	4	5	5	7	11	5	9	Phosphorylation (STY)	70613	Cytoplasmic dynein 1 intermediate chain 2 OS=Mus musculus OX=10090 GN=Dync1i2 PE=1 SV=1
380	3043	tr|A2BFF9|A2BFF9_MOUSE	129.72	8	8	5	5	8	8	8	32451000	36048000	30176000	40598000	12232000	29325000	4	4	5	5	7	11	5	9	Phosphorylation (STY)	71424	Cytoplasmic dynein 1 intermediate chain 2 OS=Mus musculus OX=10090 GN=Dync1i2 PE=1 SV=1
26	554	P62806|H4_MOUSE	129.46	57	57	57	50	50	46	57	875060000	687580000	492400000	134950000	164520000	248600000	7	7	86	74	73	50	55	64	Oxidation (M)	11367	Histone H4 OS=Mus musculus OX=10090 GN=Hist1h4a PE=1 SV=2
253	383	P17751|TPIS_MOUSE	129.42	35	16	28	18	14	28	23	48787000	57685000	61875000	34277000	27454000	43077000	8	8	13	13	13	8	10	12	Carbamidomethylation	32192	Triosephosphate isomerase OS=Mus musculus OX=10090 GN=Tpi1 PE=1 SV=4
439	676	P46061|RAGP1_MOUSE	129.38	25	10	7	21	5	7	7	54412000	56299000	59009000	41259000	34949000	37296000	7	7	9	6	9	3	5	4	Carbamidomethylation; Oxidation (M); Acetylation (N-term); Phosphorylation (STY)	63531	Ran GTPase-activating protein 1 OS=Mus musculus OX=10090 GN=Rangap1 PE=1 SV=2
272	1234	Q8K310|MATR3_MOUSE	129.1	7	6	6	6	7	7	6	38017000	53863000	57160000	69113000	91448000	36221000	6	6	10	11	11	12	10	9	Phosphorylation (STY)	94630	Matrin-3 OS=Mus musculus OX=10090 GN=Matr3 PE=1 SV=1
185	1546	P0CG50|UBC_MOUSE	128.99	6	6	6	6	6	5	5	235750000	388470000	378640000	281540000	231690000	319320000	5	5	20	12	14	19	14	16		82550	Polyubiquitin-C OS=Mus musculus OX=10090 GN=Ubc PE=1 SV=2
185	1638	P62984|RL40_MOUSE	128.99	36	36	36	36	36	31	31	235750000	388470000	378640000	281540000	231690000	319320000	5	5	20	12	14	19	14	16		14728	Ubiquitin-60S ribosomal protein L40 OS=Mus musculus OX=10090 GN=Uba52 PE=1 SV=2
185	1639	tr|E9QNP0|E9QNP0_MOUSE	128.99	20	20	20	20	20	17	17	235750000	388470000	378640000	281540000	231690000	319320000	5	5	20	12	14	19	14	16		26856	KxDL motif-containing protein 1 OS=Mus musculus OX=10090 GN=Kxd1 PE=1 SV=1
185	1683	tr|A0A0A6YW67|A0A0A6YW67_MOUSE	128.99	60	60	60	60	60	52	52	235750000	388470000	378640000	281540000	231690000	319320000	5	5	20	12	14	19	14	16		8728	MCG23377 isoform CRA_b OS=Mus musculus OX=10090 GN=Gm8797 PE=4 SV=1
185	1684	tr|E9Q9J0|E9Q9J0_MOUSE	128.99	48	48	48	48	48	42	42	235750000	388470000	378640000	281540000	231690000	319320000	5	5	20	12	14	19	14	16		10914	Ubiquitin-60S ribosomal protein L40 (Fragment) OS=Mus musculus OX=10090 GN=Uba52 PE=4 SV=1
185	1685	P62983|RS27A_MOUSE	128.99	29	29	29	29	29	26	26	235750000	388470000	378640000	281540000	231690000	319320000	5	5	20	12	14	19	14	16		17951	Ubiquitin-40S ribosomal protein S27a OS=Mus musculus OX=10090 GN=Rps27a PE=1 SV=2
185	1686	tr|E9Q4P0|E9Q4P0_MOUSE	128.99	24	24	24	24	24	21	21	235750000	388470000	378640000	281540000	231690000	319320000	5	5	20	12	14	19	14	16		22234	KxDL motif-containing protein 1 (Fragment) OS=Mus musculus OX=10090 GN=Kxd1 PE=1 SV=1
185	1687	tr|E9Q5F6|E9Q5F6_MOUSE	128.99	23	23	23	23	23	20	20	235750000	388470000	378640000	281540000	231690000	319320000	5	5	20	12	14	19	14	16		22592	Polyubiquitin-C (Fragment) OS=Mus musculus OX=10090 GN=Ubc PE=1 SV=1
185	1688	tr|Q5SX22|Q5SX22_MOUSE	128.99	19	19	19	19	19	17	17	235750000	388470000	378640000	281540000	231690000	319320000	5	5	20	12	14	19	14	16		26620	Polyubiquitin-B (Fragment) OS=Mus musculus OX=10090 GN=Ubb PE=4 SV=2
185	1689	P0CG49|UBB_MOUSE	128.99	15	15	15	15	15	13	13	235750000	388470000	378640000	281540000	231690000	319320000	5	5	20	12	14	19	14	16		34369	Polyubiquitin-B OS=Mus musculus OX=10090 GN=Ubb PE=2 SV=1
137	337	P17742|PPIA_MOUSE	128.94	59	59	30	38	30	38	38	190660000	151120000	189340000	62501000	56304000	68106000	8	8	33	20	22	16	11	16	Carbamidomethylation; Oxidation (M); Acetylation (N-term)	17971	Peptidyl-prolyl cis-trans isomerase A OS=Mus musculus OX=10090 GN=Ppia PE=1 SV=2
933	851	Q6PR54|RIF1_MOUSE	128.83	4	3	1	1	2	1	2	6763200	3172400	3547500	6826400	2016200	4153500	7	7	5	1	1	3	1	3	Carbamidomethylation; Phosphorylation (STY)	266226	Telomere-associated protein RIF1 OS=Mus musculus OX=10090 GN=Rif1 PE=1 SV=2
933	852	Q6PR54-3|RIF1_MOUSE	128.83	4	3	1	1	2	1	2	6763200	3172400	3547500	6826400	2016200	4153500	7	7	5	1	1	3	1	3	Carbamidomethylation; Phosphorylation (STY)	267137	Isoform 3 of Telomere-associated protein RIF1 OS=Mus musculus OX=10090 GN=Rif1
314	1676	Q62433|NDRG1_MOUSE	128.8	15	7	7	7	14	15	15	7298100	2663500	2736700	19467000	80853000	146930000	5	5	2	2	2	9	18	22	Carbamidomethylation; Oxidation (M); Phosphorylation (STY)	43009	Protein NDRG1 OS=Mus musculus OX=10090 GN=Ndrg1 PE=1 SV=1
404	613	Q924A2|CIC_MOUSE	128.51	5	5	2	4	2	2	2	37776000	15790000	46765000	20792000	2143500	12298000	5	5	9	4	8	7	3	7	Carbamidomethylation; Phosphorylation (STY)	258127	Protein capicua homolog OS=Mus musculus OX=10090 GN=Cic PE=1 SV=2
404	831	Q924A2-2|CIC_MOUSE	128.51	7	7	2	6	2	2	2	37776000	15790000	46765000	20792000	2143500	12298000	5	5	9	4	8	7	3	7	Carbamidomethylation; Phosphorylation (STY)	163752	Isoform 2 of Protein capicua homolog OS=Mus musculus OX=10090 GN=Cic
404	832	tr|E9QP01|E9QP01_MOUSE	128.51	7	7	2	6	2	2	2	37776000	15790000	46765000	20792000	2143500	12298000	5	5	9	4	8	7	3	7	Carbamidomethylation; Phosphorylation (STY)	163681	Protein capicua homolog OS=Mus musculus OX=10090 GN=Cic PE=1 SV=2
543	548	Q8CGC7|SYEP_MOUSE	128.47	5	3	3	4	3	4	4	12326000	4881300	11184000	12432000	12087000	14239000	7	7	4	3	4	4	8	5	Oxidation (M)	170078	Bifunctional glutamate/proline--tRNA ligase OS=Mus musculus OX=10090 GN=Eprs PE=1 SV=4
711	1434	tr|A3KGC5|A3KGC5_MOUSE	128.25	17	13	11	11	13	11	15	31362000	53754000	59232000	85232000	56437000	91633000	3	3	3	4	1	3	5	5	Phosphorylation (STY)	40802	Serine/threonine-protein kinase PAK 3 (Fragment) OS=Mus musculus OX=10090 GN=Pak3 PE=1 SV=1
711	1436	Q61036-2|PAK3_MOUSE	128.25	12	9	7	7	9	7	10	31362000	53754000	59232000	85232000	56437000	91633000	3	3	3	4	1	3	5	5	Phosphorylation (STY)	60781	Isoform 2 of Serine/threonine-protein kinase PAK 3 OS=Mus musculus OX=10090 GN=Pak3
711	1437	Q61036|PAK3_MOUSE	128.25	11	9	7	7	9	7	10	31362000	53754000	59232000	85232000	56437000	91633000	3	3	3	4	1	3	5	5	Phosphorylation (STY)	62398	Serine/threonine-protein kinase PAK 3 OS=Mus musculus OX=10090 GN=Pak3 PE=1 SV=2
430	749	tr|B9EHJ3|B9EHJ3_MOUSE	128.25	5	1	1	1	3	5	5	112230000	139350000	140860000	137820000	99378000	132060000	6	6	5	5	4	7	7	8	Phosphorylation (STY)	188851	Tight junction protein ZO-1 OS=Mus musculus OX=10090 GN=Tjp1 PE=1 SV=1
430	750	P39447|ZO1_MOUSE	128.25	5	1	1	1	3	5	5	112230000	139350000	140860000	137820000	99378000	132060000	6	6	5	5	4	7	7	8	Phosphorylation (STY)	194740	Tight junction protein ZO-1 OS=Mus musculus OX=10090 GN=Tjp1 PE=1 SV=2
417	570	Q61191|HCFC1_MOUSE	127.97	5	3	2	3	4	1	5	46581000	75705000	69625000	38600000	23940000	34744000	5	5	6	5	5	8	7	6	Oxidation (M); Phosphorylation (STY)	210435	Host cell factor 1 OS=Mus musculus OX=10090 GN=Hcfc1 PE=1 SV=2
417	571	tr|B1AUX2|B1AUX2_MOUSE	127.97	5	3	2	3	4	1	5	46581000	75705000	69625000	38600000	23940000	34744000	5	5	6	5	5	8	7	6	Oxidation (M); Phosphorylation (STY)	215049	Host cell factor 1 OS=Mus musculus OX=10090 GN=Hcfc1 PE=1 SV=1
440	2771	Q8VDY9|CAAP1_MOUSE	127.85	11	11	11	11	11	11	11	42104000	52562000	63272000	19888000	17270000	19387000	3	3	7	7	9	4	5	4	Carbamidomethylation; Oxidation (M); Phosphorylation (STY)	37825	Caspase activity and apoptosis inhibitor 1 OS=Mus musculus OX=10090 GN=Caap1 PE=1 SV=2
762	977	Q569Z5-2|DDX46_MOUSE	127.41	7	6	6	6	4	3	4	14854000	26784000	31899000	14450000	22367000	19916000	5	5	4	5	4	2	1	3	Oxidation (M); Acetylation (N-term); Phosphorylation (STY)	116889	Isoform 2 of Probable ATP-dependent RNA helicase DDX46 OS=Mus musculus OX=10090 GN=Ddx46
762	978	tr|F8WHR6|F8WHR6_MOUSE	127.41	7	6	6	6	4	3	4	14854000	26784000	31899000	14450000	22367000	19916000	5	5	4	5	4	2	1	3	Oxidation (M); Acetylation (N-term); Phosphorylation (STY)	117006	Probable ATP-dependent RNA helicase DDX46 OS=Mus musculus OX=10090 GN=Ddx46 PE=1 SV=1
762	979	Q569Z5|DDX46_MOUSE	127.41	7	6	6	6	4	3	4	14854000	26784000	31899000	14450000	22367000	19916000	5	5	4	5	4	2	1	3	Oxidation (M); Acetylation (N-term); Phosphorylation (STY)	117448	Probable ATP-dependent RNA helicase DDX46 OS=Mus musculus OX=10090 GN=Ddx46 PE=1 SV=2
740	3484	Q9JIF0-2|ANM1_MOUSE	127.02	9	9	9	9	9	9	9	26846000	31518000	20492000	21547000	15935000	16632000	2	2	4	4	3	3	2	4	Carbamidomethylation; Oxidation (M); Acetylation (N-term)	40522	Isoform 2 of Protein arginine N-methyltransferase 1 OS=Mus musculus OX=10090 GN=Prmt1
740	4638	tr|A0A140LJ70|A0A140LJ70_MOUSE	127.02	12	12	12	12	12	12	12	26846000	31518000	20492000	21547000	15935000	16632000	2	2	4	4	3	3	2	4	Carbamidomethylation; Oxidation (M); Acetylation (N-term)	28909	Protein arginine N-methyltransferase 1 OS=Mus musculus OX=10090 GN=Prmt1 PE=1 SV=1
740	5273	tr|A0A140LHS4|A0A140LHS4_MOUSE	127.02	14	14	14	14	14	14	14	26846000	31518000	20492000	21547000	15935000	16632000	2	2	4	4	3	3	2	4	Carbamidomethylation; Oxidation (M); Acetylation (N-term)	24680	Protein arginine N-methyltransferase 1 (Fragment) OS=Mus musculus OX=10090 GN=Prmt1 PE=1 SV=1
740	5713	tr|A0A140LI33|A0A140LI33_MOUSE	127.02	19	19	19	19	19	19	19	26846000	31518000	20492000	21547000	15935000	16632000	2	2	4	4	3	3	2	4	Carbamidomethylation; Oxidation (M); Acetylation (N-term)	18513	Protein arginine N-methyltransferase 1 (Fragment) OS=Mus musculus OX=10090 GN=Prmt1 PE=1 SV=2
247	252	Q8K4L3-3|SVIL_MOUSE	126.95	8	5	5	5	7	4	6	52682000	56842000	47763000	56815000	86020000	138760000	9	9	14	10	6	15	9	17	Carbamidomethylation; Phosphorylation (STY)	198527	Isoform 2 of Supervillin OS=Mus musculus OX=10090 GN=Svil
513	271	tr|A0A1C7CYV0|A0A1C7CYV0_MOUSE	126.65	18	15	12	8	7	4	7	12572000	15783000	10012000	2386400	729590	6186000	9	7	9	6	6	3	2	4	Carbamidomethylation; Acetylation (N-term)	70643	Plastin-3 (Fragment) OS=Mus musculus OX=10090 GN=Pls3 PE=1 SV=1
513	272	Q99K51|PLST_MOUSE	126.65	18	15	12	8	7	4	7	12572000	15783000	10012000	2386400	729590	6186000	9	7	9	6	6	3	2	4	Carbamidomethylation; Acetylation (N-term)	70742	Plastin-3 OS=Mus musculus OX=10090 GN=Pls3 PE=1 SV=3
513	273	tr|B1AX58|B1AX58_MOUSE	126.65	18	15	12	8	7	4	7	12572000	15783000	10012000	2386400	729590	6186000	9	7	9	6	6	3	2	4	Carbamidomethylation; Acetylation (N-term)	71746	Plastin-3 OS=Mus musculus OX=10090 GN=Pls3 PE=1 SV=1
636	564	Q9WVE8|PACN2_MOUSE	126.62	21	13	7	7	5	0	19	243780					662830	6	2	5	3	4	4	0	8	Carbamidomethylation; Phosphorylation (STY)	55833	Protein kinase C and casein kinase substrate in neurons protein 2 OS=Mus musculus OX=10090 GN=Pacsin2 PE=1 SV=1
421	704	tr|Q9DCC5|Q9DCC5_MOUSE	126.33	46	14	31	23	15	14	7	13160000	58221000	29655000	19870000	16559000	3326500	7	6	6	12	6	6	5	2	Carbamidomethylation; Phosphorylation (STY)	20811	Cbx3 protein OS=Mus musculus OX=10090 GN=Cbx3 PE=1 SV=1
316	1556	Q9D0L8|MCES_MOUSE	126.1	15	12	12	15	13	11	13	103170000	143770000	127220000	102720000	68503000	92057000	4	4	11	9	9	11	7	8	Carbamidomethylation; Phosphorylation (STY)	53291	mRNA cap guanine-N7 methyltransferase OS=Mus musculus OX=10090 GN=Rnmt PE=1 SV=1
316	1558	Q9D0L8-3|MCES_MOUSE	126.1	17	14	14	17	14	12	14	103170000	143770000	127220000	102720000	68503000	92057000	4	4	11	9	9	11	7	8	Carbamidomethylation; Phosphorylation (STY)	46867	Isoform 3 of mRNA cap guanine-N7 methyltransferase OS=Mus musculus OX=10090 GN=Rnmt
316	1593	Q9D0L8-2|MCES_MOUSE	126.1	19	16	16	19	16	13	16	103170000	143770000	127220000	102720000	68503000	92057000	4	4	11	9	9	11	7	8	Carbamidomethylation; Phosphorylation (STY)	41908	Isoform 2 of mRNA cap guanine-N7 methyltransferase OS=Mus musculus OX=10090 GN=Rnmt
316	1598	tr|D3Z478|D3Z478_MOUSE	126.1	34	28	28	34	29	24	29	103170000	143770000	127220000	102720000	68503000	92057000	4	4	11	9	9	11	7	8	Carbamidomethylation; Phosphorylation (STY)	22890	mRNA cap guanine-N7 methyltransferase (Fragment) OS=Mus musculus OX=10090 GN=Rnmt PE=1 SV=1
316	1599	tr|D3YYS7|D3YYS7_MOUSE	126.1	29	24	24	29	25	20	25	103170000	143770000	127220000	102720000	68503000	92057000	4	4	11	9	9	11	7	8	Carbamidomethylation; Phosphorylation (STY)	27097	mRNA cap guanine-N7 methyltransferase (Fragment) OS=Mus musculus OX=10090 GN=Rnmt PE=1 SV=1
101	1083	tr|Q921L6|Q921L6_MOUSE	125.91	11	6	10	9	8	11	11	1608900000	1321000000	1997900000	1905100000	1769400000	1832100000	5	4	18	20	24	23	30	30	Phosphorylation (STY)	57086	Cortactin isoform CRA_a OS=Mus musculus OX=10090 GN=Cttn PE=1 SV=1
101	1085	Q60598|SRC8_MOUSE	125.91	10	5	9	9	7	10	10	1608900000	1321000000	1997900000	1905100000	1769400000	1832100000	5	4	18	20	24	23	30	30	Phosphorylation (STY)	61250	Src substrate cortactin OS=Mus musculus OX=10090 GN=Cttn PE=1 SV=2
638	757	Q6NXI6|RPRD2_MOUSE	125.56	6	4	5	4	4	3	6	9352600	20948000	22786000	35149000	12307000	21645000	4	4	4	4	4	5	3	4	Phosphorylation (STY)	156585	Regulation of nuclear pre-mRNA domain-containing protein 2 OS=Mus musculus OX=10090 GN=Rprd2 PE=1 SV=1
638	774	tr|A0A0G2JFW6|A0A0G2JFW6_MOUSE	125.56	6	4	5	4	4	3	6	9352600	20948000	22786000	35149000	12307000	21645000	4	4	4	4	4	5	3	4	Phosphorylation (STY)	147743	Regulation of nuclear pre-mRNA domain-containing protein 2 (Fragment) OS=Mus musculus OX=10090 GN=Rprd2 PE=1 SV=1
638	775	Q6NXI6-2|RPRD2_MOUSE	125.56	6	4	5	4	4	3	6	9352600	20948000	22786000	35149000	12307000	21645000	4	4	4	4	4	5	3	4	Phosphorylation (STY)	151403	Isoform 2 of Regulation of nuclear pre-mRNA domain-containing protein 2 OS=Mus musculus OX=10090 GN=Rprd2
700	866	Q5SNZ0-3|GRDN_MOUSE	125.56	4	1	3	1	3	2	3	6516700	10983000	7197700	7807400	3251000	7320300	4	4	5	4	2	3	3	4	Oxidation (M); Phosphorylation (STY)	205969	Isoform 3 of Girdin OS=Mus musculus OX=10090 GN=Ccdc88a
700	867	Q5SNZ0-2|GRDN_MOUSE	125.56	4	1	3	1	3	2	3	6516700	10983000	7197700	7807400	3251000	7320300	4	4	5	4	2	3	3	4	Oxidation (M); Phosphorylation (STY)	212496	Isoform 2 of Girdin OS=Mus musculus OX=10090 GN=Ccdc88a
700	868	Q5SNZ0|GRDN_MOUSE	125.56	4	1	3	1	3	2	3	6516700	10983000	7197700	7807400	3251000	7320300	4	4	5	4	2	3	3	4	Oxidation (M); Phosphorylation (STY)	215917	Girdin OS=Mus musculus OX=10090 GN=Ccdc88a PE=1 SV=2
640	1244	Q9DBJ1|PGAM1_MOUSE	125.52	20	13	6	18	16	10	16	6990900	0	9504300	6348500	11967000	23114000	5	5	6	1	5	6	2	4	Carbamidomethylation	28832	Phosphoglycerate mutase 1 OS=Mus musculus OX=10090 GN=Pgam1 PE=1 SV=3
292	2302	Q8R1B4|EIF3C_MOUSE	125.23	6	6	6	6	6	6	6	577660000	727030000	674930000	629280000	425080000	530310000	5	5	7	9	10	11	12	10	Phosphorylation (STY)	105531	Eukaryotic translation initiation factor 3 subunit C OS=Mus musculus OX=10090 GN=Eif3c PE=1 SV=1
292	3506	tr|M0QWV3|M0QWV3_MOUSE	125.23	20	20	20	20	20	20	20	577660000	727030000	674930000	629280000	425080000	530310000	5	5	7	9	10	11	12	10	Phosphorylation (STY)	28579	Eukaryotic translation initiation factor 3 subunit C (Fragment) OS=Mus musculus OX=10090 GN=Eif3c PE=1 SV=2
416	677	tr|H7BX26|H7BX26_MOUSE	124.86	5	4	2	3	2	4	4	30257000	24386000	32183000	27632000	30302000	53872000	7	7	5	5	6	6	7	8	Carbamidomethylation; Phosphorylation (STY)	173945	Centrosomal protein of 170 kDa OS=Mus musculus OX=10090 GN=Cep170 PE=1 SV=1
416	678	Q6A065|CE170_MOUSE	124.86	5	4	2	3	2	4	4	30257000	24386000	32183000	27632000	30302000	53872000	7	7	5	5	6	6	7	8	Carbamidomethylation; Phosphorylation (STY)	175049	Centrosomal protein of 170 kDa OS=Mus musculus OX=10090 GN=Cep170 PE=1 SV=2
529	1130	Q8R3Y8-2|I2BP1_MOUSE	124.86	12	4	7	12	4	7	9	26292000	29158000	28066000	24744000	15546000	29835000	6	6	5	4	6	3	4	7	Carbamidomethylation; Phosphorylation (STY)	59513	Isoform 2 of Interferon regulatory factor 2-binding protein 1 OS=Mus musculus OX=10090 GN=Irf2bp1
529	1131	Q8R3Y8|I2BP1_MOUSE	124.86	12	4	7	12	4	7	9	26292000	29158000	28066000	24744000	15546000	29835000	6	6	5	4	6	3	4	7	Carbamidomethylation; Phosphorylation (STY)	61751	Interferon regulatory factor 2-binding protein 1 OS=Mus musculus OX=10090 GN=Irf2bp1 PE=1 SV=2
263	586	P56212|ARP19_MOUSE	124.67	67	45	45	45	45	62	40	115070000	55575000	87170000	24246000	19463000	18886000	8	7	17	11	12	10	10	6	Oxidation (M); Acetylation (N-term); Phosphorylation (STY)	12293	cAMP-regulated phosphoprotein 19 OS=Mus musculus OX=10090 GN=Arpp19 PE=1 SV=2
263	587	tr|E9Q827|E9Q827_MOUSE	124.67	52	34	34	34	34	48	31	115070000	55575000	87170000	24246000	19463000	18886000	8	7	17	11	12	10	10	6	Oxidation (M); Acetylation (N-term); Phosphorylation (STY)	16086	cAMP-regulated phosphoprotein 19 OS=Mus musculus OX=10090 GN=Arpp19 PE=1 SV=1
254	668	Q3UHJ0-2|AAK1_MOUSE	124.59	10	5	5	4	8	8	8	296680000	192750000	180190000	326410000	273730000	156830000	5	5	14	9	12	12	12	10	Phosphorylation (STY)	94660	Isoform 2 of AP2-associated protein kinase 1 OS=Mus musculus OX=10090 GN=Aak1
254	669	Q3UHJ0|AAK1_MOUSE	124.59	9	4	4	4	8	8	8	296680000	192750000	180190000	326410000	273730000	156830000	5	5	14	9	12	12	12	10	Phosphorylation (STY)	103346	AP2-associated protein kinase 1 OS=Mus musculus OX=10090 GN=Aak1 PE=1 SV=2
290	1022	tr|A0A1B0GSX7|A0A1B0GSX7_MOUSE	124.56	5	2	3	2	2	1	3	185880000	224110000	110050000	187700000	112660000	159610000	6	6	13	14	6	4	10	12	Carbamidomethylation; Phosphorylation (STY)	197311	Nuclear pore complex protein Nup98-Nup96 OS=Mus musculus OX=10090 GN=Nup98 PE=1 SV=1
290	1023	Q6PFD9|NUP98_MOUSE	124.56	5	2	3	2	2	1	3	185880000	224110000	110050000	187700000	112660000	159610000	6	6	13	14	6	4	10	12	Carbamidomethylation; Phosphorylation (STY)	197239	Nuclear pore complex protein Nup98-Nup96 OS=Mus musculus OX=10090 GN=Nup98 PE=1 SV=2
429	512	Q8BZ47|ZN609_MOUSE	124.52	8	4	4	5	6	2	4	13969000	36490000	28548000	11163000	8334200	12926000	8	8	7	7	9	6	3	4	Carbamidomethylation; Phosphorylation (STY)	151116	Zinc finger protein 609 OS=Mus musculus OX=10090 GN=Znf609 PE=1 SV=2
102	1078	Q05816|FABP5_MOUSE	124.42	45	45	31	35	35	45	41	46159000	61580000	65911000	86819000	95697000	111990000	5	5	27	19	15	22	30	31	Carbamidomethylation; Phosphorylation (STY)	15137	Fatty acid-binding protein 5 OS=Mus musculus OX=10090 GN=Fabp5 PE=1 SV=3
483	917	tr|Q3U4W8|Q3U4W8_MOUSE	124.34	7	7	5	4	5	3	5	14283000	24739000	18422000	17333000	8708500	10829000	4	4	6	8	5	4	6	3	Acetylation (N-term)	93355	Ubiquitin carboxyl-terminal hydrolase OS=Mus musculus OX=10090 GN=Usp5 PE=1 SV=1
483	918	P56399|UBP5_MOUSE	124.34	7	7	5	4	5	3	5	14283000	24739000	18422000	17333000	8708500	10829000	4	4	6	8	5	4	6	3	Acetylation (N-term)	95833	Ubiquitin carboxyl-terminal hydrolase 5 OS=Mus musculus OX=10090 GN=Usp5 PE=1 SV=1
741	855	P10923|OSTP_MOUSE	124.34	29	21	13	14	6	0	6	30206000	35896000	36291000	497240		501990	6	6	8	4	6	1	0	1	Phosphorylation (STY)	32459	Osteopontin OS=Mus musculus OX=10090 GN=Spp1 PE=1 SV=1
741	856	tr|F8WIP8|F8WIP8_MOUSE	124.34	29	21	13	14	6	0	6	30206000	35896000	36291000	497240		501990	6	6	8	4	6	1	0	1	Phosphorylation (STY)	32588	Osteopontin OS=Mus musculus OX=10090 GN=Spp1 PE=1 SV=1
335	538	P19324|SERPH_MOUSE	124.3	17	6	6	7	7	9	17	17976000	25747000	33354000	20525000	11398000	39124000	7	7	8	8	8	7	6	13	Acetylation (N-term)	46534	Serpin H1 OS=Mus musculus OX=10090 GN=Serpinh1 PE=1 SV=3
374	735	Q6NZF1|ZC11A_MOUSE	124.08	13	13	10	10	10	8	7	33607000	39781000	75764000	66900000	70844000	56606000	6	6	8	5	9	7	9	5	Phosphorylation (STY)	86492	Zinc finger CCCH domain-containing protein 11A OS=Mus musculus OX=10090 GN=Zc3h11a PE=1 SV=1
283	473	Q99020|ROAA_MOUSE	123.94	27	27	18	13	8	13	8	48195000	27390000	28757000	18141000	13591000	20530000	7	6	27	12	5	6	4	7	Carbamidomethylation	30831	Heterogeneous nuclear ribonucleoprotein A/B OS=Mus musculus OX=10090 GN=Hnrnpab PE=1 SV=1
283	479	tr|Q80XR6|Q80XR6_MOUSE	123.94	24	24	17	12	8	12	8	48195000	27390000	28757000	18141000	13591000	20530000	7	6	27	12	5	6	4	7	Carbamidomethylation	33816	Heterogeneous nuclear ribonucleoprotein A/B OS=Mus musculus OX=10090 GN=Hnrnpab PE=1 SV=1
283	482	tr|Q20BD0|Q20BD0_MOUSE	123.94	23	23	16	11	7	11	7	48195000	27390000	28757000	18141000	13591000	20530000	7	6	27	12	5	6	4	7	Carbamidomethylation	36211	Heterogeneous nuclear ribonucleoprotein A/B OS=Mus musculus OX=10090 GN=Hnrnpab PE=1 SV=1
300	3032	tr|Q6PFF0|Q6PFF0_MOUSE	123.84	5	5	5	5	5	5	5	50659000	62702000	96282000	126720000	47446000	63897000	3	3	9	10	9	16	6	8	Oxidation (M); Acetylation (N-term); Phosphorylation (STY)	131682	SR-related CTD-associated factor 4 OS=Mus musculus OX=10090 GN=Scaf4 PE=1 SV=1
300	3076	tr|Q7TSH6|Q7TSH6_MOUSE	123.84	5	5	5	5	5	5	5	50659000	62702000	96282000	126720000	47446000	63897000	3	3	9	10	9	16	6	8	Oxidation (M); Acetylation (N-term); Phosphorylation (STY)	129056	SR-related CTD-associated factor 4 OS=Mus musculus OX=10090 GN=Scaf4 PE=1 SV=1
300	3077	tr|A0A338P6Z6|A0A338P6Z6_MOUSE	123.84	5	5	5	5	5	5	5	50659000	62702000	96282000	126720000	47446000	63897000	3	3	9	10	9	16	6	8	Oxidation (M); Acetylation (N-term); Phosphorylation (STY)	129155	SR-related CTD-associated factor 4 OS=Mus musculus OX=10090 GN=Scaf4 PE=1 SV=1
492	608	Q61598-2|GDIB_MOUSE	123.79	20	11	13	10	5	5	8	7037200	8509300	768120			530110	6	5	5	10	7	1	2	6	Carbamidomethylation	46658	Isoform 2 of Rab GDP dissociation inhibitor beta OS=Mus musculus OX=10090 GN=Gdi2
492	616	Q61598|GDIB_MOUSE	123.79	18	10	12	9	4	4	7	7037200	8509300	768120			530110	6	5	5	10	7	1	2	6	Carbamidomethylation	50537	Rab GDP dissociation inhibitor beta OS=Mus musculus OX=10090 GN=Gdi2 PE=1 SV=1
670	2978	Q91WM3|U3IP2_MOUSE	123.72	9	7	7	7	7	9	9	7613000	25277000	48322000	38336000	38044000	43240000	4	4	1	3	3	5	5	6	Phosphorylation (STY)	52107	U3 small nucleolar RNA-interacting protein 2 OS=Mus musculus OX=10090 GN=Rrp9 PE=1 SV=1
550	639	Q3TKT4|SMCA4_MOUSE	123.13	6	3	4	4	4	3	6	27049000	38825000	36859000	46931000	27660000	45476000	6	6	3	6	4	4	4	7	Oxidation (M); Phosphorylation (STY)	181426	Transcription activator BRG1 OS=Mus musculus OX=10090 GN=Smarca4 PE=1 SV=1
550	640	Q3TKT4-2|SMCA4_MOUSE	123.13	6	3	4	4	4	3	6	27049000	38825000	36859000	46931000	27660000	45476000	6	6	3	6	4	4	4	7	Oxidation (M); Phosphorylation (STY)	181513	Isoform 2 of Transcription activator BRG1 OS=Mus musculus OX=10090 GN=Smarca4
550	641	tr|A0A0R4J170|A0A0R4J170_MOUSE	123.13	6	3	4	4	4	3	6	27049000	38825000	36859000	46931000	27660000	45476000	6	6	3	6	4	4	4	7	Oxidation (M); Phosphorylation (STY)	181856	Transcription activator BRG1 OS=Mus musculus OX=10090 GN=Smarca4 PE=1 SV=1
363	414	tr|G3X963|G3X963_MOUSE	122.85	9	7	4	8	4	3	8	42958000	32818000	42852000	21716000	13153000	38671000	7	7	6	8	8	7	3	12	Carbamidomethylation; Phosphorylation (STY)	155284	ATPase family AAA domain-containing protein 2 OS=Mus musculus OX=10090 GN=Atad2 PE=1 SV=1
491	798	Q5SU73|COIL_MOUSE	122.78	12	10	8	8	6	5	2	29494000	39561000	28159000	15399000	8183100	9530600	6	6	10	9	6	3	2	1	Carbamidomethylation; Oxidation (M); Phosphorylation (STY)	61917	Coilin OS=Mus musculus OX=10090 GN=Coil PE=1 SV=1
491	799	tr|E9Q284|E9Q284_MOUSE	122.78	12	10	8	8	6	5	2	29494000	39561000	28159000	15399000	8183100	9530600	6	6	10	9	6	3	2	1	Carbamidomethylation; Oxidation (M); Phosphorylation (STY)	62263	Coilin OS=Mus musculus OX=10090 GN=Coil PE=1 SV=1
698	1694	tr|E9Q0G1|E9Q0G1_MOUSE	122.76	21	14	21	21	21	14	21	13231000	11356000	10223000	6772100	3982700	7401800	4	4	4	5	5	3	2	3	Carbamidomethylation; Acetylation (N-term); Phosphorylation (STY)	20396	Density-regulated protein (Fragment) OS=Mus musculus OX=10090 GN=Denr PE=1 SV=8
698	1695	Q9CQJ6|DENR_MOUSE	122.76	20	13	20	20	20	13	20	13231000	11356000	10223000	6772100	3982700	7401800	4	4	4	5	5	3	2	3	Carbamidomethylation; Acetylation (N-term); Phosphorylation (STY)	22166	Density-regulated protein OS=Mus musculus OX=10090 GN=Denr PE=1 SV=1
240	697	Q9WVA4|TAGL2_MOUSE	122.51	26	22	23	23	23	22	23	126440000	182170000	164470000	120120000	89808000	101190000	6	6	12	13	8	11	16	13	Carbamidomethylation; Phosphorylation (STY)	22395	Transgelin-2 OS=Mus musculus OX=10090 GN=Tagln2 PE=1 SV=4
269	645	Q925J9-4|MED1_MOUSE	122.29	6	4	5	4	6	4	3	68190000	89615000	68330000	83701000	35453000	20321000	8	8	14	13	9	11	10	7	Oxidation (M); Phosphorylation (STY)	165449	Isoform 4 of Mediator of RNA polymerase II transcription subunit 1 OS=Mus musculus OX=10090 GN=Med1
269	646	Q925J9|MED1_MOUSE	122.29	6	4	5	4	6	4	3	68190000	89615000	68330000	83701000	35453000	20321000	8	8	14	13	9	11	10	7	Oxidation (M); Phosphorylation (STY)	167140	Mediator of RNA polymerase II transcription subunit 1 OS=Mus musculus OX=10090 GN=Med1 PE=1 SV=2
65	827	P27661|H2AX_MOUSE	122.08	38	27	27	26	29	24	35				0		114000	6	1	17	11	18	40	51	55		15143	Histone H2AX OS=Mus musculus OX=10090 GN=H2afx PE=1 SV=2
344	487	P35700|PRDX1_MOUSE	122.03	34	23	34	24	33	28	24	7325300	59860000	23549000	32802000	6999800	16061000	7	7	5	16	7	9	5	6	Oxidation (M)	22176	Peroxiredoxin-1 OS=Mus musculus OX=10090 GN=Prdx1 PE=1 SV=1
639	947	Q01149|CO1A2_MOUSE	121.94	8	3	1	1	4	3	8	8063700	10977000	5520900	8842900	5059100	14612000	6	6	3	2	2	4	4	9		129557	Collagen alpha-2(I) chain OS=Mus musculus OX=10090 GN=Col1a2 PE=1 SV=2
578	1718	O70310|NMT1_MOUSE	121.9	7	7	5	5	5	3	3	17189000	21621000	16173000	11439000	5505700	8362300	5	5	6	6	4	5	2	3	Oxidation (M); Acetylation (N-term); Phosphorylation (STY)	56888	Glycylpeptide N-tetradecanoyltransferase 1 OS=Mus musculus OX=10090 GN=Nmt1 PE=1 SV=1
422	3298	Q5U3K5|RABL6_MOUSE	121.71	8	8	4	4	4	8	8	21239000	21503000	33651000	21768000	70802000	58303000	4	4	7	3	3	2	11	11	Carbamidomethylation; Oxidation (M); Phosphorylation (STY)	79831	Rab-like protein 6 OS=Mus musculus OX=10090 GN=Rabl6 PE=1 SV=2
271	885	tr|Q5SWZ5|Q5SWZ5_MOUSE	121.63	3	2	2	2	3	2	2	41587000	101670000	102810000	112510000	42665000	84337000	5	5	8	12	10	13	9	11	Carbamidomethylation; Phosphorylation (STY)	257284	Myosin phosphatase Rho-interacting protein OS=Mus musculus OX=10090 GN=Mprip PE=1 SV=1
271	900	P97434-5|MPRIP_MOUSE	121.63	7	4	5	5	7	5	5	41587000	101670000	102810000	112510000	42665000	84337000	5	5	8	12	10	13	9	11	Carbamidomethylation; Phosphorylation (STY)	116773	Isoform 5 of Myosin phosphatase Rho-interacting protein OS=Mus musculus OX=10090 GN=Mprip
271	902	tr|F6S5I0|F6S5I0_MOUSE	121.63	9	5	6	6	9	6	6	41587000	101670000	102810000	112510000	42665000	84337000	5	5	8	12	10	13	9	11	Carbamidomethylation; Phosphorylation (STY)	96321	Myosin phosphatase Rho-interacting protein (Fragment) OS=Mus musculus OX=10090 GN=Mprip PE=1 SV=1
271	903	P97434-3|MPRIP_MOUSE	121.63	7	4	5	5	7	5	5	41587000	101670000	102810000	112510000	42665000	84337000	5	5	8	12	10	13	9	11	Carbamidomethylation; Phosphorylation (STY)	114094	Isoform 3 of Myosin phosphatase Rho-interacting protein OS=Mus musculus OX=10090 GN=Mprip
271	904	tr|F6RND9|F6RND9_MOUSE	121.63	7	4	5	5	7	5	5	41587000	101670000	102810000	112510000	42665000	84337000	5	5	8	12	10	13	9	11	Carbamidomethylation; Phosphorylation (STY)	114105	Myosin phosphatase Rho-interacting protein (Fragment) OS=Mus musculus OX=10090 GN=Mprip PE=1 SV=1
271	905	P97434|MPRIP_MOUSE	121.63	7	4	5	5	7	5	5	41587000	101670000	102810000	112510000	42665000	84337000	5	5	8	12	10	13	9	11	Carbamidomethylation; Phosphorylation (STY)	116408	Myosin phosphatase Rho-interacting protein OS=Mus musculus OX=10090 GN=Mprip PE=1 SV=2
271	906	P97434-2|MPRIP_MOUSE	121.63	7	4	5	5	7	5	5	41587000	101670000	102810000	112510000	42665000	84337000	5	5	8	12	10	13	9	11	Carbamidomethylation; Phosphorylation (STY)	117965	Isoform 2 of Myosin phosphatase Rho-interacting protein OS=Mus musculus OX=10090 GN=Mprip
271	925	P97434-4|MPRIP_MOUSE	121.63	7	4	6	6	7	6	6	41587000	101670000	102810000	112510000	42665000	84337000	5	5	8	12	10	13	9	11	Carbamidomethylation; Phosphorylation (STY)	112703	Isoform 4 of Myosin phosphatase Rho-interacting protein OS=Mus musculus OX=10090 GN=Mprip
453	2949	Q3UIA2-4|RHG17_MOUSE	121.11	8	4	4	4	4	8	8	22965000	22295000	21444000	46385000	56859000	63515000	4	4	4	4	2	6	10	9	Phosphorylation (STY)	79819	Isoform 4 of Rho GTPase-activating protein 17 OS=Mus musculus OX=10090 GN=Arhgap17
453	2950	Q3UIA2-3|RHG17_MOUSE	121.11	8	4	4	4	4	8	8	22965000	22295000	21444000	46385000	56859000	63515000	4	4	4	4	2	6	10	9	Phosphorylation (STY)	81033	Isoform 3 of Rho GTPase-activating protein 17 OS=Mus musculus OX=10090 GN=Arhgap17
453	2951	Q3UIA2-2|RHG17_MOUSE	121.11	8	4	4	4	4	8	8	22965000	22295000	21444000	46385000	56859000	63515000	4	4	4	4	2	6	10	9	Phosphorylation (STY)	84309	Isoform 2 of Rho GTPase-activating protein 17 OS=Mus musculus OX=10090 GN=Arhgap17
453	2952	tr|E9QAJ9|E9QAJ9_MOUSE	121.11	7	4	4	4	4	7	7	22965000	22295000	21444000	46385000	56859000	63515000	4	4	4	4	2	6	10	9	Phosphorylation (STY)	88926	Rho GTPase-activating protein 17 OS=Mus musculus OX=10090 GN=Arhgap17 PE=1 SV=1
453	2953	Q3UIA2|RHG17_MOUSE	121.11	7	4	4	4	4	7	7	22965000	22295000	21444000	46385000	56859000	63515000	4	4	4	4	2	6	10	9	Phosphorylation (STY)	92202	Rho GTPase-activating protein 17 OS=Mus musculus OX=10090 GN=Arhgap17 PE=1 SV=1
572	824	Q8BGT6|MILK1_MOUSE	121.03	12	9	9	10	10	7	12	12408000	14655000	62910000	36336000	66896000	41595000	5	5	3	3	5	6	4	6	Phosphorylation (STY)	94079	MICAL-like protein 1 OS=Mus musculus OX=10090 GN=Micall1 PE=1 SV=3
644	692	tr|F6YY69|F6YY69_MOUSE	120.95	24	10	18	18	11	14	7	1695800	3372300	8001000	2987600	4239900	3491500	6	3	4	6	4	2	4	4	Carbamidomethylation	32341	14-3-3 protein theta (Fragment) OS=Mus musculus OX=10090 GN=Ywhaq PE=1 SV=1
644	693	P68254-2|1433T_MOUSE	120.95	28	12	21	21	13	16	8	1695800	3372300	8001000	2987600	4239900	3491500	6	3	4	6	4	2	4	4	Carbamidomethylation	27701	Isoform 2 of 14-3-3 protein theta OS=Mus musculus OX=10090 GN=Ywhaq
644	694	P68254|1433T_MOUSE	120.95	28	12	21	21	13	16	8	1695800	3372300	8001000	2987600	4239900	3491500	6	3	4	6	4	2	4	4	Carbamidomethylation	27778	14-3-3 protein theta OS=Mus musculus OX=10090 GN=Ywhaq PE=1 SV=1
644	695	tr|F6VW30|F6VW30_MOUSE	120.95	22	10	17	17	10	13	7	1695800	3372300	8001000	2987600	4239900	3491500	6	3	4	6	4	2	4	4	Carbamidomethylation	34349	14-3-3 protein theta (Fragment) OS=Mus musculus OX=10090 GN=Ywhaq PE=1 SV=1
901	525	Q9JL35|HMGN5_MOUSE	120.95	19	4	17	5	6	0	11	1443200	7266300	1927700	0		2621500	6	6	1	6	2	2	0	4	Phosphorylation (STY)	45344	High mobility group nucleosome-binding domain-containing protein 5 OS=Mus musculus OX=10090 GN=Hmgn5 PE=1 SV=2
632	800	Q9D0E1-2|HNRPM_MOUSE	120.66	10	8	6	3	4	8	5	4441200	2324600	1977100	3208900	5275800	4896800	5	5	6	4	3	3	5	3	Carbamidomethylation; Oxidation (M)	73741	Isoform 2 of Heterogeneous nuclear ribonucleoprotein M OS=Mus musculus OX=10090 GN=Hnrnpm
632	802	Q9D0E1|HNRPM_MOUSE	120.66	9	8	6	3	4	8	5	4441200	2324600	1977100	3208900	5275800	4896800	5	5	6	4	3	3	5	3	Carbamidomethylation; Oxidation (M)	77649	Heterogeneous nuclear ribonucleoprotein M OS=Mus musculus OX=10090 GN=Hnrnpm PE=1 SV=3
632	829	tr|B8JK33|B8JK33_MOUSE	120.66	10	9	7	4	4	9	5	4441200	2324600	1977100	3208900	5275800	4896800	5	5	6	4	3	3	5	3	Carbamidomethylation; Oxidation (M)	68161	Heterogeneous nuclear ribonucleoprotein M OS=Mus musculus OX=10090 GN=Hnrnpm PE=1 SV=1
632	833	tr|B8JK32|B8JK32_MOUSE	120.66	10	9	6	3	4	9	5	4441200	2324600	1977100	3208900	5275800	4896800	5	5	6	4	3	3	5	3	Carbamidomethylation; Oxidation (M)	72069	Heterogeneous nuclear ribonucleoprotein M OS=Mus musculus OX=10090 GN=Hnrnpm PE=1 SV=1
489	1005	Q8BJQ2|UBP1_MOUSE	120.61	10	10	10	8	8	0	2	61486000	58501000	116520000	5713800		0	4	4	8	8	11	3	0	1	Carbamidomethylation; Phosphorylation (STY)	87456	Ubiquitin carboxyl-terminal hydrolase 1 OS=Mus musculus OX=10090 GN=Usp1 PE=1 SV=1
291	1052	tr|F6YZ95|F6YZ95_MOUSE	120.57	31	21	22	22	22	30	22	5120900	5513900	707790	6581100	3909800	5461100	6	1	8	12	11	8	10	10	Phosphorylation (STY)	20499	Liprin-beta-1 (Fragment) OS=Mus musculus OX=10090 GN=Ppfibp1 PE=1 SV=1
780	1548	Q5SVQ0-3|KAT7_MOUSE	120.47	13	7	8	6	13	4	6	31869000	22649000	7410300	14733000	23404000	45804000	4	4	3	3	1	6	2	3	Phosphorylation (STY)	70611	Isoform 3 of Histone acetyltransferase KAT7 OS=Mus musculus OX=10090 GN=Kat7
780	1549	Q5SVQ0|KAT7_MOUSE	120.47	13	7	8	6	13	4	6	31869000	22649000	7410300	14733000	23404000	45804000	4	4	3	3	1	6	2	3	Phosphorylation (STY)	70641	Histone acetyltransferase KAT7 OS=Mus musculus OX=10090 GN=Kat7 PE=1 SV=1
780	1552	Q5SVQ0-4|KAT7_MOUSE	120.47	14	7	9	7	13	5	7	31869000	22649000	7410300	14733000	23404000	45804000	4	4	3	3	1	6	2	3	Phosphorylation (STY)	66916	Isoform 4 of Histone acetyltransferase KAT7 OS=Mus musculus OX=10090 GN=Kat7
780	1553	Q5SVQ0-2|KAT7_MOUSE	120.47	14	7	9	7	13	5	7	31869000	22649000	7410300	14733000	23404000	45804000	4	4	3	3	1	6	2	3	Phosphorylation (STY)	66947	Isoform 2 of Histone acetyltransferase KAT7 OS=Mus musculus OX=10090 GN=Kat7
683	1012	tr|A0A2R8W6S4|A0A2R8W6S4_MOUSE	120.23	34	16	15	12	8	0	31		1157600					5	1	3	4	4	4	0	7	Carbamidomethylation; Phosphorylation (STY)	31284	Protein kinase C and casein kinase substrate in neurons protein 2 (Fragment) OS=Mus musculus OX=10090 GN=Pacsin2 PE=1 SV=1
367	1145	Q8VI36-2|PAXI_MOUSE	120.08	11	5	5	5	5	11	11	90930000	108680000	103400000	111900000	146490000	115090000	4	4	6	5	5	7	9	12	Phosphorylation (STY)	60812	Isoform Alpha of Paxillin OS=Mus musculus OX=10090 GN=Pxn
367	1146	Q8VI36|PAXI_MOUSE	120.08	10	5	5	5	5	10	10	90930000	108680000	103400000	111900000	146490000	115090000	4	4	6	5	5	7	9	12	Phosphorylation (STY)	64476	Paxillin OS=Mus musculus OX=10090 GN=Pxn PE=1 SV=1
367	1147	tr|F8VQ28|F8VQ28_MOUSE	120.08	10	5	5	5	5	10	10	90930000	108680000	103400000	111900000	146490000	115090000	4	4	6	5	5	7	9	12	Phosphorylation (STY)	64506	Paxillin OS=Mus musculus OX=10090 GN=Pxn PE=1 SV=1
423	549	Q8BMK4|CKAP4_MOUSE	119.9	14	9	8	8	8	7	10	29592000	38321000	35812000	28640000	16422000	35752000	8	8	5	6	4	8	5	9		63692	Cytoskeleton-associated protein 4 OS=Mus musculus OX=10090 GN=Ckap4 PE=1 SV=2
485	2559	C0HKD9|MFA1B_MOUSE	119.66	10	10	10	10	10	10	10	21074000	35309000	46567000	39851000	33102000	40880000	2	2	2	4	8	7	5	6	Oxidation (M); Phosphorylation (STY)	51954	Microfibrillar-associated protein 1B OS=Mus musculus OX=10090 GN=Mfap1b PE=1 SV=1
485	2560	C0HKD8|MFA1A_MOUSE	119.66	10	10	10	10	10	10	10	21074000	35309000	46567000	39851000	33102000	40880000	2	2	2	4	8	7	5	6	Oxidation (M); Phosphorylation (STY)	51954	Microfibrillar-associated protein 1A OS=Mus musculus OX=10090 GN=Mfap1a PE=1 SV=1
119	3588	P18608|HMGN1_MOUSE	119.22	46	33	31	31	33	33	46	1074200000	940570000	941300000	1395200000	1074200000	1719000000	4	4	21	22	16	22	23	27	Acetylation (N-term); Phosphorylation (STY)	10152	Non-histone chromosomal protein HMG-14 OS=Mus musculus OX=10090 GN=Hmgn1 PE=1 SV=2
475	1141	O54781|SRPK2_MOUSE	119.15	12	9	10	10	10	12	12	13691000	14907000	12328000	30060000	21198000	16865000	4	4	6	5	5	6	6	5	Carbamidomethylation; Phosphorylation (STY)	76757	SRSF protein kinase 2 OS=Mus musculus OX=10090 GN=Srpk2 PE=1 SV=2
475	1142	tr|A0A0R4J124|A0A0R4J124_MOUSE	119.15	12	9	10	10	10	12	12	13691000	14907000	12328000	30060000	21198000	16865000	4	4	6	5	5	6	6	5	Carbamidomethylation; Phosphorylation (STY)	76885	SRSF protein kinase 2 OS=Mus musculus OX=10090 GN=Srpk2 PE=1 SV=1
590	1374	Q8C156|CND2_MOUSE	119.07	10	6	7	7	9	6	6	26767000	26465000	13241000	15568000	6976200	7339900	5	5	6	6	4	3	3	3	Phosphorylation (STY)	82303	Condensin complex subunit 2 OS=Mus musculus OX=10090 GN=Ncaph PE=1 SV=1
635	1073	Q80YS6|AFAP1_MOUSE	118.98	10	6	5	8	5	10	6	47949000	26596000	39317000	27462000	39460000	37161000	4	4	4	3	4	2	7	4	Carbamidomethylation; Phosphorylation (STY)	80615	Actin filament-associated protein 1 OS=Mus musculus OX=10090 GN=Afap1 PE=1 SV=1
233	497	P15532|NDKA_MOUSE	118.89	47	32	14	14	20	7	21	4340000	2814000		0		0	8	2	14	32	2	11	12	5	Oxidation (M)	17208	Nucleoside diphosphate kinase A OS=Mus musculus OX=10090 GN=Nme1 PE=1 SV=1
691	4279	O54825|BYST_MOUSE	118.78	6	6	5	6	6	6	6	40045000	3864300	24596000	34236000	43268000	41472000	2	2	6	2	4	4	3	3	Phosphorylation (STY)	49784	Bystin OS=Mus musculus OX=10090 GN=Bysl PE=1 SV=3
350	914	Q8VDJ3|VIGLN_MOUSE	118.68	5	4	4	3	2	4	2	59793000	51984000	50797000	40649000	26808000	40260000	5	5	8	7	9	6	6	10	Carbamidomethylation; Oxidation (M); Phosphorylation (STY)	141742	Vigilin OS=Mus musculus OX=10090 GN=Hdlbp PE=1 SV=1
350	960	tr|A0A087WP83|A0A087WP83_MOUSE	118.68	5	4	4	4	2	4	2	59793000	51984000	50797000	40649000	26808000	40260000	5	5	8	7	9	6	6	10	Carbamidomethylation; Oxidation (M); Phosphorylation (STY)	134212	Vigilin OS=Mus musculus OX=10090 GN=Hdlbp PE=1 SV=1
442	520	tr|F7DBB3|F7DBB3_MOUSE	118.67	5	4	3	4	3	2	4	8994400	2920600	1940800	12094000	1367900	7976800	8	4	7	6	6	5	2	9	Phosphorylation (STY)	166490	AHNAK nucleoprotein 2 (Fragment) OS=Mus musculus OX=10090 GN=Ahnak2 PE=1 SV=1
276	625	P16627|HS71L_MOUSE	118.63	17	7	6	6	6	9	13							8	0	14	5	9	12	9	14		70637	Heat shock 70 kDa protein 1-like OS=Mus musculus OX=10090 GN=Hspa1l PE=1 SV=4
651	504	Q8CJF7|ELYS_MOUSE	118.62	4	3	2	2	2	1	2	18247000	11596000	15616000	9633200	3416100	8982700	7	7	5	2	4	5	2	5	Phosphorylation (STY)	247644	Protein ELYS OS=Mus musculus OX=10090 GN=Ahctf1 PE=1 SV=1
219	890	tr|H3BL41|H3BL41_MOUSE	118.21	7	4	4	4	3	6	6	143230000	186020000	366680000	376920000	353010000	287230000	8	8	11	9	15	12	14	18	Carbamidomethylation; Acetylation (N-term); Phosphorylation (STY)	124709	Arf-GAP with SH3 domain ANK repeat and PH domain-containing protein 1 OS=Mus musculus OX=10090 GN=Asap1 PE=1 SV=1
219	891	tr|H3BJY2|H3BJY2_MOUSE	118.21	7	3	3	3	3	6	6	143230000	186020000	366680000	376920000	353010000	287230000	8	8	11	9	15	12	14	18	Carbamidomethylation; Acetylation (N-term); Phosphorylation (STY)	127022	Arf-GAP with SH3 domain ANK repeat and PH domain-containing protein 1 OS=Mus musculus OX=10090 GN=Asap1 PE=1 SV=1
219	892	tr|E9QN63|E9QN63_MOUSE	118.21	7	3	3	3	3	6	6	143230000	186020000	366680000	376920000	353010000	287230000	8	8	11	9	15	12	14	18	Carbamidomethylation; Acetylation (N-term); Phosphorylation (STY)	127390	Arf-GAP with SH3 domain ANK repeat and PH domain-containing protein 1 OS=Mus musculus OX=10090 GN=Asap1 PE=1 SV=2
219	893	Q9QWY8|ASAP1_MOUSE	118.21	7	3	3	3	3	6	6	143230000	186020000	366680000	376920000	353010000	287230000	8	8	11	9	15	12	14	18	Carbamidomethylation; Acetylation (N-term); Phosphorylation (STY)	127421	Arf-GAP with SH3 domain ANK repeat and PH domain-containing protein 1 OS=Mus musculus OX=10090 GN=Asap1 PE=1 SV=2
219	894	tr|E9QMJ1|E9QMJ1_MOUSE	118.21	7	4	4	4	3	6	6	143230000	186020000	366680000	376920000	353010000	287230000	8	8	11	9	15	12	14	18	Carbamidomethylation; Acetylation (N-term); Phosphorylation (STY)	123534	Arf-GAP with SH3 domain ANK repeat and PH domain-containing protein 1 OS=Mus musculus OX=10090 GN=Asap1 PE=1 SV=1
219	895	Q9QWY8-4|ASAP1_MOUSE	118.21	7	4	4	4	3	6	6	143230000	186020000	366680000	376920000	353010000	287230000	8	8	11	9	15	12	14	18	Carbamidomethylation; Acetylation (N-term); Phosphorylation (STY)	125846	Isoform 4 of Arf-GAP with SH3 domain ANK repeat and PH domain-containing protein 1 OS=Mus musculus OX=10090 GN=Asap1
219	896	Q9QWY8-3|ASAP1_MOUSE	118.21	7	4	4	4	3	6	6	143230000	186020000	366680000	376920000	353010000	287230000	8	8	11	9	15	12	14	18	Carbamidomethylation; Acetylation (N-term); Phosphorylation (STY)	126246	Isoform 3 of Arf-GAP with SH3 domain ANK repeat and PH domain-containing protein 1 OS=Mus musculus OX=10090 GN=Asap1
178	1013	Q9Z1X4-3|ILF3_MOUSE	117.95	6	4	5	4	4	4	6	101200000	193800000	161680000	125160000	86650000	54335000	5	5	19	27	15	16	12	10	Oxidation (M); Acetylation (N-term); Phosphorylation (STY)	97766	Isoform 3 of Interleukin enhancer-binding factor 3 OS=Mus musculus OX=10090 GN=Ilf3
178	1014	Q9Z1X4|ILF3_MOUSE	117.95	6	4	5	4	4	4	6	101200000	193800000	161680000	125160000	86650000	54335000	5	5	19	27	15	16	12	10	Oxidation (M); Acetylation (N-term); Phosphorylation (STY)	96021	Interleukin enhancer-binding factor 3 OS=Mus musculus OX=10090 GN=Ilf3 PE=1 SV=2
178	1017	Q9Z1X4-2|ILF3_MOUSE	117.95	8	5	6	5	5	5	8	101200000	193800000	161680000	125160000	86650000	54335000	5	5	19	27	15	16	12	10	Oxidation (M); Acetylation (N-term); Phosphorylation (STY)	78093	Isoform 2 of Interleukin enhancer-binding factor 3 OS=Mus musculus OX=10090 GN=Ilf3
178	1018	tr|A0A1L1STE4|A0A1L1STE4_MOUSE	117.95	6	4	5	4	4	4	6	101200000	193800000	161680000	125160000	86650000	54335000	5	5	19	27	15	16	12	10	Oxidation (M); Acetylation (N-term); Phosphorylation (STY)	97453	Interleukin enhancer-binding factor 3 OS=Mus musculus OX=10090 GN=Ilf3 PE=1 SV=1
178	1019	tr|Q45VK5|Q45VK5_MOUSE	117.95	8	5	6	5	5	5	8	101200000	193800000	161680000	125160000	86650000	54335000	5	5	19	27	15	16	12	10	Oxidation (M); Acetylation (N-term); Phosphorylation (STY)	76348	Interleukin enhancer-binding factor 3 OS=Mus musculus OX=10090 GN=Ilf3 PE=1 SV=1
603	796	Q62418|DBNL_MOUSE	117.91	14	8	8	12	8	5	10	11256000	11689000	10092000	9206300	3176400	6411300	5	5	4	5	5	5	2	4	Phosphorylation (STY)	48700	Drebrin-like protein OS=Mus musculus OX=10090 GN=Dbnl PE=1 SV=2
603	810	Q62418-3|DBNL_MOUSE	117.91	14	8	8	12	8	5	10	11256000	11689000	10092000	9206300	3176400	6411300	5	5	4	5	5	5	2	4	Phosphorylation (STY)	48341	Isoform 3 of Drebrin-like protein OS=Mus musculus OX=10090 GN=Dbnl
603	811	Q62418-2|DBNL_MOUSE	117.91	14	8	8	12	8	5	10	11256000	11689000	10092000	9206300	3176400	6411300	5	5	4	5	5	5	2	4	Phosphorylation (STY)	48428	Isoform 2 of Drebrin-like protein OS=Mus musculus OX=10090 GN=Dbnl
774	609	Q6P6L0|FIL1L_MOUSE	117.5	5	2	1	0	4	2	3	5721000	721590		19751000	38730000	37373000	5	5	3	1	0	3	6	5	Phosphorylation (STY)	129772	Filamin A-interacting protein 1-like OS=Mus musculus OX=10090 GN=Filip1l PE=1 SV=2
774	610	tr|E0CYH7|E0CYH7_MOUSE	117.5	5	2	1	0	4	2	3	5721000	721590		19751000	38730000	37373000	5	5	3	1	0	3	6	5	Phosphorylation (STY)	129844	Filamin A-interacting protein 1-like OS=Mus musculus OX=10090 GN=Filip1l PE=1 SV=1
774	659	tr|E0CYM1|E0CYM1_MOUSE	117.5	7	3	2	0	4	3	3	5721000	721590		19751000	38730000	37373000	5	5	3	1	0	3	6	5	Phosphorylation (STY)	101925	Filamin A-interacting protein 1-like OS=Mus musculus OX=10090 GN=Filip1l PE=1 SV=1
774	660	Q6P6L0-3|FIL1L_MOUSE	117.5	7	3	2	0	4	3	3	5721000	721590		19751000	38730000	37373000	5	5	3	1	0	3	6	5	Phosphorylation (STY)	101853	Isoform 3 of Filamin A-interacting protein 1-like OS=Mus musculus OX=10090 GN=Filip1l
176	807	P97496-2|SMRC1_MOUSE	117.31	5	4	4	5	4	4	4	79615000	103760000	104890000	73465000	93581000	95289000	5	5	16	12	17	27	17	11	Oxidation (M); Phosphorylation (STY)	120091	Isoform 2 of SWI/SNF complex subunit SMARCC1 OS=Mus musculus OX=10090 GN=Smarcc1
176	808	tr|Q3UNN4|Q3UNN4_MOUSE	117.31	5	4	4	5	4	4	4	79615000	103760000	104890000	73465000	93581000	95289000	5	5	16	12	17	27	17	11	Oxidation (M); Phosphorylation (STY)	122780	SWI/SNF complex subunit SMARCC1 OS=Mus musculus OX=10090 GN=Smarcc1 PE=1 SV=1
176	809	P97496|SMRC1_MOUSE	117.31	5	4	4	5	4	4	4	79615000	103760000	104890000	73465000	93581000	95289000	5	5	16	12	17	27	17	11	Oxidation (M); Phosphorylation (STY)	122890	SWI/SNF complex subunit SMARCC1 OS=Mus musculus OX=10090 GN=Smarcc1 PE=1 SV=2
256	2982	Q9CSU0-2|RPR1B_MOUSE	117.23	16	4	16	16	16	9	16	172920000	110280000	121060000	69928000	17251000	50314000	3	3	11	12	16	13	8	9	Oxidation (M); Phosphorylation (STY)	33512	Isoform 2 of Regulation of nuclear pre-mRNA domain-containing protein 1B OS=Mus musculus OX=10090 GN=Rprd1b
256	2983	tr|A0A0R4J195|A0A0R4J195_MOUSE	117.23	14	4	14	14	14	8	14	172920000	110280000	121060000	69928000	17251000	50314000	3	3	11	12	16	13	8	9	Oxidation (M); Phosphorylation (STY)	36813	Regulation of nuclear pre-mRNA domain-containing protein 1B OS=Mus musculus OX=10090 GN=Rprd1b PE=1 SV=1
256	2984	Q9CSU0|RPR1B_MOUSE	117.23	14	4	14	14	14	8	14	172920000	110280000	121060000	69928000	17251000	50314000	3	3	11	12	16	13	8	9	Oxidation (M); Phosphorylation (STY)	36884	Regulation of nuclear pre-mRNA domain-containing protein 1B OS=Mus musculus OX=10090 GN=Rprd1b PE=1 SV=2
256	3002	tr|F6YB25|F6YB25_MOUSE	117.23	24	6	24	24	24	13	24	172920000	110280000	121060000	69928000	17251000	50314000	3	3	11	12	16	13	8	9	Oxidation (M); Phosphorylation (STY)	22110	Regulation of nuclear pre-mRNA domain-containing protein 1B (Fragment) OS=Mus musculus OX=10090 GN=Rprd1b PE=1 SV=1
256	3581	Q9CSU0-3|RPR1B_MOUSE	117.23	21	5	21	21	21	11	21	172920000	110280000	121060000	69928000	17251000	50314000	3	3	11	12	16	13	8	9	Oxidation (M); Phosphorylation (STY)	25336	Isoform 3 of Regulation of nuclear pre-mRNA domain-containing protein 1B OS=Mus musculus OX=10090 GN=Rprd1b
308	2529	Q9WV60|GSK3B_MOUSE	117.22	10	9	10	9	9	9	9	10388000	10136000	4843100	4008600	4957500	5507700	5	3	7	6	5	8	16	15	Carbamidomethylation; Oxidation (M); Acetylation (N-term); Phosphorylation (STY)	46710	Glycogen synthase kinase-3 beta OS=Mus musculus OX=10090 GN=Gsk3b PE=1 SV=2
308	2530	tr|E9QAQ5|E9QAQ5_MOUSE	117.22	9	8	9	8	8	8	8	10388000	10136000	4843100	4008600	4957500	5507700	5	3	7	6	5	8	16	15	Carbamidomethylation; Oxidation (M); Acetylation (N-term); Phosphorylation (STY)	47990	Glycogen synthase kinase-3 beta OS=Mus musculus OX=10090 GN=Gsk3b PE=1 SV=1
857	1225	Q9DCL9|PUR6_MOUSE	117.17	13	13	7	7	7	7	7	6153200	2784300	3946700	2875500	1515000	3883900	4	4	6	2	2	2	2	2	Carbamidomethylation	47006	Multifunctional protein ADE2 OS=Mus musculus OX=10090 GN=Paics PE=1 SV=4
436	4420	Q8C079|STRP1_MOUSE	117.03	3	3	3	3	3	2	2	33036000	32058000	19830000	50656000	41962000	55997000	3	3	4	8	9	5	8	2	Phosphorylation (STY)	95585	Striatin-interacting protein 1 OS=Mus musculus OX=10090 GN=Strip1 PE=1 SV=2
436	4457	Q8C079-3|STRP1_MOUSE	117.03	3	3	3	3	3	2	2	33036000	32058000	19830000	50656000	41962000	55997000	3	3	4	8	9	5	8	2	Phosphorylation (STY)	86885	Isoform 3 of Striatin-interacting protein 1 OS=Mus musculus OX=10090 GN=Strip1
436	4903	Q8C079-2|STRP1_MOUSE	117.03	5	5	5	5	5	4	4	33036000	32058000	19830000	50656000	41962000	55997000	3	3	4	8	9	5	8	2	Phosphorylation (STY)	48331	Isoform 2 of Striatin-interacting protein 1 OS=Mus musculus OX=10090 GN=Strip1
436	5060	Q8C079-4|STRP1_MOUSE	117.03	3	3	3	3	3	2	2	33036000	32058000	19830000	50656000	41962000	55997000	3	3	4	8	9	5	8	2	Phosphorylation (STY)	81618	Isoform 4 of Striatin-interacting protein 1 OS=Mus musculus OX=10090 GN=Strip1
760	737	Q9D819|IPYR_MOUSE	116.79	27	16	0	15	14	17	17	2524300		7376100	11747000	9207500	11344000	5	5	4	0	3	4	5	3	Carbamidomethylation	32667	Inorganic pyrophosphatase OS=Mus musculus OX=10090 GN=Ppa1 PE=1 SV=1
158	334	P62827|RAN_MOUSE	116.74	56	56	56	33	47	52	47	131310000	104240000	94794000	66939000	87161000	90460000	8	8	19	30	21	11	13	14	Carbamidomethylation; Acetylation (N-term)	24423	GTP-binding nuclear protein Ran OS=Mus musculus OX=10090 GN=Ran PE=1 SV=3
280	706	tr|D3Z3M7|D3Z3M7_MOUSE	116.68	8	2	6	5	5	4	6	36847000	71707000	68111000	110360000	51477000	79874000	6	6	10	13	8	10	8	12	Oxidation (M); Acetylation (N-term); Phosphorylation (STY)	148003	CAP-Gly domain-containing linker protein 1 OS=Mus musculus OX=10090 GN=Clip1 PE=1 SV=1
280	714	Q922J3-2|CLIP1_MOUSE	116.68	8	2	6	5	5	4	6	36847000	71707000	68111000	110360000	51477000	79874000	6	6	10	13	8	10	8	12	Oxidation (M); Acetylation (N-term); Phosphorylation (STY)	147242	Isoform 2 of CAP-Gly domain-containing linker protein 1 OS=Mus musculus OX=10090 GN=Clip1
280	715	Q922J3|CLIP1_MOUSE	116.68	7	2	6	5	5	4	6	36847000	71707000	68111000	110360000	51477000	79874000	6	6	10	13	8	10	8	12	Oxidation (M); Acetylation (N-term); Phosphorylation (STY)	155813	CAP-Gly domain-containing linker protein 1 OS=Mus musculus OX=10090 GN=Clip1 PE=1 SV=1
280	716	tr|D3Z2Z1|D3Z2Z1_MOUSE	116.68	7	2	6	5	5	4	6	36847000	71707000	68111000	110360000	51477000	79874000	6	6	10	13	8	10	8	12	Oxidation (M); Acetylation (N-term); Phosphorylation (STY)	160010	CAP-Gly domain-containing linker protein 1 OS=Mus musculus OX=10090 GN=Clip1 PE=1 SV=1
280	717	tr|F8WIA1|F8WIA1_MOUSE	116.68	7	2	5	5	5	4	5	36847000	71707000	68111000	110360000	51477000	79874000	6	6	10	13	8	10	8	12	Oxidation (M); Acetylation (N-term); Phosphorylation (STY)	161235	CAP-Gly domain-containing linker protein 1 OS=Mus musculus OX=10090 GN=Clip1 PE=1 SV=1
620	781	Q6PDK2|KMT2D_MOUSE	116.64	1	1	1	1	1	1	1	6453200	9993600	20430000	8334100	3984100	18370000	5	5	3	3	7	3	3	5	Carbamidomethylation; Phosphorylation (STY)	600253	Histone-lysine N-methyltransferase 2D OS=Mus musculus OX=10090 GN=Kmt2d PE=1 SV=2
620	782	tr|A0A0A0MQ73|A0A0A0MQ73_MOUSE	116.64	1	1	1	1	1	1	1	6453200	9993600	20430000	8334100	3984100	18370000	5	5	3	3	7	3	3	5	Carbamidomethylation; Phosphorylation (STY)	600311	Histone-lysine N-methyltransferase OS=Mus musculus OX=10090 GN=Kmt2d PE=1 SV=1
1096	1372	Q62313|TGON1_MOUSE	116.54	21	11	18	8	8	0	5		1922600					5	1	3	3	2	2	0	1	Acetylation (N-term); Phosphorylation (STY)	37848	Trans-Golgi network integral membrane protein 1 OS=Mus musculus OX=10090 GN=Tgoln1 PE=1 SV=1
196	1442	tr|A0A0J9YUZ4|A0A0J9YUZ4_MOUSE	116.46	20	20	16	20	20	12	12	94080000	76287000	78911000	36510000	8807100	22733000	5	5	27	25	12	12	6	7	Oxidation (M)	24234	High mobility group protein B1 (Fragment) OS=Mus musculus OX=10090 GN=Hmgb1 PE=1 SV=1
196	1482	P63158|HMGB1_MOUSE	116.46	20	20	16	20	20	12	12	94080000	76287000	78911000	36510000	8807100	22733000	5	5	27	25	12	12	6	7	Oxidation (M)	24894	High mobility group protein B1 OS=Mus musculus OX=10090 GN=Hmgb1 PE=1 SV=2
217	621	Q0KL02-3|TRIO_MOUSE	116.45	6	0	2	3	5	3	4	4794100	23822000	11722000	108990000	61170000	180200000	6	6	5	7	6	26	17	18	Carbamidomethylation; Oxidation (M); Acetylation (N-term); Phosphorylation (STY)	288708	Isoform 3 of Triple functional domain protein OS=Mus musculus OX=10090 GN=Trio
217	623	Q0KL02|TRIO_MOUSE	116.45	5	0	1	2	4	2	3	4794100	23822000	11722000	108990000	61170000	180200000	6	6	5	7	6	26	17	18	Carbamidomethylation; Oxidation (M); Acetylation (N-term); Phosphorylation (STY)	347862	Triple functional domain protein OS=Mus musculus OX=10090 GN=Trio PE=1 SV=3
217	624	Q0KL02-4|TRIO_MOUSE	116.45	5	0	1	2	4	2	3	4794100	23822000	11722000	108990000	61170000	180200000	6	6	5	7	6	26	17	18	Carbamidomethylation; Oxidation (M); Acetylation (N-term); Phosphorylation (STY)	347949	Isoform 4 of Triple functional domain protein OS=Mus musculus OX=10090 GN=Trio
425	3887	Q80UU9|PGRC2_MOUSE	116.06	15	8	8	11	8	15	15	36164000	16670000	52896000	48222000	186360000	259090000	4	3	2	2	5	2	14	12	Carbamidomethylation; Phosphorylation (STY)	23334	Membrane-associated progesterone receptor component 2 OS=Mus musculus OX=10090 GN=Pgrmc2 PE=1 SV=2
462	1262	Q61624|ZN148_MOUSE	115.97	8	6	8	8	6	6	6	32141000	29965000	29039000	9914700	5218900	13958000	4	4	8	7	7	4	3	5	Oxidation (M); Phosphorylation (STY)	88751	Zinc finger protein 148 OS=Mus musculus OX=10090 GN=Znf148 PE=1 SV=2
462	1352	tr|A0A338P6K3|A0A338P6K3_MOUSE	115.97	8	7	8	8	7	7	7	32141000	29965000	29039000	9914700	5218900	13958000	4	4	8	7	7	4	3	5	Oxidation (M); Phosphorylation (STY)	83743	Zinc finger protein 148 OS=Mus musculus OX=10090 GN=Zfp148 PE=1 SV=1
321	1321	Q64522|H2A2B_MOUSE	115.95	35	30	35	23	20	22	27							5	0	17	14	7	4	5	7		14013	Histone H2A type 2-B OS=Mus musculus OX=10090 GN=Hist2h2ab PE=1 SV=3
414	1181	tr|Q91V89|Q91V89_MOUSE	115.81	10	7	7	6	5	7	7	63469000	69357000	59891000	33252000	39999000	23927000	5	5	6	6	5	5	10	6	Phosphorylation (STY)	68995	Serine/threonine-protein phosphatase 2A 56 kDa regulatory subunit OS=Mus musculus OX=10090 GN=Ppp2r5d PE=1 SV=1
414	1184	tr|Q7TNL5|Q7TNL5_MOUSE	115.81	10	7	7	6	5	7	7	63469000	69357000	59891000	33252000	39999000	23927000	5	5	6	6	5	5	10	6	Phosphorylation (STY)	69123	Serine/threonine-protein phosphatase 2A 56 kDa regulatory subunit OS=Mus musculus OX=10090 GN=Ppp2r5d PE=1 SV=1
486	465	tr|E9PYB0|E9PYB0_MOUSE	115.61	5	4	4	5	2	1	3	8167500	9750400	10480000	4761400		3673600	6	2	7	7	7	3	1	6	Carbamidomethylation; Phosphorylation (STY)	182607	AHNAK nucleoprotein 2 (Fragment) OS=Mus musculus OX=10090 GN=Ahnak2 PE=1 SV=8
221	724	P32067|LA_MOUSE	115.5	13	12	10	12	10	10	12	29618000	32137000	30093000	32589000	22016000	26382000	7	7	17	16	15	13	8	10		47756	Lupus La protein homolog OS=Mus musculus OX=10090 GN=Ssb PE=1 SV=1
444	468	Q9JKF1|IQGA1_MOUSE	115.39	4	2	3	2	1	2	4	12884000	30446000	17960000	12909000	7837700	18136000	7	7	5	6	7	5	4	8	Carbamidomethylation; Phosphorylation (STY)	188741	Ras GTPase-activating-like protein IQGAP1 OS=Mus musculus OX=10090 GN=Iqgap1 PE=1 SV=2
729	633	O88466|ZN106_MOUSE	115.08	7	6	6	2	1	0	2	14956000	11932000	6689400	0		404050	7	7	9	6	2	1	0	2	Carbamidomethylation; Phosphorylation (STY)	208963	Zinc finger protein 106 OS=Mus musculus OX=10090 GN=Znf106 PE=1 SV=3
435	1446	Q3USH5|SFSWA_MOUSE	115.01	8	7	5	7	7	8	8	39809000	22086000	62179000	63097000	31180000	48729000	4	4	5	3	5	8	6	9	Carbamidomethylation; Oxidation (M); Phosphorylation (STY)	104190	Splicing factor suppressor of white-apricot homolog OS=Mus musculus OX=10090 GN=Sfswap PE=1 SV=2
850	747	P80316|TCPE_MOUSE	114.99	16	4	5	2	5	10	5	1706500	9383100	6182800	5461400	587280	3056600	5	5	2	3	2	4	3	2		59624	T-complex protein 1 subunit epsilon OS=Mus musculus OX=10090 GN=Cct5 PE=1 SV=1
487	615	P48036|ANXA5_MOUSE	114.94	25	7	12	3	3	3	13	22034000	25590000	1084400	5275500	3179300	4816700	6	6	8	14	1	1	2	5	Carbamidomethylation	35752	Annexin A5 OS=Mus musculus OX=10090 GN=Anxa5 PE=1 SV=1
581	740	Q9ERD7|TBB3_MOUSE	114.91	14	14	10	6	12	12	12							5	0	5	4	4	5	4	4	Carbamidomethylation	50419	Tubulin beta-3 chain OS=Mus musculus OX=10090 GN=Tubb3 PE=1 SV=1
546	655	tr|Q3V117|Q3V117_MOUSE	114.9	6	4	3	6	3	3	3	39444000	31841000	21025000	14193000	19397000	44158000	8	8	7	4	6	3	3	5	Phosphorylation (STY)	120795	ATP-citrate synthase OS=Mus musculus OX=10090 GN=Acly PE=1 SV=1
364	1411	Q9JJY4|DDX20_MOUSE	114.89	5	5	3	5	5	3	3	47633000	43299000	49141000	41320000	29027000	25506000	5	5	11	8	9	8	4	4	Phosphorylation (STY)	91710	Probable ATP-dependent RNA helicase DDX20 OS=Mus musculus OX=10090 GN=Ddx20 PE=1 SV=2
242	1039	Q8CH25-2|SLTM_MOUSE	114.63	6	4	5	5	5	6	3	201480000	296850000	291520000	259210000	63879000	212450000	5	5	10	10	14	17	11	10	Carbamidomethylation; Oxidation (M); Phosphorylation (STY)	115180	Isoform 2 of SAFB-like transcription modulator OS=Mus musculus OX=10090 GN=Sltm
242	1040	Q8CH25|SLTM_MOUSE	114.63	6	4	5	5	5	6	3	201480000	296850000	291520000	259210000	63879000	212450000	5	5	10	10	14	17	11	10	Carbamidomethylation; Oxidation (M); Phosphorylation (STY)	116920	SAFB-like transcription modulator OS=Mus musculus OX=10090 GN=Sltm PE=1 SV=1
242	1041	tr|A0A1L1STF9|A0A1L1STF9_MOUSE	114.63	9	6	8	8	8	9	5	201480000	296850000	291520000	259210000	63879000	212450000	5	5	10	10	14	17	11	10	Carbamidomethylation; Oxidation (M); Phosphorylation (STY)	72661	SAFB-like transcription modulator OS=Mus musculus OX=10090 GN=Sltm PE=1 SV=1
243	664	tr|B2RXM2|B2RXM2_MOUSE	114.38	20	17	7	13	15	12	13	2913700	7691500	7927400	14078000	16611000	42808000	7	4	12	8	14	14	6	17	Oxidation (M); Acetylation (N-term); Phosphorylation (STY)	36610	EG627828 protein OS=Mus musculus OX=10090 GN=Gm6793 PE=1 SV=1
243	666	Q8BG05-2|ROA3_MOUSE	114.38	20	17	6	13	15	12	13	2913700	7691500	7927400	14078000	16611000	42808000	7	4	12	8	14	14	6	17	Oxidation (M); Acetylation (N-term); Phosphorylation (STY)	37086	Isoform 2 of Heterogeneous nuclear ribonucleoprotein A3 OS=Mus musculus OX=10090 GN=Hnrnpa3
265	1569	tr|G5E884|G5E884_MOUSE	114.33	15	15	15	15	15	13	15	87820000	281630000	306010000	104360000	190710000	228450000	3	3	10	16	16	8	6	10	Oxidation (M); Phosphorylation (STY)	60608	Non-specific serine/threonine protein kinase OS=Mus musculus OX=10090 GN=Pak1 PE=1 SV=1
252	481	P05064|ALDOA_MOUSE	113.89	36	16	12	20	13	15	16	18430000	11846000	36106000	13428000	14522000	13037000	11	11	13	8	13	11	12	12	Carbamidomethylation; Phosphorylation (STY)	39356	Fructose-bisphosphate aldolase A OS=Mus musculus OX=10090 GN=Aldoa PE=1 SV=2
252	495	tr|A6ZI44|A6ZI44_MOUSE	113.89	32	14	10	17	12	13	14	18430000	11846000	36106000	13428000	14522000	13037000	11	11	13	8	13	11	12	12	Carbamidomethylation; Phosphorylation (STY)	45120	Fructose-bisphosphate aldolase OS=Mus musculus OX=10090 GN=Aldoa PE=1 SV=1
815	662	Q80U93|NU214_MOUSE	113.84	5	1	3	3	1	1	2	21864000	23728000	21704000	1295100	8277500	9759700	8	8	2	4	3	2	3	3	Phosphorylation (STY)	212977	Nuclear pore complex protein Nup214 OS=Mus musculus OX=10090 GN=Nup214 PE=1 SV=2
343	3007	Q99K01|PDXD1_MOUSE	113.23	5	2	2	5	5	5	5	69571000	92806000	41040000	146130000	69168000	107820000	4	4	9	6	4	13	5	12	Phosphorylation (STY)	87336	Pyridoxal-dependent decarboxylase domain-containing protein 1 OS=Mus musculus OX=10090 GN=Pdxdc1 PE=1 SV=2
343	3008	Q99K01-2|PDXD1_MOUSE	113.23	5	2	2	5	5	5	5	69571000	92806000	41040000	146130000	69168000	107820000	4	4	9	6	4	13	5	12	Phosphorylation (STY)	87381	Isoform 2 of Pyridoxal-dependent decarboxylase domain-containing protein 1 OS=Mus musculus OX=10090 GN=Pdxdc1
343	3009	tr|A0A0R4J034|A0A0R4J034_MOUSE	113.23	5	2	2	5	5	5	5	69571000	92806000	41040000	146130000	69168000	107820000	4	4	9	6	4	13	5	12	Phosphorylation (STY)	87480	MCG129810 isoform CRA_c OS=Mus musculus OX=10090 GN=Pdxdc1 PE=1 SV=1
343	3010	Q99K01-4|PDXD1_MOUSE	113.23	5	2	2	5	5	5	5	69571000	92806000	41040000	146130000	69168000	107820000	4	4	9	6	4	13	5	12	Phosphorylation (STY)	88035	Isoform 4 of Pyridoxal-dependent decarboxylase domain-containing protein 1 OS=Mus musculus OX=10090 GN=Pdxdc1
502	913	E9PYL2|PRR12_MOUSE	113.19	4	2	4	4	2	1	2	13544000	34459000	26714000	16001000	8293100	13047000	4	4	7	6	5	6	2	4	Phosphorylation (STY)	211874	Proline-rich protein 12 OS=Mus musculus OX=10090 GN=Prr12 PE=1 SV=1
508	1006	P62962|PROF1_MOUSE	113.15	44	20	27	31	37	20	20	75865000	89311000	96676000	64781000	46560000	54917000	5	5	6	6	6	6	3	3		14957	Profilin-1 OS=Mus musculus OX=10090 GN=Pfn1 PE=1 SV=2
125	626	P54227|STMN1_MOUSE	113.08	35	35	35	35	35	34	34	476070000	563420000	530100000	353040000	215760000	286440000	7	7	24	19	27	18	19	17	Phosphorylation (STY)	17274	Stathmin OS=Mus musculus OX=10090 GN=Stmn1 PE=1 SV=2
682	1802	Q6P3Y5-2|Z280C_MOUSE	112.99	9	6	5	3	6	7	3	18698000	67652000	20499000	18715000	7170100	9914900	5	5	4	6	2	5	3	2	Carbamidomethylation; Phosphorylation (STY)	77895	Isoform 2 of Zinc finger protein 280C OS=Mus musculus OX=10090 GN=Znf280c
682	1803	Q6P3Y5-3|Z280C_MOUSE	112.99	9	5	5	3	6	6	3	18698000	67652000	20499000	18715000	7170100	9914900	5	5	4	6	2	5	3	2	Carbamidomethylation; Phosphorylation (STY)	82114	Isoform 3 of Zinc finger protein 280C OS=Mus musculus OX=10090 GN=Znf280c
682	1804	Q6P3Y5|Z280C_MOUSE	112.99	9	5	5	3	6	6	3	18698000	67652000	20499000	18715000	7170100	9914900	5	5	4	6	2	5	3	2	Carbamidomethylation; Phosphorylation (STY)	83146	Zinc finger protein 280C OS=Mus musculus OX=10090 GN=Znf280c PE=1 SV=1
545	588	tr|E9Q390|E9Q390_MOUSE	112.92	3	2	2	2	2	2	2	11039000	10189000	8113600	12565000	7151400	9644800	5	5	3	4	7	5	3	6	Phosphorylation (STY)	233323	Myoferlin OS=Mus musculus OX=10090 GN=Myof PE=1 SV=2
545	590	Q69ZN7|MYOF_MOUSE	112.92	3	2	2	2	2	2	2	11039000	10189000	8113600	12565000	7151400	9644800	5	5	3	4	7	5	3	6	Phosphorylation (STY)	233322	Myoferlin OS=Mus musculus OX=10090 GN=Myof PE=1 SV=2
545	591	tr|A0A286YDF5|A0A286YDF5_MOUSE	112.92	3	2	2	2	2	2	2	11039000	10189000	8113600	12565000	7151400	9644800	5	5	3	4	7	5	3	6	Phosphorylation (STY)	234524	Myoferlin OS=Mus musculus OX=10090 GN=Myof PE=1 SV=1
503	501	P60843|IF4A1_MOUSE	112.85	19	8	10	7	8	3	9	4175500	4282600	5706100	3334000	1670000	52918000	8	8	5	9	5	5	1	5	Carbamidomethylation; Oxidation (M)	46154	Eukaryotic initiation factor 4A-I OS=Mus musculus OX=10090 GN=Eif4a1 PE=1 SV=1
401	1358	Q9CZ44-3|NSF1C_MOUSE	112.84	16	12	12	12	12	16	12	29648000	38481000	42812000	35653000	28464000	31653000	4	4	8	5	6	7	7	6	Phosphorylation (STY)	40953	Isoform 3 of NSFL1 cofactor p47 OS=Mus musculus OX=10090 GN=Nsfl1c
401	1366	Q9CZ44|NSF1C_MOUSE	112.84	16	12	12	12	12	16	12	29648000	38481000	42812000	35653000	28464000	31653000	4	4	8	5	6	7	7	6	Phosphorylation (STY)	40710	NSFL1 cofactor p47 OS=Mus musculus OX=10090 GN=Nsfl1c PE=1 SV=1
501	1068	E9Q5F9|SETD2_MOUSE	112.83	2	2	2	2	1	1	1	21135000	41050000	35611000	20902000	8727800	9576200	4	4	4	8	8	4	2	4	Phosphorylation (STY)	285661	Histone-lysine N-methyltransferase SETD2 OS=Mus musculus OX=10090 GN=Setd2 PE=1 SV=1
501	1069	E9Q5F9-2|SETD2_MOUSE	112.83	2	2	2	2	1	1	1	21135000	41050000	35611000	20902000	8727800	9576200	4	4	4	8	8	4	2	4	Phosphorylation (STY)	285562	Isoform 2 of Histone-lysine N-methyltransferase SETD2 OS=Mus musculus OX=10090 GN=Setd2
450	837	Q8BMQ3-2|BNC2_MOUSE	112.81	8	5	6	3	7	3	3	7562300	7095000	5922600	7040200	4108600	6201900	5	1	7	6	5	8	6	3	Carbamidomethylation; Phosphorylation (STY)	114562	Isoform 2 of Zinc finger protein basonuclin-2 OS=Mus musculus OX=10090 GN=Bnc2
450	838	tr|H3BIU2|H3BIU2_MOUSE	112.81	7	4	6	3	6	3	3	7562300	7095000	5922600	7040200	4108600	6201900	5	1	7	6	5	8	6	3	Carbamidomethylation; Phosphorylation (STY)	122312	Zinc finger protein basonuclin-2 OS=Mus musculus OX=10090 GN=Bnc2 PE=1 SV=1
450	839	Q8BMQ3|BNC2_MOUSE	112.81	7	4	6	3	6	3	3	7562300	7095000	5922600	7040200	4108600	6201900	5	1	7	6	5	8	6	3	Carbamidomethylation; Phosphorylation (STY)	125335	Zinc finger protein basonuclin-2 OS=Mus musculus OX=10090 GN=Bnc2 PE=1 SV=3
599	1161	P62843|RS15_MOUSE	112.77	41	23	8	13	8	8	21	13529000	15985000	9945900	9453500	4392200	8338700	5	5	7	5	4	3	2	4	Oxidation (M); Acetylation (N-term)	17040	40S ribosomal protein S15 OS=Mus musculus OX=10090 GN=Rps15 PE=1 SV=2
538	1520	Q99K70|RRAGC_MOUSE	112.71	12	9	9	9	9	12	9	30976000	28242000	23381000	45396000	19083000	12503000	3	3	4	4	6	8	4	3	Oxidation (M); Acetylation (N-term); Phosphorylation (STY)	44121	Ras-related GTP-binding protein C OS=Mus musculus OX=10090 GN=Rragc PE=1 SV=1
354	1229	Q3B7Z2|OSBP1_MOUSE	112.69	8	5	2	2	2	2	8	75831000	97142000	106050000	144260000	67853000	152430000	3	3	9	6	6	5	6	13	Oxidation (M); Acetylation (N-term); Phosphorylation (STY)	88797	Oxysterol-binding protein 1 OS=Mus musculus OX=10090 GN=Osbp PE=1 SV=3
332	1167	Q04447|KCRB_MOUSE	112.65	13	13	7	7	4	4	7	36568000	25403000	10378000	4360000	2779400	4248900	4	4	14	13	8	5	3	8		42713	Creatine kinase B-type OS=Mus musculus OX=10090 GN=Ckb PE=1 SV=1
206	1126	tr|Q3TAI4|Q3TAI4_MOUSE	112.36	32	32	32	12	26	26	26	443030000	470880000	177970000	400850000	323170000	263630000	4	4	15	14	7	15	15	18	Oxidation (M); Acetylation (N-term); Phosphorylation (STY)	22466	Tumor protein D52-like 2 isoform CRA_c OS=Mus musculus OX=10090 GN=Tpd52l2 PE=1 SV=1
206	1127	Q9CYZ2|TPD54_MOUSE	112.36	30	30	30	11	25	25	25	443030000	470880000	177970000	400850000	323170000	263630000	4	4	15	14	7	15	15	18	Oxidation (M); Acetylation (N-term); Phosphorylation (STY)	24043	Tumor protein D54 OS=Mus musculus OX=10090 GN=Tpd52l2 PE=1 SV=1
206	1128	tr|A2AUD5|A2AUD5_MOUSE	112.36	28	28	28	11	24	24	24	443030000	470880000	177970000	400850000	323170000	263630000	4	4	15	14	7	15	15	18	Oxidation (M); Acetylation (N-term); Phosphorylation (STY)	25067	Tumor protein D54 OS=Mus musculus OX=10090 GN=Tpd52l2 PE=1 SV=1
206	1219	tr|Q3TUJ9|Q3TUJ9_MOUSE	112.36	35	35	35	13	29	29	29	443030000	470880000	177970000	400850000	323170000	263630000	4	4	15	14	7	15	15	18	Oxidation (M); Acetylation (N-term); Phosphorylation (STY)	20130	Tumor protein D52-like 2 isoform CRA_a OS=Mus musculus OX=10090 GN=Tpd52l2 PE=1 SV=1
206	1220	tr|Q8BKP1|Q8BKP1_MOUSE	112.36	32	32	32	12	27	27	27	443030000	470880000	177970000	400850000	323170000	263630000	4	4	15	14	7	15	15	18	Oxidation (M); Acetylation (N-term); Phosphorylation (STY)	21706	Tumor protein D52-like 2 isoform CRA_d OS=Mus musculus OX=10090 GN=Tpd52l2 PE=1 SV=1
564	3146	Q5NCR9|NSRP1_MOUSE	112.23	9	9	5	9	5	9	9	18079000	36504000	43788000	22138000	44829000	24291000	3	3	4	4	4	5	4	6	Phosphorylation (STY)	63799	Nuclear speckle splicing regulatory protein 1 OS=Mus musculus OX=10090 GN=Nsrp1 PE=1 SV=1
28	6210	tr|V9GXQ2|V9GXQ2_MOUSE	112.23	8	7	8	7	7	8	8		35053000			11054000	16449000	6	1	79	66	60	65	47	61	Phosphorylation (STY)	17596	Predicted gene 17087 OS=Mus musculus OX=10090 GN=Gm17087 PE=1 SV=1
1252	2194	P53569|CEBPZ_MOUSE	112.22	5	0	2	2	2	2	5		4189600	2008900	124570000	3743300	12111000	4	4	0	1	1	2	1	3	Oxidation (M); Phosphorylation (STY)	120262	CCAAT/enhancer-binding protein zeta OS=Mus musculus OX=10090 GN=Cebpz PE=1 SV=2
1252	2206	tr|A0A0R4J046|A0A0R4J046_MOUSE	112.22	5	0	2	2	2	2	5		4189600	2008900	124570000	3743300	12111000	4	4	0	1	1	2	1	3	Oxidation (M); Phosphorylation (STY)	120372	CCAAT/enhancer-binding protein zeta OS=Mus musculus OX=10090 GN=Cebpz PE=1 SV=1
536	1565	Q6NVE8|WDR44_MOUSE	112.17	6	6	6	6	6	6	6	21534000	25422000	27544000	37829000	26347000	32701000	3	3	3	5	5	7	4	5	Phosphorylation (STY)	101555	WD repeat-containing protein 44 OS=Mus musculus OX=10090 GN=Wdr44 PE=1 SV=1
679	2681	tr|A0A0R4J0H7|A0A0R4J0H7_MOUSE	112.13	4	3	3	3	4	4	4	16164000	13022000	33888000	14183000	11300000	10490000	4	4	3	2	6	4	4	3	Phosphorylation (STY)	155592	Condensin complex subunit 1 OS=Mus musculus OX=10090 GN=Ncapd2 PE=1 SV=1
667	1255	Q3UHX0|NOL8_MOUSE	111.97	7	3	4	5	3	5	6	13657000	14379000	20296000	11312000	5174900	14693000	5	5	3	5	4	4	2	5	Carbamidomethylation; Oxidation (M); Phosphorylation (STY)	128635	Nucleolar protein 8 OS=Mus musculus OX=10090 GN=Nol8 PE=1 SV=2
667	1256	tr|E9QKD1|E9QKD1_MOUSE	111.97	7	3	4	5	3	4	6	13657000	14379000	20296000	11312000	5174900	14693000	5	5	3	5	4	4	2	5	Carbamidomethylation; Oxidation (M); Phosphorylation (STY)	130665	Nucleolar protein 8 OS=Mus musculus OX=10090 GN=Nol8 PE=1 SV=1
468	761	Q8C8R3-5|ANK2_MOUSE	111.78	2	1	1	1	0	2	1	9650500	10316000	9695900	0	16604000	11520000	5	4	5	4	3	1	7	13	Carbamidomethylation; Oxidation (M); Phosphorylation (STY)	420444	Isoform 5 of Ankyrin-2 OS=Mus musculus OX=10090 GN=Ank2
468	764	Q8C8R3|ANK2_MOUSE	111.78	2	1	1	1	0	2	1	9650500	10316000	9695900	0	16604000	11520000	5	4	5	4	3	1	7	13	Carbamidomethylation; Oxidation (M); Phosphorylation (STY)	426265	Ankyrin-2 OS=Mus musculus OX=10090 GN=Ank2 PE=1 SV=2
468	765	tr|S4R2R5|S4R2R5_MOUSE	111.78	2	1	1	1	0	2	1	9650500	10316000	9695900	0	16604000	11520000	5	4	5	4	3	1	7	13	Carbamidomethylation; Oxidation (M); Phosphorylation (STY)	426438	Ankyrin-2 OS=Mus musculus OX=10090 GN=Ank2 PE=1 SV=3
468	769	tr|S4R2F3|S4R2F3_MOUSE	111.78	2	1	1	1	0	2	1	9650500	10316000	9695900	0	16604000	11520000	5	4	5	4	3	1	7	13	Carbamidomethylation; Oxidation (M); Phosphorylation (STY)	429112	Ankyrin-2 OS=Mus musculus OX=10090 GN=Ank2 PE=1 SV=3
468	770	Q8C8R3-2|ANK2_MOUSE	111.78	2	1	1	1	0	2	1	9650500	10316000	9695900	0	16604000	11520000	5	4	5	4	3	1	7	13	Carbamidomethylation; Oxidation (M); Phosphorylation (STY)	428771	Isoform 2 of Ankyrin-2 OS=Mus musculus OX=10090 GN=Ank2
468	773	Q8C8R3-4|ANK2_MOUSE	111.78	2	1	1	1	0	2	1	9650500	10316000	9695900	0	16604000	11520000	5	4	5	4	3	1	7	13	Carbamidomethylation; Oxidation (M); Phosphorylation (STY)	432873	Isoform 4 of Ankyrin-2 OS=Mus musculus OX=10090 GN=Ank2
659	1074	tr|Q3TZR9|Q3TZR9_MOUSE	111.77	17	5	6	9	11	17	17	3848300	7999100	3049100	9174900	11089000	16519000	5	5	2	4	2	5	5	5	Carbamidomethylation; Phosphorylation (STY)	51780	Activating transcription factor 7 isoform CRA_a OS=Mus musculus OX=10090 GN=Atf7 PE=1 SV=1
681	943	Q9QXS6-3|DREB_MOUSE	111.68	10	10	8	7	8	5	1	14779000	23968000	16495000	5561100	21542000	28033000	4	4	4	7	3	3	3	2	Carbamidomethylation; Oxidation (M); Phosphorylation (STY)	72417	Isoform E2 of Drebrin OS=Mus musculus OX=10090 GN=Dbn1
681	944	Q9QXS6|DREB_MOUSE	111.68	9	9	8	6	8	5	1	14779000	23968000	16495000	5561100	21542000	28033000	4	4	4	7	3	3	3	2	Carbamidomethylation; Oxidation (M); Phosphorylation (STY)	77287	Drebrin OS=Mus musculus OX=10090 GN=Dbn1 PE=1 SV=4
891	1110	tr|F8VQ93|F8VQ93_MOUSE	111.63	3	1	1	1	1	1	2	120550000	43632000	36277000	26900000	27431000	30453000	5	5	4	3	2	1	2	3	Phosphorylation (STY)	206724	PH-interacting protein OS=Mus musculus OX=10090 GN=Phip PE=1 SV=1
891	1111	Q8VDD9|PHIP_MOUSE	111.63	3	1	1	1	1	1	2	120550000	43632000	36277000	26900000	27431000	30453000	5	5	4	3	2	1	2	3	Phosphorylation (STY)	206725	PH-interacting protein OS=Mus musculus OX=10090 GN=Phip PE=1 SV=2
554	1633	D3Z7P3|GLSK_MOUSE	111.61	7	6	7	7	7	6	6	57053000	72674000	52552000	73421000	37430000	57240000	3	3	5	6	5	4	2	6		73964	Glutaminase kidney isoform mitochondrial OS=Mus musculus OX=10090 GN=Gls PE=1 SV=1
554	1636	D3Z7P3-2|GLSK_MOUSE	111.61	8	7	8	8	8	7	7	57053000	72674000	52552000	73421000	37430000	57240000	3	3	5	6	5	4	2	6		65995	Isoform 2 of Glutaminase kidney isoform mitochondrial OS=Mus musculus OX=10090 GN=Gls
361	996	tr|Z4YKB8|Z4YKB8_MOUSE	111.25	13	11	13	11	11	9	9	32064000	31931000	49742000	25443000	17561000	18254000	5	1	13	8	9	6	4	4	Phosphorylation (STY)	60851	Heterochromatin protein 1-binding protein 3 OS=Mus musculus OX=10090 GN=Hp1bp3 PE=1 SV=1
361	997	Q3TEA8|HP1B3_MOUSE	111.25	13	11	13	11	11	9	9	32064000	31931000	49742000	25443000	17561000	18254000	5	1	13	8	9	6	4	4	Phosphorylation (STY)	60867	Heterochromatin protein 1-binding protein 3 OS=Mus musculus OX=10090 GN=Hp1bp3 PE=1 SV=1
361	1015	Q3TEA8-3|HP1B3_MOUSE	111.25	14	12	14	12	12	10	10	32064000	31931000	49742000	25443000	17561000	18254000	5	1	13	8	9	6	4	4	Phosphorylation (STY)	56841	Isoform 3 of Heterochromatin protein 1-binding protein 3 OS=Mus musculus OX=10090 GN=Hp1bp3
361	1016	tr|Z4YKA3|Z4YKA3_MOUSE	111.25	14	12	14	12	12	10	10	32064000	31931000	49742000	25443000	17561000	18254000	5	1	13	8	9	6	4	4	Phosphorylation (STY)	56825	Heterochromatin protein 1-binding protein 3 OS=Mus musculus OX=10090 GN=Hp1bp3 PE=1 SV=1
594	462	Q4KMM3-4|OXR1_MOUSE	111.12	11	3	4	4	6	4	9	1505300	8122900	7683800	6092300	4419800	13218000	6	6	2	6	4	4	3	6	Phosphorylation (STY)	92688	Isoform 4 of Oxidation resistance protein 1 OS=Mus musculus OX=10090 GN=Oxr1
594	463	Q4KMM3|OXR1_MOUSE	111.12	11	3	4	4	6	4	9	1505300	8122900	7683800	6092300	4419800	13218000	6	6	2	6	4	4	3	6	Phosphorylation (STY)	95912	Oxidation resistance protein 1 OS=Mus musculus OX=10090 GN=Oxr1 PE=1 SV=3
594	464	tr|E9Q0A7|E9Q0A7_MOUSE	111.12	11	3	4	4	6	4	9	1505300	8122900	7683800	6092300	4419800	13218000	6	6	2	6	4	4	3	6	Phosphorylation (STY)	91742	Oxidation resistance protein 1 OS=Mus musculus OX=10090 GN=Oxr1 PE=1 SV=1
594	466	Q4KMM3-3|OXR1_MOUSE	111.12	12	3	5	5	7	5	10	1505300	8122900	7683800	6092300	4419800	13218000	6	6	2	6	4	4	3	6	Phosphorylation (STY)	83016	Isoform 3 of Oxidation resistance protein 1 OS=Mus musculus OX=10090 GN=Oxr1
594	467	Q4KMM3-2|OXR1_MOUSE	111.12	12	3	4	4	7	5	10	1505300	8122900	7683800	6092300	4419800	13218000	6	6	2	6	4	4	3	6	Phosphorylation (STY)	86240	Isoform 2 of Oxidation resistance protein 1 OS=Mus musculus OX=10090 GN=Oxr1
231	1691	P50543|S10AB_MOUSE	111.12	36	36	36	33	33	23	23	50477000	16038000	21323000	20911000	19254000	28100000	4	4	26	11	10	11	9	10	Oxidation (M)	11083	Protein S100-A11 OS=Mus musculus OX=10090 GN=S100a11 PE=1 SV=1
245	1100	Q9QX47-3|SON_MOUSE	110.86	3	1	3	1	2	1	1	50303000	60355000	69974000	60912000	35840000	50190000	5	5	9	12	14	15	10	11	Carbamidomethylation; Phosphorylation (STY)	261440	Isoform 3 of Protein SON OS=Mus musculus OX=10090 GN=Son
245	1101	Q9QX47|SON_MOUSE	110.86	3	1	3	1	2	1	1	50303000	60355000	69974000	60912000	35840000	50190000	5	5	9	12	14	15	10	11	Carbamidomethylation; Phosphorylation (STY)	265649	Protein SON OS=Mus musculus OX=10090 GN=Son PE=1 SV=2
245	1102	tr|H9KV00|H9KV00_MOUSE	110.86	3	1	3	1	2	1	1	50303000	60355000	69974000	60912000	35840000	50190000	5	5	9	12	14	15	10	11	Carbamidomethylation; Phosphorylation (STY)	268820	Protein SON OS=Mus musculus OX=10090 GN=Son PE=1 SV=1
245	1132	Q9QX47-2|SON_MOUSE	110.86	3	1	3	1	2	1	1	50303000	60355000	69974000	60912000	35840000	50190000	5	5	9	12	14	15	10	11	Carbamidomethylation; Phosphorylation (STY)	230020	Isoform 2 of Protein SON OS=Mus musculus OX=10090 GN=Son
245	1133	Q9QX47-4|SON_MOUSE	110.86	3	1	3	1	2	1	1	50303000	60355000	69974000	60912000	35840000	50190000	5	5	9	12	14	15	10	11	Carbamidomethylation; Phosphorylation (STY)	247969	Isoform 4 of Protein SON OS=Mus musculus OX=10090 GN=Son
245	1134	tr|H9KV01|H9KV01_MOUSE	110.86	3	1	3	1	2	1	1	50303000	60355000	69974000	60912000	35840000	50190000	5	5	9	12	14	15	10	11	Carbamidomethylation; Phosphorylation (STY)	252177	Protein SON OS=Mus musculus OX=10090 GN=Son PE=1 SV=1
245	1135	tr|H9KV15|H9KV15_MOUSE	110.86	3	1	3	1	2	1	1	50303000	60355000	69974000	60912000	35840000	50190000	5	5	9	12	14	15	10	11	Carbamidomethylation; Phosphorylation (STY)	254039	Protein SON OS=Mus musculus OX=10090 GN=Son PE=1 SV=1
831	2775	tr|E9PVA6|E9PVA6_MOUSE	110.81	8	3	3	3	8	8	8	6687900	9115300	6161600	11524000	8099600	20623000	2	2	2	2	2	5	3	3	Carbamidomethylation; Phosphorylation (STY)	84457	ARF GTPase-activating protein GIT2 OS=Mus musculus OX=10090 GN=Git2 PE=1 SV=1
831	2781	Q9JLQ2|GIT2_MOUSE	110.81	9	4	4	4	9	9	9	6687900	9115300	6161600	11524000	8099600	20623000	2	2	2	2	2	5	3	3	Carbamidomethylation; Phosphorylation (STY)	78766	ARF GTPase-activating protein GIT2 OS=Mus musculus OX=10090 GN=Git2 PE=1 SV=2
831	3209	tr|Q80XR8|Q80XR8_MOUSE	110.81	9	4	4	4	9	9	9	6687900	9115300	6161600	11524000	8099600	20623000	2	2	2	2	2	5	3	3	Carbamidomethylation; Phosphorylation (STY)	75632	ARF GTPase-activating protein GIT2 OS=Mus musculus OX=10090 GN=Git2 PE=1 SV=2
831	3210	tr|J3QK07|J3QK07_MOUSE	110.81	9	4	4	4	9	9	9	6687900	9115300	6161600	11524000	8099600	20623000	2	2	2	2	2	5	3	3	Carbamidomethylation; Phosphorylation (STY)	75770	ARF GTPase-activating protein GIT2 OS=Mus musculus OX=10090 GN=Git2 PE=1 SV=1
831	3211	tr|D3Z1I2|D3Z1I2_MOUSE	110.81	9	4	4	4	9	9	9	6687900	9115300	6161600	11524000	8099600	20623000	2	2	2	2	2	5	3	3	Carbamidomethylation; Phosphorylation (STY)	75971	ARF GTPase-activating protein GIT2 OS=Mus musculus OX=10090 GN=Git2 PE=1 SV=1
831	3340	tr|F7BIK4|F7BIK4_MOUSE	110.81	10	4	4	4	10	10	10	6687900	9115300	6161600	11524000	8099600	20623000	2	2	2	2	2	5	3	3	Carbamidomethylation; Phosphorylation (STY)	70317	ARF GTPase-activating protein GIT2 OS=Mus musculus OX=10090 GN=Git2 PE=1 SV=2
136	969	tr|Q3UIX4|Q3UIX4_MOUSE	110.46	12	12	12	12	12	12	12	309200000	396330000	346670000	386580000	229710000	325560000	5	5	23	19	15	27	12	22	Oxidation (M); Phosphorylation (STY)	53103	Serine/arginine-rich-splicing factor 11 OS=Mus musculus OX=10090 GN=Srsf11 PE=1 SV=1
136	970	tr|F6RDI8|F6RDI8_MOUSE	110.46	11	11	11	11	11	11	11	309200000	396330000	346670000	386580000	229710000	325560000	5	5	23	19	15	27	12	22	Oxidation (M); Phosphorylation (STY)	55846	Serine/arginine-rich-splicing factor 11 (Fragment) OS=Mus musculus OX=10090 GN=Srsf11 PE=1 SV=1
136	971	tr|E9Q6E5|E9Q6E5_MOUSE	110.46	11	11	11	11	11	11	11	309200000	396330000	346670000	386580000	229710000	325560000	5	5	23	19	15	27	12	22	Oxidation (M); Phosphorylation (STY)	56698	Serine/arginine-rich-splicing factor 11 OS=Mus musculus OX=10090 GN=Srsf11 PE=1 SV=1
273	3024	Q3UMU9-4|HDGR2_MOUSE	110.43	6	6	3	3	3	6	6	222370000	244370000	303390000	311490000	275610000	293610000	5	5	8	5	22	10	11	7	Phosphorylation (STY)	68531	Isoform 4 of Hepatoma-derived growth factor-related protein 2 OS=Mus musculus OX=10090 GN=Hdgfl2
273	3025	Q3UMU9-2|HDGR2_MOUSE	110.43	5	5	3	3	3	5	5	222370000	244370000	303390000	311490000	275610000	293610000	5	5	8	5	22	10	11	7	Phosphorylation (STY)	74076	Isoform 2 of Hepatoma-derived growth factor-related protein 2 OS=Mus musculus OX=10090 GN=Hdgfl2
273	3026	Q3UMU9|HDGR2_MOUSE	110.43	5	5	3	3	3	5	5	222370000	244370000	303390000	311490000	275610000	293610000	5	5	8	5	22	10	11	7	Phosphorylation (STY)	74291	Hepatoma-derived growth factor-related protein 2 OS=Mus musculus OX=10090 GN=Hdgfl2 PE=1 SV=1
273	3027	Q3UMU9-3|HDGR2_MOUSE	110.43	5	5	3	3	3	5	5	222370000	244370000	303390000	311490000	275610000	293610000	5	5	8	5	22	10	11	7	Phosphorylation (STY)	75246	Isoform 3 of Hepatoma-derived growth factor-related protein 2 OS=Mus musculus OX=10090 GN=Hdgfl2
324	823	tr|A2AGN7|A2AGN7_MOUSE	110.37	19	10	10	15	12	10	19	38556000	47258000	34095000	35360000	23015000	28181000	6	6	9	10	10	9	6	9	Oxidation (M); Acetylation (N-term); Phosphorylation (STY)	44669	26S proteasome regulatory subunit 6A OS=Mus musculus OX=10090 GN=Psmc3 PE=1 SV=1
324	825	O88685|PRS6A_MOUSE	110.37	17	9	9	14	11	9	17	38556000	47258000	34095000	35360000	23015000	28181000	6	6	9	10	10	9	6	9	Oxidation (M); Acetylation (N-term); Phosphorylation (STY)	49549	26S proteasome regulatory subunit 6A OS=Mus musculus OX=10090 GN=Psmc3 PE=1 SV=2
324	826	tr|B7ZCF1|B7ZCF1_MOUSE	110.37	17	9	9	14	11	9	17	38556000	47258000	34095000	35360000	23015000	28181000	6	6	9	10	10	9	6	9	Oxidation (M); Acetylation (N-term); Phosphorylation (STY)	50396	26S proteasome regulatory subunit 6A OS=Mus musculus OX=10090 GN=Psmc3 PE=1 SV=1
359	878	P70168|IMB1_MOUSE	110.23	5	4	3	4	4	4	4	36818000	39366000	29035000	28136000	11866000	19046000	4	4	9	4	6	10	7	9	Carbamidomethylation; Acetylation (N-term)	97184	Importin subunit beta-1 OS=Mus musculus OX=10090 GN=Kpnb1 PE=1 SV=2
389	1326	Q62130|PTN14_MOUSE	110.2	5	5	5	3	3	3	3	34054000	48583000	30216000	33033000	26316000	15965000	3	3	7	9	10	5	5	4	Phosphorylation (STY)	135041	Tyrosine-protein phosphatase non-receptor type 14 OS=Mus musculus OX=10090 GN=Ptpn14 PE=1 SV=2
927	1007	P30415|NKTR_MOUSE	110.19	5	1	2	2	4	1	4	1235700	4666200	5696400	4346800	3493500	5773600	5	5	1	2	2	3	2	4	Carbamidomethylation; Phosphorylation (STY)	163449	NK-tumor recognition protein OS=Mus musculus OX=10090 GN=Nktr PE=1 SV=4
926	545	Q61768|KINH_MOUSE	109.88	6	4	3	4	3	2	4	11109000	7042600	13305000	5648200	1912100	6431100	5	5	3	2	3	2	1	3	Phosphorylation (STY)	109551	Kinesin-1 heavy chain OS=Mus musculus OX=10090 GN=Kif5b PE=1 SV=3
737	1061	tr|D3YVU7|D3YVU7_MOUSE	109.75	7	7	5	4	2	4	2	23252000	29052000	17636000	17408000	27908000	17996000	4	4	6	5	2	1	4	2	Phosphorylation (STY)	143264	Lysine-specific demethylase 2B OS=Mus musculus OX=10090 GN=Kdm2b PE=1 SV=1
737	1062	tr|D3YVU4|D3YVU4_MOUSE	109.75	7	7	5	4	2	4	2	23252000	29052000	17636000	17408000	27908000	17996000	4	4	6	5	2	1	4	2	Phosphorylation (STY)	144852	Lysine-specific demethylase 2B OS=Mus musculus OX=10090 GN=Kdm2b PE=1 SV=2
737	1063	tr|E9QL25|E9QL25_MOUSE	109.75	7	7	5	4	2	4	2	23252000	29052000	17636000	17408000	27908000	17996000	4	4	6	5	2	1	4	2	Phosphorylation (STY)	149101	Lysine-specific demethylase 2B OS=Mus musculus OX=10090 GN=Kdm2b PE=1 SV=1
737	1064	Q6P1G2|KDM2B_MOUSE	109.75	7	7	5	4	2	4	2	23252000	29052000	17636000	17408000	27908000	17996000	4	4	6	5	2	1	4	2	Phosphorylation (STY)	149733	Lysine-specific demethylase 2B OS=Mus musculus OX=10090 GN=Kdm2b PE=1 SV=1
583	1620	Q9D842|APLF_MOUSE	109.43	12	12	9	12	12	12	12	14375000	8426500	25292000	11212000	8052200	14475000	3	3	3	5	6	4	3	5	Carbamidomethylation; Phosphorylation (STY)	54969	Aprataxin and PNK-like factor OS=Mus musculus OX=10090 GN=Aplf PE=1 SV=2
583	1631	Q9D842-3|APLF_MOUSE	109.43	12	12	9	12	12	12	12	14375000	8426500	25292000	11212000	8052200	14475000	3	3	3	5	6	4	3	5	Carbamidomethylation; Phosphorylation (STY)	53015	Isoform 3 of Aprataxin and PNK-like factor OS=Mus musculus OX=10090 GN=Aplf
583	1634	Q9D842-2|APLF_MOUSE	109.43	15	15	11	15	15	15	15	14375000	8426500	25292000	11212000	8052200	14475000	3	3	3	5	6	4	3	5	Carbamidomethylation; Phosphorylation (STY)	43042	Isoform 2 of Aprataxin and PNK-like factor OS=Mus musculus OX=10090 GN=Aplf
232	543	P48678|LMNA_MOUSE	109.4	17	8	8	12	9	12	13	78259000	49973000	67312000	30551000	27117000	152230000	13	13	13	7	17	6	11	22	Carbamidomethylation; Phosphorylation (STY)	74238	Prelamin-A/C OS=Mus musculus OX=10090 GN=Lmna PE=1 SV=2
214	1677	P52927|HMGA2_MOUSE	109.4	51	51	51	51	51	51	51	145080000	153960000	151550000	88538000	58288000	75899000	3	3	14	13	14	17	10	12	Carbamidomethylation; Acetylation (N-term); Phosphorylation (STY)	11819	High mobility group protein HMGI-C OS=Mus musculus OX=10090 GN=Hmga2 PE=1 SV=1
725	785	Q69ZR9-2|TASOR_MOUSE	109.3	4	2	3	2	2	3	2	2842000	15534000	21591000	14491000	17813000	4957200	5	5	3	4	3	3	5	2	Carbamidomethylation; Phosphorylation (STY)	168823	Isoform 2 of Protein TASOR OS=Mus musculus OX=10090 GN=Tasor
504	812	tr|A0A2I3BPY7|A0A2I3BPY7_MOUSE	109.26	7	5	6	4	4	5	4	11341000	14963000	9409600	7762800	3758700	6009200	6	6	8	5	4	5	4	4	Oxidation (M); Phosphorylation (STY)	105716	Ankycorbin OS=Mus musculus OX=10090 GN=Rai14 PE=1 SV=1
504	813	Q9EP71|RAI14_MOUSE	109.26	7	5	6	4	4	5	4	11341000	14963000	9409600	7762800	3758700	6009200	6	6	8	5	4	5	4	4	Oxidation (M); Phosphorylation (STY)	108852	Ankycorbin OS=Mus musculus OX=10090 GN=Rai14 PE=1 SV=1
395	1535	Q99J45|NRBP_MOUSE	109.24	15	5	5	5	15	5	5	45702000	51626000	40300000	78316000	48112000	63815000	3	3	7	4	3	11	7	8	Carbamidomethylation; Acetylation (N-term); Phosphorylation (STY)	59866	Nuclear receptor-binding protein OS=Mus musculus OX=10090 GN=Nrbp1 PE=1 SV=1
395	1536	tr|D3YUV1|D3YUV1_MOUSE	109.24	14	5	5	5	14	5	5	45702000	51626000	40300000	78316000	48112000	63815000	3	3	7	4	3	11	7	8	Carbamidomethylation; Acetylation (N-term); Phosphorylation (STY)	60851	Nuclear receptor-binding protein OS=Mus musculus OX=10090 GN=Nrbp1 PE=1 SV=1
678	702	Q9ESC8|AFF4_MOUSE	109.08	9	3	4	5	2	2	6	10260000	6502200	8438700	7909600	6481600	24941000	7	7	4	4	5	2	2	5	Phosphorylation (STY)	126639	AF4/FMR2 family member 4 OS=Mus musculus OX=10090 GN=Aff4 PE=1 SV=1
547	1020	P34022|RANG_MOUSE	108.99	38	23	13	22	18	17	33	11462000	7751800	17332000	5444300	6282900	11845000	7	7	6	2	4	3	4	9	Phosphorylation (STY)	23596	Ran-specific GTPase-activating protein OS=Mus musculus OX=10090 GN=Ranbp1 PE=1 SV=2
1205	901	P27612|PLAP_MOUSE	108.9	7	7	2	3	0	0	0	3457100	3381800	573510				4	4	4	3	2	0	0	0	Carbamidomethylation	87221	Phospholipase A-2-activating protein OS=Mus musculus OX=10090 GN=Plaa PE=1 SV=4
174	984	P97310|MCM2_MOUSE	108.64	5	5	5	5	5	5	5	257540000	213660000	247930000	297000000	537910000	525800000	6	6	7	13	12	15	25	28	Acetylation (N-term); Phosphorylation (STY)	102077	DNA replication licensing factor MCM2 OS=Mus musculus OX=10090 GN=Mcm2 PE=1 SV=3
373	450	Q69ZK6|JHD2C_MOUSE	108.58	4	3	2	4	2	2	3	34881000	40543000	41360000	30844000	21202000	41143000	8	8	8	6	11	5	5	8	Phosphorylation (STY)	260637	Probable JmjC domain-containing histone demethylation protein 2C OS=Mus musculus OX=10090 GN=Jmjd1c PE=1 SV=3
373	451	tr|A0A0A0MQ98|A0A0A0MQ98_MOUSE	108.58	4	3	2	4	2	2	3	34881000	40543000	41360000	30844000	21202000	41143000	8	8	8	6	11	5	5	8	Phosphorylation (STY)	281535	Probable JmjC domain-containing histone demethylation protein 2C OS=Mus musculus OX=10090 GN=Jmjd1c PE=1 SV=1
373	452	tr|G3UZM1|G3UZM1_MOUSE	108.58	4	3	2	4	2	2	3	34881000	40543000	41360000	30844000	21202000	41143000	8	8	8	6	11	5	5	8	Phosphorylation (STY)	281592	Probable JmjC domain-containing histone demethylation protein 2C OS=Mus musculus OX=10090 GN=Jmjd1c PE=1 SV=1
415	1274	O88286|WIZ_MOUSE	108.46	3	3	2	2	2	3	2	58145000	98162000	67125000	43743000	33886000	45479000	5	5	7	7	5	5	7	6	Phosphorylation (STY)	184290	Protein Wiz OS=Mus musculus OX=10090 GN=Wiz PE=1 SV=2
415	1286	tr|G5E8J8|G5E8J8_MOUSE	108.46	5	5	4	3	3	5	3	58145000	98162000	67125000	43743000	33886000	45479000	5	5	7	7	5	5	7	6	Phosphorylation (STY)	102932	MCG14253 isoform CRA_a OS=Mus musculus OX=10090 GN=Wiz PE=1 SV=1
415	1287	O88286-2|WIZ_MOUSE	108.46	5	5	4	3	3	5	3	58145000	98162000	67125000	43743000	33886000	45479000	5	5	7	7	5	5	7	6	Phosphorylation (STY)	103003	Isoform S of Protein Wiz OS=Mus musculus OX=10090 GN=Wiz
415	1288	tr|F6ZBR8|F6ZBR8_MOUSE	108.46	5	5	4	3	3	5	3	58145000	98162000	67125000	43743000	33886000	45479000	5	5	7	7	5	5	7	6	Phosphorylation (STY)	103684	Protein Wiz OS=Mus musculus OX=10090 GN=Wiz PE=1 SV=2
415	1289	O88286-3|WIZ_MOUSE	108.46	4	4	4	3	3	4	3	58145000	98162000	67125000	43743000	33886000	45479000	5	5	7	7	5	5	7	6	Phosphorylation (STY)	105637	Isoform 2 of Protein Wiz OS=Mus musculus OX=10090 GN=Wiz
743	2758	P47856-2|GFPT1_MOUSE	108.41	3	3	3	3	3	3	3	43540000	42785000	53467000	58154000	29601000	40624000	3	3	3	4	4	4	2	3	Carbamidomethylation; Phosphorylation (STY)	76723	Isoform 2 of Glutamine--fructose-6-phosphate aminotransferase [isomerizing] 1 OS=Mus musculus OX=10090 GN=Gfpt1
743	2759	P47856|GFPT1_MOUSE	108.41	3	3	3	3	3	3	3	43540000	42785000	53467000	58154000	29601000	40624000	3	3	3	4	4	4	2	3	Carbamidomethylation; Phosphorylation (STY)	78539	Glutamine--fructose-6-phosphate aminotransferase [isomerizing] 1 OS=Mus musculus OX=10090 GN=Gfpt1 PE=1 SV=3
739	2764	tr|E9PXB7|E9PXB7_MOUSE	108.39	4	4	4	4	4	4	2	24658000	23937000	17252000	15105000	9190100	8289800	3	3	5	4	6	2	2	1	Phosphorylation (STY)	112220	E3 ubiquitin-protein ligase NEDD4-like OS=Mus musculus OX=10090 GN=Nedd4l PE=1 SV=1
739	2765	Q8CFI0-3|NED4L_MOUSE	108.39	4	4	4	4	4	4	2	24658000	23937000	17252000	15105000	9190100	8289800	3	3	5	4	6	2	2	1	Phosphorylation (STY)	113350	Isoform 3 of E3 ubiquitin-protein ligase NEDD4-like OS=Mus musculus OX=10090 GN=Nedd4l
739	2766	Q8CFI0|NED4L_MOUSE	108.39	4	4	4	4	4	4	2	24658000	23937000	17252000	15105000	9190100	8289800	3	3	5	4	6	2	2	1	Phosphorylation (STY)	115419	E3 ubiquitin-protein ligase NEDD4-like OS=Mus musculus OX=10090 GN=Nedd4l PE=1 SV=2
739	3029	Q8CFI0-2|NED4L_MOUSE	108.39	5	5	5	5	5	5	2	24658000	23937000	17252000	15105000	9190100	8289800	3	3	5	4	6	2	2	1	Phosphorylation (STY)	98466	Isoform 2 of E3 ubiquitin-protein ligase NEDD4-like OS=Mus musculus OX=10090 GN=Nedd4l
739	3030	tr|A0A286YCM8|A0A286YCM8_MOUSE	108.39	5	5	5	5	5	5	2	24658000	23937000	17252000	15105000	9190100	8289800	3	3	5	4	6	2	2	1	Phosphorylation (STY)	96396	E3 ubiquitin-protein ligase OS=Mus musculus OX=10090 GN=Nedd4l PE=1 SV=1
739	3031	tr|G3X9H8|G3X9H8_MOUSE	108.39	5	5	5	5	5	5	2	24658000	23937000	17252000	15105000	9190100	8289800	3	3	5	4	6	2	2	1	Phosphorylation (STY)	98456	E3 ubiquitin-protein ligase OS=Mus musculus OX=10090 GN=Nedd4l PE=1 SV=1
408	1093	Q60865|CAPR1_MOUSE	108.37	10	6	9	9	7	10	7	13813000	45868000	16172000	9564900	15860000	14161000	4	4	3	10	7	4	6	8	Oxidation (M); Phosphorylation (STY)	78169	Caprin-1 OS=Mus musculus OX=10090 GN=Caprin1 PE=1 SV=2
472	744	Q91WJ8|FUBP1_MOUSE	108.34	13	12	8	6	12	4	7	10631000	6027200	6493600	11982000	4189800	6490600	5	4	8	6	3	8	3	5	Carbamidomethylation; Oxidation (M); Phosphorylation (STY)	68540	Far upstream element-binding protein 1 OS=Mus musculus OX=10090 GN=Fubp1 PE=1 SV=1
472	766	tr|Q3TUE1|Q3TUE1_MOUSE	108.34	13	12	8	7	12	4	7	10631000	6027200	6493600	11982000	4189800	6490600	5	4	8	6	3	8	3	5	Carbamidomethylation; Oxidation (M); Phosphorylation (STY)	67443	Far upstream element-binding protein 1 OS=Mus musculus OX=10090 GN=Fubp1 PE=1 SV=1
472	767	tr|A0A0G2JGW9|A0A0G2JGW9_MOUSE	108.34	13	12	8	7	12	4	7	10631000	6027200	6493600	11982000	4189800	6490600	5	4	8	6	3	8	3	5	Carbamidomethylation; Oxidation (M); Phosphorylation (STY)	67530	Far upstream element-binding protein 1 OS=Mus musculus OX=10090 GN=Fubp1 PE=1 SV=1
472	768	tr|A0A0G2JFY5|A0A0G2JFY5_MOUSE	108.34	13	11	8	6	11	4	7	10631000	6027200	6493600	11982000	4189800	6490600	5	4	8	6	3	8	3	5	Carbamidomethylation; Oxidation (M); Phosphorylation (STY)	68874	Far upstream element-binding protein 1 OS=Mus musculus OX=10090 GN=Fubp1 PE=1 SV=1
472	771	tr|Q3UUU2|Q3UUU2_MOUSE	108.34	12	11	8	6	11	4	7	10631000	6027200	6493600	11982000	4189800	6490600	5	4	8	6	3	8	3	5	Carbamidomethylation; Oxidation (M); Phosphorylation (STY)	74486	Far upstream element-binding protein 1 OS=Mus musculus OX=10090 GN=Fubp1 PE=1 SV=1
472	786	tr|A0A0G2JG00|A0A0G2JG00_MOUSE	108.34	16	14	10	8	14	5	9	10631000	6027200	6493600	11982000	4189800	6490600	5	4	8	6	3	8	3	5	Carbamidomethylation; Oxidation (M); Phosphorylation (STY)	54845	Far upstream element-binding protein 1 OS=Mus musculus OX=10090 GN=Fubp1 PE=1 SV=1
352	1915	Q9Z0R4|ITSN1_MOUSE	108.15	3	2	2	3	2	1	2	23551000	36272000	24416000	36091000	8940400	33443000	4	4	9	6	7	10	2	11	Phosphorylation (STY)	194296	Intersectin-1 OS=Mus musculus OX=10090 GN=Itsn1 PE=1 SV=2
352	1916	tr|E9Q0N0|E9Q0N0_MOUSE	108.15	3	2	2	3	2	1	2	23551000	36272000	24416000	36091000	8940400	33443000	4	4	9	6	7	10	2	11	Phosphorylation (STY)	194896	Intersectin-1 OS=Mus musculus OX=10090 GN=Itsn1 PE=1 SV=1
352	1974	tr|E9Q3I8|E9Q3I8_MOUSE	108.15	4	4	4	4	4	2	4	23551000	36272000	24416000	36091000	8940400	33443000	4	4	9	6	7	10	2	11	Phosphorylation (STY)	128972	Intersectin-1 OS=Mus musculus OX=10090 GN=Itsn1 PE=1 SV=1
352	1975	tr|E9Q3I9|E9Q3I9_MOUSE	108.15	4	3	3	4	3	2	3	23551000	36272000	24416000	36091000	8940400	33443000	4	4	9	6	7	10	2	11	Phosphorylation (STY)	129572	Intersectin-1 OS=Mus musculus OX=10090 GN=Itsn1 PE=1 SV=1
352	1976	tr|E9Q3I4|E9Q3I4_MOUSE	108.15	4	3	3	4	3	2	3	23551000	36272000	24416000	36091000	8940400	33443000	4	4	9	6	7	10	2	11	Phosphorylation (STY)	133144	Intersectin-1 OS=Mus musculus OX=10090 GN=Itsn1 PE=1 SV=1
352	1977	Q9Z0R4-2|ITSN1_MOUSE	108.15	4	3	3	4	3	2	3	23551000	36272000	24416000	36091000	8940400	33443000	4	4	9	6	7	10	2	11	Phosphorylation (STY)	136607	Isoform 2 of Intersectin-1 OS=Mus musculus OX=10090 GN=Itsn1
352	1978	tr|E9Q3I5|E9Q3I5_MOUSE	108.15	4	3	3	4	3	2	3	23551000	36272000	24416000	36091000	8940400	33443000	4	4	9	6	7	10	2	11	Phosphorylation (STY)	137207	Intersectin-1 OS=Mus musculus OX=10090 GN=Itsn1 PE=1 SV=1
411	637	Q91VI7|RINI_MOUSE	108.08	12	12	12	12	12	9	12	37714000	44617000	49950000	44428000	38453000	41805000	5	5	6	7	6	7	5	8	Carbamidomethylation	49817	Ribonuclease inhibitor OS=Mus musculus OX=10090 GN=Rnh1 PE=1 SV=1
411	638	tr|A0A1B0GSG5|A0A1B0GSG5_MOUSE	108.08	11	11	11	11	11	9	11	37714000	44617000	49950000	44428000	38453000	41805000	5	5	6	7	6	7	5	8	Carbamidomethylation	53926	Ribonuclease inhibitor OS=Mus musculus OX=10090 GN=Rnh1 PE=1 SV=1
261	889	P49586|PCY1A_MOUSE	108.05	14	10	12	14	12	12	12	248060000	216840000	233040000	105760000	101410000	153100000	6	6	11	20	13	7	7	9	Carbamidomethylation; Phosphorylation (STY)	41667	Choline-phosphate cytidylyltransferase A OS=Mus musculus OX=10090 GN=Pcyt1a PE=1 SV=1
652	653	tr|B9EIX2|B9EIX2_MOUSE	107.89	5	4	4	2	2	2	3	11916000	12569000	1170900	3634900	4224500	7930800	5	5	4	9	2	3	2	3	Phosphorylation (STY)	166865	AW555464 protein OS=Mus musculus OX=10090 GN=Cep170b PE=1 SV=1
652	654	Q80U49|C170B_MOUSE	107.89	5	4	4	2	2	2	3	11916000	12569000	1170900	3634900	4224500	7930800	5	5	4	9	2	3	2	3	Phosphorylation (STY)	170820	Centrosomal protein of 170 kDa protein B OS=Mus musculus OX=10090 GN=Cep170b PE=1 SV=2
446	703	tr|E9Q1G8|E9Q1G8_MOUSE	107.82	14	9	5	14	12	9	9	5102900	43274000	33100000	29695000	17795000	26621000	5	4	4	5	9	5	5	7	Carbamidomethylation; Phosphorylation (STY)	50649	Septin-7 OS=Mus musculus OX=10090 GN=Sept7 PE=1 SV=2
446	711	tr|E9Q9F5|E9Q9F5_MOUSE	107.82	14	9	5	14	12	9	9	5102900	43274000	33100000	29695000	17795000	26621000	5	4	4	5	9	5	5	7	Carbamidomethylation; Phosphorylation (STY)	50681	Septin-7 OS=Mus musculus OX=10090 GN=Sept7 PE=1 SV=2
446	720	O55131|SEPT7_MOUSE	107.82	14	9	5	14	12	9	9	5102900	43274000	33100000	29695000	17795000	26621000	5	4	4	5	9	5	5	7	Carbamidomethylation; Phosphorylation (STY)	50550	Septin-7 OS=Mus musculus OX=10090 GN=Sept7 PE=1 SV=1
586	1561	tr|Q3UII8|Q3UII8_MOUSE	107.75	9	6	9	3	5	4	6	44363000	28375000	34316000	16202000	15930000	21056000	5	5	6	4	6	3	3	3	Oxidation (M); Phosphorylation (STY)	66310	Metastasis-associated protein MTA3 OS=Mus musculus OX=10090 GN=Mta3 PE=1 SV=1
586	1562	Q924K8|MTA3_MOUSE	107.75	9	6	9	3	5	4	6	44363000	28375000	34316000	16202000	15930000	21056000	5	5	6	4	6	3	3	3	Oxidation (M); Phosphorylation (STY)	67077	Metastasis-associated protein MTA3 OS=Mus musculus OX=10090 GN=Mta3 PE=1 SV=1
586	1837	Q924K8-2|MTA3_MOUSE	107.75	10	7	10	3	5	5	7	44363000	28375000	34316000	16202000	15930000	21056000	5	5	6	4	6	3	3	3	Oxidation (M); Phosphorylation (STY)	58310	Isoform 2 of Metastasis-associated protein MTA3 OS=Mus musculus OX=10090 GN=Mta3
586	1838	tr|Q3U3A7|Q3U3A7_MOUSE	107.75	10	7	10	3	5	5	7	44363000	28375000	34316000	16202000	15930000	21056000	5	5	6	4	6	3	3	3	Oxidation (M); Phosphorylation (STY)	58367	Metastasis-associated protein MTA3 OS=Mus musculus OX=10090 GN=Mta3 PE=1 SV=1
586	1839	tr|E9Q794|E9Q794_MOUSE	107.75	10	7	10	3	5	5	7	44363000	28375000	34316000	16202000	15930000	21056000	5	5	6	4	6	3	3	3	Oxidation (M); Phosphorylation (STY)	58454	Metastasis-associated protein MTA3 OS=Mus musculus OX=10090 GN=Mta3 PE=1 SV=1
821	629	tr|A3KGU5|A3KGU5_MOUSE	107.58	3	1	2	1	1	0	0	5717600	10354000	7785300	4353100	1888800	2810500	7	7	3	6	4	2	1	1	Carbamidomethylation; Phosphorylation (STY)	282893	Spectrin alpha chain non-erythrocytic 1 OS=Mus musculus OX=10090 GN=Sptan1 PE=1 SV=1
821	630	tr|A3KGU7|A3KGU7_MOUSE	107.58	3	1	2	1	1	0	0	5717600	10354000	7785300	4353100	1888800	2810500	7	7	3	6	4	2	1	1	Carbamidomethylation; Phosphorylation (STY)	285151	Spectrin alpha chain non-erythrocytic 1 OS=Mus musculus OX=10090 GN=Sptan1 PE=1 SV=1
821	631	tr|E9Q447|E9Q447_MOUSE	107.58	3	1	2	1	1	0	0	5717600	10354000	7785300	4353100	1888800	2810500	7	7	3	6	4	2	1	1	Carbamidomethylation; Phosphorylation (STY)	285344	Spectrin alpha chain non-erythrocytic 1 OS=Mus musculus OX=10090 GN=Sptan1 PE=1 SV=1
821	632	tr|A3KGU9|A3KGU9_MOUSE	107.58	3	1	2	1	1	0	0	5717600	10354000	7785300	4353100	1888800	2810500	7	7	3	6	4	2	1	1	Carbamidomethylation; Phosphorylation (STY)	287602	Spectrin alpha chain non-erythrocytic 1 OS=Mus musculus OX=10090 GN=Sptan1 PE=1 SV=2
795	2465	Q8BP78|F10C1_MOUSE	107.52	11	7	10	10	7	7	11	8159800	8179000	8112500	11546000	6930400	8949000	3	3	4	4	2	3	2	3	Oxidation (M); Acetylation (N-term); Phosphorylation (STY)	37202	Protein FRA10AC1 homolog OS=Mus musculus OX=10090 GN=Fra10ac1 PE=1 SV=3
167	1497	Q64213-2|SF01_MOUSE	107.49	10	8	7	7	8	5	8	914810000	1445500000	1340000000	1241000000	1608200000	1100400000	4	4	16	18	11	18	24	17	Phosphorylation (STY)	59657	Isoform CW17E of Splicing factor 1 OS=Mus musculus OX=10090 GN=Sf1
167	1498	tr|E9Q4Q2|E9Q4Q2_MOUSE	107.49	10	8	7	7	8	5	8	914810000	1445500000	1340000000	1241000000	1608200000	1100400000	4	4	16	18	11	18	24	17	Phosphorylation (STY)	59699	Splicing factor 1 OS=Mus musculus OX=10090 GN=Sf1 PE=1 SV=1
167	1499	tr|D3YZC9|D3YZC9_MOUSE	107.49	10	7	7	7	7	5	7	914810000	1445500000	1340000000	1241000000	1608200000	1100400000	4	4	16	18	11	18	24	17	Phosphorylation (STY)	61756	Splicing factor 1 OS=Mus musculus OX=10090 GN=Sf1 PE=1 SV=1
167	1500	tr|D3YZD0|D3YZD0_MOUSE	107.49	9	7	6	6	7	4	7	914810000	1445500000	1340000000	1241000000	1608200000	1100400000	4	4	16	18	11	18	24	17	Phosphorylation (STY)	68680	Splicing factor 1 OS=Mus musculus OX=10090 GN=Sf1 PE=1 SV=1
167	1501	Q64213-3|SF01_MOUSE	107.49	9	7	6	6	7	4	7	914810000	1445500000	1340000000	1241000000	1608200000	1100400000	4	4	16	18	11	18	24	17	Phosphorylation (STY)	68347	Isoform 3 of Splicing factor 1 OS=Mus musculus OX=10090 GN=Sf1
167	1502	Q64213|SF01_MOUSE	107.49	8	6	6	6	6	4	6	914810000	1445500000	1340000000	1241000000	1608200000	1100400000	4	4	16	18	11	18	24	17	Phosphorylation (STY)	70403	Splicing factor 1 OS=Mus musculus OX=10090 GN=Sf1 PE=1 SV=6
589	853	tr|A2AI57|A2AI57_MOUSE	107.45	3	2	3	2	2	1	2	7645900	13102000	7588500	10066000	4535500	4682300	5	5	3	6	4	5	3	4	Carbamidomethylation; Acetylation (N-term); Phosphorylation (STY)	212326	Transient receptor potential cation channel subfamily M member 7 OS=Mus musculus OX=10090 GN=Trpm7 PE=1 SV=1
589	854	Q923J1|TRPM7_MOUSE	107.45	3	2	3	2	2	1	2	7645900	13102000	7588500	10066000	4535500	4682300	5	5	3	6	4	5	3	4	Carbamidomethylation; Acetylation (N-term); Phosphorylation (STY)	212397	Transient receptor potential cation channel subfamily M member 7 OS=Mus musculus OX=10090 GN=Trpm7 PE=1 SV=1
893	1304	Q5PSV9|MDC1_MOUSE	107.39	5	4	3	1	2	4	2	11284000	14407000	3002200	5260200	12042000	12715000	5	5	4	2	1	1	5	2	Carbamidomethylation; Phosphorylation (STY)	184669	Mediator of DNA damage checkpoint protein 1 OS=Mus musculus OX=10090 GN=Mdc1 PE=1 SV=1
893	1305	tr|E9QK89|E9QK89_MOUSE	107.39	5	4	3	1	2	4	2	11284000	14407000	3002200	5260200	12042000	12715000	5	5	4	2	1	1	5	2	Carbamidomethylation; Phosphorylation (STY)	184798	Mediator of DNA damage checkpoint protein 1 OS=Mus musculus OX=10090 GN=Mdc1 PE=1 SV=1
1140	1656	Q8CG19|LTBP1_MOUSE	107.28	3	1	3	1	2	0	0	1154400	3615400	2279300	1291800			3	3	2	4	2	2	0	0	Carbamidomethylation	186717	Latent-transforming growth factor beta-binding protein 1 OS=Mus musculus OX=10090 GN=Ltbp1 PE=1 SV=2
1140	1657	tr|A0A3Q4EGK3|A0A3Q4EGK3_MOUSE	107.28	3	1	3	1	2	0	0	1154400	3615400	2279300	1291800			3	3	2	4	2	2	0	0	Carbamidomethylation	186845	Latent-transforming growth factor beta-binding protein 1 OS=Mus musculus OX=10090 GN=Ltbp1 PE=1 SV=1
1140	1709	Q8CG19-2|LTBP1_MOUSE	107.28	3	1	3	1	2	0	0	1154400	3615400	2279300	1291800			3	3	2	4	2	2	0	0	Carbamidomethylation	153185	Isoform Short of Latent-transforming growth factor beta-binding protein 1 OS=Mus musculus OX=10090 GN=Ltbp1
1140	1715	Q8CG19-3|LTBP1_MOUSE	107.28	3	1	3	1	2	0	0	1154400	3615400	2279300	1291800			3	3	2	4	2	2	0	0	Carbamidomethylation	147418	Isoform 3 of Latent-transforming growth factor beta-binding protein 1 OS=Mus musculus OX=10090 GN=Ltbp1
939	1086	Q9QUR6|PPCE_MOUSE	107.15	7	1	4	4	3	1	3	2303000	1751100	391520	904050	1377400	3726600	4	4	3	2	3	2	2	2	Carbamidomethylation	80752	Prolyl endopeptidase OS=Mus musculus OX=10090 GN=Prep PE=1 SV=1
405	2808	Q9WUD1|CHIP_MOUSE	106.8	8	8	8	8	8	8	8	151470000	202060000	190180000	129250000	51564000	47200000	4	4	6	6	8	9	6	3	Phosphorylation (STY)	34909	STIP1 homology and U box-containing protein 1 OS=Mus musculus OX=10090 GN=Stub1 PE=1 SV=1
597	1149	tr|Q8C483|Q8C483_MOUSE	106.51	11	10	7	7	10	10	11	4074000	9047800	3897100	9164300	4959600	10401000	4	4	6	2	2	5	4	6		61167	Serine--tRNA ligase cytoplasmic OS=Mus musculus OX=10090 GN=Sars PE=1 SV=1
597	1151	P26638|SYSC_MOUSE	106.51	12	11	7	7	11	11	12	4074000	9047800	3897100	9164300	4959600	10401000	4	4	6	2	2	5	4	6		58389	Serine--tRNA ligase cytoplasmic OS=Mus musculus OX=10090 GN=Sars PE=1 SV=3
457	2389	A2AR02|PPIG_MOUSE	106.35	6	1	1	1	1	6	6	41943000	69213000	85300000	72772000	75673000	74923000	3	3	4	4	5	6	7	8	Phosphorylation (STY)	88325	Peptidyl-prolyl cis-trans isomerase G OS=Mus musculus OX=10090 GN=Ppig PE=1 SV=1
761	683	A2CG63-2|ARI4B_MOUSE	106.3	6	1	4	5	2	1	2	8885100	15201000	13431000	8267500	6124900	7114500	5	5	2	6	6	2	1	2	Carbamidomethylation; Oxidation (M); Phosphorylation (STY)	137325	Isoform 2 of AT-rich interactive domain-containing protein 4B OS=Mus musculus OX=10090 GN=Arid4b
761	684	A2CG63|ARI4B_MOUSE	106.3	6	1	4	5	2	1	2	8885100	15201000	13431000	8267500	6124900	7114500	5	5	2	6	6	2	1	2	Carbamidomethylation; Oxidation (M); Phosphorylation (STY)	147643	AT-rich interactive domain-containing protein 4B OS=Mus musculus OX=10090 GN=Arid4b PE=1 SV=1
1136	1070	tr|A2CEK3|A2CEK3_MOUSE	106.24	12	3	9	6	3	0	1	607440	9082000	3696200	1051700		416000	5	5	1	4	2	2	0	1	Carbamidomethylation; Acetylation (N-term)	63748	Phosphoglucomutase-1 OS=Mus musculus OX=10090 GN=Pgm1 PE=1 SV=1
465	521	A2APB8|TPX2_MOUSE	106.17	10	7	8	6	6	3	3	63603000	62581000	69443000	28001000	18852000	22814000	7	7	9	6	9	5	3	2	Phosphorylation (STY)	85894	Targeting protein for Xklp2 OS=Mus musculus OX=10090 GN=Tpx2 PE=1 SV=1
329	816	Q9ESU6|BRD4_MOUSE	106.12	6	3	4	2	3	5	5	87070000	82967000	15040000	129540000	67531000	87584000	5	5	4	10	4	14	10	9	Phosphorylation (STY)	155895	Bromodomain-containing protein 4 OS=Mus musculus OX=10090 GN=Brd4 PE=1 SV=2
329	817	tr|Q3UH70|Q3UH70_MOUSE	106.12	6	3	4	2	3	5	5	87070000	82967000	15040000	129540000	67531000	87584000	5	5	4	10	4	14	10	9	Phosphorylation (STY)	156051	Bromodomain-containing protein 4 OS=Mus musculus OX=10090 GN=Brd4 PE=1 SV=1
692	822	Q920E5|FPPS_MOUSE	106.12	15	9	6	10	5	12	8	7812700	6992900	7656500	5773400	3552300	6077500	5	5	6	2	4	3	4	3		40582	Farnesyl pyrophosphate synthase OS=Mus musculus OX=10090 GN=Fdps PE=1 SV=1
655	2131	tr|B7ZP47|B7ZP47_MOUSE	106.06	5	3	3	3	5	3	3	24639000	27514000	8239100	26590000	17475000	19423000	3	3	4	2	6	5	3	3	Carbamidomethylation; Phosphorylation (STY)	133350	Wapal protein OS=Mus musculus OX=10090 GN=Wapl PE=1 SV=1
655	2132	Q65Z40|WAPL_MOUSE	106.06	5	3	3	3	5	3	3	24639000	27514000	8239100	26590000	17475000	19423000	3	3	4	2	6	5	3	3	Carbamidomethylation; Phosphorylation (STY)	134069	Wings apart-like protein homolog OS=Mus musculus OX=10090 GN=Wapl PE=1 SV=2
834	1364	Q9Z1Q5|CLIC1_MOUSE	105.94	29	12	29	5	24	5	5	20077000	32612000	24066000	23759000	12131000	17717000	4	4	2	4	3	5	1	2	Acetylation (N-term)	27013	Chloride intracellular channel protein 1 OS=Mus musculus OX=10090 GN=Clic1 PE=1 SV=3
627	991	tr|F6W2Q5|F6W2Q5_MOUSE	105.92	7	4	5	7	6	6	6	8591700	17767000	19992000	17059000	10409000	13638000	4	4	2	4	7	3	3	5	Carbamidomethylation; Phosphorylation (STY)	83594	Epidermal growth factor receptor substrate 15 OS=Mus musculus OX=10090 GN=Eps15 PE=1 SV=1
627	992	P42567|EPS15_MOUSE	105.92	6	3	4	6	5	5	5	8591700	17767000	19992000	17059000	10409000	13638000	4	4	2	4	7	3	3	5	Carbamidomethylation; Phosphorylation (STY)	98471	Epidermal growth factor receptor substrate 15 OS=Mus musculus OX=10090 GN=Eps15 PE=1 SV=1
627	1036	tr|H3BK65|H3BK65_MOUSE	105.92	6	3	4	6	5	5	5	8591700	17767000	19992000	17059000	10409000	13638000	4	4	2	4	7	3	3	5	Carbamidomethylation; Phosphorylation (STY)	102229	Epidermal growth factor receptor substrate 15 OS=Mus musculus OX=10090 GN=Eps15 PE=1 SV=1
362	936	P97868-2|RBBP6_MOUSE	105.9	4	4	2	1	2	2	2	94615000	67901000	72168000	115510000	77921000	103880000	6	6	8	5	6	10	6	9	Phosphorylation (STY)	195309	Isoform 2 of E3 ubiquitin-protein ligase RBBP6 OS=Mus musculus OX=10090 GN=Rbbp6
362	937	tr|A0A338P6W1|A0A338P6W1_MOUSE	105.9	4	4	2	1	2	2	2	94615000	67901000	72168000	115510000	77921000	103880000	6	6	8	5	6	10	6	9	Phosphorylation (STY)	195755	E3 ubiquitin-protein ligase RBBP6 (Fragment) OS=Mus musculus OX=10090 GN=Rbbp6 PE=1 SV=1
362	942	P97868|RBBP6_MOUSE	105.9	4	4	2	1	2	2	2	94615000	67901000	72168000	115510000	77921000	103880000	6	6	8	5	6	10	6	9	Phosphorylation (STY)	199586	E3 ubiquitin-protein ligase RBBP6 OS=Mus musculus OX=10090 GN=Rbbp6 PE=1 SV=5
476	797	Q9D2D7|ZN687_MOUSE	105.9	6	2	3	3	3	2	6	1628600	9573200	11776000	8874200	4335900	6614700	4	4	2	7	6	8	4	5	Carbamidomethylation; Phosphorylation (STY)	130350	Zinc finger protein 687 OS=Mus musculus OX=10090 GN=Znf687 PE=1 SV=1
1082	1253	B2RUR8|OTU7B_MOUSE	105.58	7	5	5	2	2	2	5	4199300	4700100	1782800	5189300	1750500	2485200	3	3	3	3	1	1	1	2	Phosphorylation (STY)	91984	OTU domain-containing protein 7B OS=Mus musculus OX=10090 GN=Otud7b PE=1 SV=1
707	1021	tr|A0A0A6YY91|A0A0A6YY91_MOUSE	105.52	5	5	4	1	2	4	4	84356000	86348000	32742000	60385000	30681000	58199000	4	4	7	3	1	2	3	5	Oxidation (M); Phosphorylation (STY)	116375	Neural cell adhesion molecule 1 (Fragment) OS=Mus musculus OX=10090 GN=Ncam1 PE=1 SV=1
707	1026	P13595|NCAM1_MOUSE	105.52	5	5	4	1	2	4	4	84356000	86348000	32742000	60385000	30681000	58199000	4	4	7	3	1	2	3	5	Oxidation (M); Phosphorylation (STY)	119427	Neural cell adhesion molecule 1 OS=Mus musculus OX=10090 GN=Ncam1 PE=1 SV=3
299	1635	Q66JS6|EI3JB_MOUSE	105.42	21	21	16	16	16	16	16	71837000	104650000	118940000	133240000	109650000	241980000	3	3	6	9	8	10	11	14	Oxidation (M); Acetylation (N-term); Phosphorylation (STY)	29486	Eukaryotic translation initiation factor 3 subunit J-B OS=Mus musculus OX=10090 GN=Eif3j2 PE=1 SV=1
264	1426	P53986|MOT1_MOUSE	105.37	9	9	9	9	9	6	9	146670000	163870000	191600000	103630000	385600000	86036000	4	4	13	12	14	7	10	10	Phosphorylation (STY)	53267	Monocarboxylate transporter 1 OS=Mus musculus OX=10090 GN=Slc16a1 PE=1 SV=1
972	1401	tr|E9Q6R7|E9Q6R7_MOUSE	105.37	1	1	1	1	1	1	1	3313300	3416700	2568800	2887400	0	1961100	3	3	5	2	2	2	1	1	Phosphorylation (STY)	392707	Utrophin OS=Mus musculus OX=10090 GN=Utrn PE=1 SV=1
989	2642	Q00519|XDH_MOUSE	105.37	2	2	2	1	2	1	1	9967600	3009700	2880200	4016100	1521500	2191000	2	2	3	2	1	2	4	1	Carbamidomethylation; Phosphorylation (STY)	146562	Xanthine dehydrogenase/oxidase OS=Mus musculus OX=10090 GN=Xdh PE=1 SV=5
151	974	Q6QI06-2|RICTR_MOUSE	105.26	4	1	3	2	2	1	3	328820000	184140000	6473600	1358300	1298000	3065300	5	5	44	44	18	3	1	3	Carbamidomethylation; Phosphorylation (STY)	174266	Isoform 2 of Rapamycin-insensitive companion of mTOR OS=Mus musculus OX=10090 GN=Rictor
151	975	Q6QI06|RICTR_MOUSE	105.26	4	1	3	2	2	1	3	328820000	184140000	6473600	1358300	1298000	3065300	5	5	44	44	18	3	1	3	Carbamidomethylation; Phosphorylation (STY)	191568	Rapamycin-insensitive companion of mTOR OS=Mus musculus OX=10090 GN=Rictor PE=1 SV=2
885	705	tr|E9PZ26|E9PZ26_MOUSE	105.24	6	3	3	2	2	3	3	17276000	16442000	2659900	9828100	7431500	9787600	5	5	4	2	2	2	3	2	Carbamidomethylation; Phosphorylation (STY)	133372	Bromodomain-containing 1 OS=Mus musculus OX=10090 GN=Brd1 PE=1 SV=1
1128	2358	O08810|U5S1_MOUSE	105.08	4	3	3	3	3	3	4	8653300	14421000	16117000	17272000	15986000	21093000	2	2	2	2	1	1	2	2	Oxidation (M); Acetylation (N-term); Phosphorylation (STY)	109361	116 kDa U5 small nuclear ribonucleoprotein component OS=Mus musculus OX=10090 GN=Eftud2 PE=1 SV=1
1128	2359	tr|G3UZ34|G3UZ34_MOUSE	105.08	4	3	3	3	3	3	4	8653300	14421000	16117000	17272000	15986000	21093000	2	2	2	2	1	1	2	2	Oxidation (M); Acetylation (N-term); Phosphorylation (STY)	108339	116 kDa U5 small nuclear ribonucleoprotein component OS=Mus musculus OX=10090 GN=Eftud2 PE=1 SV=1
1128	2360	tr|A2AH85|A2AH85_MOUSE	105.08	4	3	3	3	3	3	4	8653300	14421000	16117000	17272000	15986000	21093000	2	2	2	2	1	1	2	2	Oxidation (M); Acetylation (N-term); Phosphorylation (STY)	109492	116 kDa U5 small nuclear ribonucleoprotein component OS=Mus musculus OX=10090 GN=Eftud2 PE=1 SV=1
406	2087	Q07113|MPRI_MOUSE	104.8	2	2	2	2	2	2	2	44852000	105700000	64815000	105610000	74886000	114540000	2	2	5	7	3	5	5	13	Phosphorylation (STY)	273814	Cation-independent mannose-6-phosphate receptor OS=Mus musculus OX=10090 GN=Igf2r PE=1 SV=1
717	2504	P28798|GRN_MOUSE	104.69	8	3	6	6	6	4	3	14874000	46346000	19685000	25769000	14947000	19068000	3	3	3	4	4	3	5	2	Carbamidomethylation; Phosphorylation (STY)	63458	Progranulin OS=Mus musculus OX=10090 GN=Grn PE=1 SV=2
717	2505	tr|Q3U9N4|Q3U9N4_MOUSE	104.69	7	3	6	6	6	4	3	14874000	46346000	19685000	25769000	14947000	19068000	3	3	3	4	4	3	5	2	Carbamidomethylation; Phosphorylation (STY)	65018	Progranulin OS=Mus musculus OX=10090 GN=Grn PE=1 SV=1
248	5235	tr|Q9DBX5|Q9DBX5_MOUSE	104.67	4	4	4	2	2	4	2	115700000	157380000	180620000	148430000	121530000	38575000	2	2	9	9	12	8	19	14	Phosphorylation (STY)	84268	Phospholipase A2 OS=Mus musculus OX=10090 GN=Pla2g4a PE=1 SV=1
248	5236	P47713|PA24A_MOUSE	104.67	4	4	4	2	2	4	2	115700000	157380000	180620000	148430000	121530000	38575000	2	2	9	9	12	8	19	14	Phosphorylation (STY)	85222	Cytosolic phospholipase A2 OS=Mus musculus OX=10090 GN=Pla2g4a PE=1 SV=1
448	696	P68510|1433F_MOUSE	104.66	28	14	14	10	11	7	26	5944800	10201000	0	6620500	2397500	11776000	7	3	7	5	5	5	2	11	Carbamidomethylation; Acetylation (N-term)	28212	14-3-3 protein eta OS=Mus musculus OX=10090 GN=Ywhah PE=1 SV=2
540	1241	tr|Q91V55|Q91V55_MOUSE	104.34	24	16	13	4	20	13	24	107770000	9978500	3070800	14662000	10623000	15040000	4	4	16	2	1	4	2	4	Carbamidomethylation; Acetylation (N-term)	22876	40S ribosomal protein S5 OS=Mus musculus OX=10090 GN=Rps5 PE=1 SV=1
934	1596	Q9DBR1-2|XRN2_MOUSE	104.26	7	3	4	0	3	3	5	3352200	4169700		8913200	11835000	14010000	5	5	1	2	0	1	3	7	Phosphorylation (STY)	108108	Isoform 2 of 5'-3' exoribonuclease 2 OS=Mus musculus OX=10090 GN=Xrn2
73	919	Q64523|H2A2C_MOUSE	104.09	38	27	33	26	26	27	33							5	0	10	8	16	39	51	54		13988	Histone H2A type 2-C OS=Mus musculus OX=10090 GN=Hist2h2ac PE=1 SV=3
73	967	tr|A0A0N4SV66|A0A0N4SV66_MOUSE	104.09	39	28	33	26	26	28	33							5	0	10	8	16	39	51	54		13660	Histone H2A OS=Mus musculus OX=10090 GN=H2afj PE=1 SV=1
73	968	Q8R1M2|H2AJ_MOUSE	104.09	38	27	33	26	26	27	33							5	0	10	8	16	39	51	54		14045	Histone H2A.J OS=Mus musculus OX=10090 GN=H2afj PE=1 SV=1
73	972	Q6GSS7|H2A2A_MOUSE	104.09	38	27	32	25	25	27	32							5	0	10	8	16	39	51	54		14095	Histone H2A type 2-A OS=Mus musculus OX=10090 GN=Hist2h2aa1 PE=1 SV=3
449	1909	P60840-2|ENSA_MOUSE	104.09	45	24	24	21	32	38	21	14420000	22381000	8719300	17859000	10473000	7972300	5	4	8	6	4	6	7	4	Oxidation (M); Acetylation (N-term); Phosphorylation (STY)	12922	Isoform 2 of Alpha-endosulfine OS=Mus musculus OX=10090 GN=Ensa
449	1910	P60840|ENSA_MOUSE	104.09	44	23	23	21	31	36	21	14420000	22381000	8719300	17859000	10473000	7972300	5	4	8	6	4	6	7	4	Oxidation (M); Acetylation (N-term); Phosphorylation (STY)	13335	Alpha-endosulfine OS=Mus musculus OX=10090 GN=Ensa PE=1 SV=1
340	1182	Q99PT1|GDIR1_MOUSE	104.01	32	21	28	28	21	25	21	182690000	291940000	286580000	197360000	117840000	186720000	5	5	7	16	12	3	5	6	Acetylation (N-term); Phosphorylation (STY)	23407	Rho GDP-dissociation inhibitor 1 OS=Mus musculus OX=10090 GN=Arhgdia PE=1 SV=3
587	1208	tr|Q3TJY1|Q3TJY1_MOUSE	103.97	15	12	12	12	11	8	8	9261600	10120000	10285000	3187000	3247900	5239200	4	4	5	4	5	6	2	3	Carbamidomethylation; Acetylation (N-term); Phosphorylation (STY)	50302	Microspherule protein 1 OS=Mus musculus OX=10090 GN=Mcrs1 PE=1 SV=1
587	1209	Q99L90|MCRS1_MOUSE	103.97	15	12	12	12	11	8	8	9261600	10120000	10285000	3187000	3247900	5239200	4	4	5	4	5	6	2	3	Carbamidomethylation; Acetylation (N-term); Phosphorylation (STY)	51692	Microspherule protein 1 OS=Mus musculus OX=10090 GN=Mcrs1 PE=1 SV=1
609	1266	tr|Q6ZWZ6|Q6ZWZ6_MOUSE	103.96	41	41	23	23	23	23	23	18876000	3749200	1058100	3431200	4831000	4069400	4	4	9	3	2	3	4	4	Carbamidomethylation; Acetylation (N-term)	14515	40S ribosomal protein S12 OS=Mus musculus OX=10090 GN=Rps12-ps3 PE=1 SV=1
609	1267	tr|F7AEH4|F7AEH4_MOUSE	103.96	39	39	22	23	22	22	22	18876000	3749200	1058100	3431200	4831000	4069400	4	4	9	3	2	3	4	4	Carbamidomethylation; Acetylation (N-term)	15181	40S ribosomal protein S12 OS=Mus musculus OX=10090 GN=Rps12 PE=1 SV=1
262	999	Q148V8|FA83H_MOUSE	103.92	6	6	6	6	6	6	6	151470000	200760000	189730000	138320000	81655000	124540000	5	5	14	11	8	11	11	13	Phosphorylation (STY)	131115	Protein FAM83H OS=Mus musculus OX=10090 GN=Fam83h PE=1 SV=1
1103	1618	tr|G3X9K4|G3X9K4_MOUSE	103.83	7	2	2	2	5	2	6	6604200	2720700	3103600	4823500	1070500	19992000	4	4	2	1	1	3	1	3	Carbamidomethylation; Phosphorylation (STY)	100460	SAPS domain family member 2 isoform CRA_a OS=Mus musculus OX=10090 GN=Ppp6r2 PE=1 SV=1
1103	1619	Q8R3Q2|PP6R2_MOUSE	103.83	7	2	2	2	5	2	6	6604200	2720700	3103600	4823500	1070500	19992000	4	4	2	1	1	3	1	3	Carbamidomethylation; Phosphorylation (STY)	100460	Serine/threonine-protein phosphatase 6 regulatory subunit 2 OS=Mus musculus OX=10090 GN=Ppp6r2 PE=1 SV=1
904	1143	tr|D3Z0V2|D3Z0V2_MOUSE	103.77	7	6	0	6	6	6	3	6446900		8979600	11158000	6708600	1630200	5	5	3	0	3	3	4	2	Acetylation (N-term); Phosphorylation (STY)	72354	Rho guanine nucleotide exchange factor 7 (Fragment) OS=Mus musculus OX=10090 GN=Arhgef7 PE=1 SV=2
904	1144	Q9ES28-3|ARHG7_MOUSE	103.77	6	5	0	5	5	4	2	6446900		8979600	11158000	6708600	1630200	5	5	3	0	3	3	4	2	Acetylation (N-term); Phosphorylation (STY)	88950	Isoform C of Rho guanine nucleotide exchange factor 7 OS=Mus musculus OX=10090 GN=Arhgef7
904	1158	tr|A0A0R4J0X8|A0A0R4J0X8_MOUSE	103.77	7	6	0	6	6	5	3	6446900		8979600	11158000	6708600	1630200	5	5	3	0	3	3	4	2	Acetylation (N-term); Phosphorylation (STY)	73030	Rho guanine nucleotide exchange factor (GEF7) isoform CRA_a OS=Mus musculus OX=10090 GN=Arhgef7 PE=1 SV=1
904	1160	Q9ES28-2|ARHG7_MOUSE	103.77	6	4	0	4	4	4	2	6446900		8979600	11158000	6708600	1630200	5	5	3	0	3	3	4	2	Acetylation (N-term); Phosphorylation (STY)	90390	Isoform A of Rho guanine nucleotide exchange factor 7 OS=Mus musculus OX=10090 GN=Arhgef7
904	1162	Q9ES28-4|ARHG7_MOUSE	103.77	6	5	0	5	5	5	3	6446900		8979600	11158000	6708600	1630200	5	5	3	0	3	3	4	2	Acetylation (N-term); Phosphorylation (STY)	84698	Isoform D of Rho guanine nucleotide exchange factor 7 OS=Mus musculus OX=10090 GN=Arhgef7
904	1169	Q9ES28-8|ARHG7_MOUSE	103.77	6	5	0	5	5	5	3	6446900		8979600	11158000	6708600	1630200	5	5	3	0	3	3	4	2	Acetylation (N-term); Phosphorylation (STY)	79696	Isoform H of Rho guanine nucleotide exchange factor 7 OS=Mus musculus OX=10090 GN=Arhgef7
904	1170	Q9ES28|ARHG7_MOUSE	103.77	5	4	0	4	4	4	2	6446900		8979600	11158000	6708600	1630200	5	5	3	0	3	3	4	2	Acetylation (N-term); Phosphorylation (STY)	97056	Rho guanine nucleotide exchange factor 7 OS=Mus musculus OX=10090 GN=Arhgef7 PE=1 SV=2
904	1171	Q9ES28-7|ARHG7_MOUSE	103.77	6	4	0	4	4	4	2	6446900		8979600	11158000	6708600	1630200	5	5	3	0	3	3	4	2	Acetylation (N-term); Phosphorylation (STY)	91364	Isoform G of Rho guanine nucleotide exchange factor 7 OS=Mus musculus OX=10090 GN=Arhgef7
633	3612	O08553|DPYL2_MOUSE	103.67	6	6	5	6	5	5	3	53972000	27357000	24962000	19541000	27003000	16029000	4	4	5	4	6	3	5	1	Carbamidomethylation; Phosphorylation (STY)	62278	Dihydropyrimidinase-related protein 2 OS=Mus musculus OX=10090 GN=Dpysl2 PE=1 SV=2
563	593	Q58A65-2|JIP4_MOUSE	103.63	8	4	5	3	4	4	4	18319000	27027000	20155000	18252000	8847000	13548000	6	6	5	6	3	3	5	5	Phosphorylation (STY)	144703	Isoform 2 of C-Jun-amino-terminal kinase-interacting protein 4 OS=Mus musculus OX=10090 GN=Spag9
563	594	Q58A65|JIP4_MOUSE	103.63	8	4	5	3	4	4	4	18319000	27027000	20155000	18252000	8847000	13548000	6	6	5	6	3	3	5	5	Phosphorylation (STY)	146219	C-Jun-amino-terminal kinase-interacting protein 4 OS=Mus musculus OX=10090 GN=Spag9 PE=1 SV=2
563	596	Q58A65-6|JIP4_MOUSE	103.63	9	4	6	4	5	4	4	18319000	27027000	20155000	18252000	8847000	13548000	6	6	5	6	3	3	5	5	Phosphorylation (STY)	125350	Isoform 6 of C-Jun-amino-terminal kinase-interacting protein 4 OS=Mus musculus OX=10090 GN=Spag9
563	597	tr|A0A0R4J196|A0A0R4J196_MOUSE	103.63	9	4	6	3	5	4	4	18319000	27027000	20155000	18252000	8847000	13548000	6	6	5	6	3	3	5	5	Phosphorylation (STY)	127244	C-Jun-amino-terminal kinase-interacting protein 4 OS=Mus musculus OX=10090 GN=Spag9 PE=1 SV=1
563	598	Q58A65-3|JIP4_MOUSE	103.63	9	4	6	3	5	4	4	18319000	27027000	20155000	18252000	8847000	13548000	6	6	5	6	3	3	5	5	Phosphorylation (STY)	127680	Isoform 3 of C-Jun-amino-terminal kinase-interacting protein 4 OS=Mus musculus OX=10090 GN=Spag9
563	599	tr|E9PUD1|E9PUD1_MOUSE	103.63	9	4	6	3	5	4	4	18319000	27027000	20155000	18252000	8847000	13548000	6	6	5	6	3	3	5	5	Phosphorylation (STY)	127905	C-Jun-amino-terminal kinase-interacting protein 4 OS=Mus musculus OX=10090 GN=Spag9 PE=1 SV=1
563	600	tr|F8WH31|F8WH31_MOUSE	103.63	9	4	6	3	5	4	4	18319000	27027000	20155000	18252000	8847000	13548000	6	6	5	6	3	3	5	5	Phosphorylation (STY)	127915	C-Jun-amino-terminal kinase-interacting protein 4 OS=Mus musculus OX=10090 GN=Spag9 PE=1 SV=2
563	601	Q58A65-4|JIP4_MOUSE	103.63	8	4	6	3	5	4	4	18319000	27027000	20155000	18252000	8847000	13548000	6	6	5	6	3	3	5	5	Phosphorylation (STY)	128672	Isoform 4 of C-Jun-amino-terminal kinase-interacting protein 4 OS=Mus musculus OX=10090 GN=Spag9
563	602	Q58A65-5|JIP4_MOUSE	103.63	8	4	5	3	4	4	4	18319000	27027000	20155000	18252000	8847000	13548000	6	6	5	6	3	3	5	5	Phosphorylation (STY)	143835	Isoform 5 of C-Jun-amino-terminal kinase-interacting protein 4 OS=Mus musculus OX=10090 GN=Spag9
563	627	tr|F6WNT4|F6WNT4_MOUSE	103.63	14	7	10	6	8	7	7	18319000	27027000	20155000	18252000	8847000	13548000	6	6	5	6	3	3	5	5	Phosphorylation (STY)	76443	C-Jun-amino-terminal kinase-interacting protein 4 (Fragment) OS=Mus musculus OX=10090 GN=Spag9 PE=1 SV=1
461	642	Q61753|SERA_MOUSE	103.63	12	8	4	6	9	6	12	11163000	6937000	12538000	9920500	8466800	16404000	6	6	6	2	4	6	4	12		56586	D-3-phosphoglycerate dehydrogenase OS=Mus musculus OX=10090 GN=Phgdh PE=1 SV=3
660	921	Q60932-2|VDAC1_MOUSE	103.46	20	11	12	13	9	4	8	33032	3161000	6954800	723790	0	2554800	6	5	7	5	7	2	1	2	Carbamidomethylation; Acetylation (N-term); Phosphorylation (STY)	30756	Isoform Mt-VDAC1 of Voltage-dependent anion-selective channel protein 1 OS=Mus musculus OX=10090 GN=Vdac1
660	922	Q60932|VDAC1_MOUSE	103.46	19	10	12	12	8	4	8	33032	3161000	6954800	723790	0	2554800	6	5	7	5	7	2	1	2	Carbamidomethylation; Acetylation (N-term); Phosphorylation (STY)	32351	Voltage-dependent anion-selective channel protein 1 OS=Mus musculus OX=10090 GN=Vdac1 PE=1 SV=3
886	1337	Q8CGI1|F193A_MOUSE	103.36	6	0	1	0	3	3	6		0		3612000	5262800	6977300	4	4	0	1	0	3	5	6	Carbamidomethylation; Phosphorylation (STY)	136714	Protein FAM193A OS=Mus musculus OX=10090 GN=Fam193a PE=1 SV=2
886	1339	tr|M0QWZ1|M0QWZ1_MOUSE	103.36	5	0	0	0	2	3	5		0		3612000	5262800	6977300	4	4	0	1	0	3	5	6	Carbamidomethylation; Phosphorylation (STY)	166900	Protein FAM193A OS=Mus musculus OX=10090 GN=Fam193a PE=1 SV=1
806	1410	Q9D6K7|TTC33_MOUSE	103.2	15	15	15	10	9	10	9	11132000	16235000	11777000	4414300	4123000	3387700	3	3	5	4	2	2	3	2	Phosphorylation (STY)	29371	Tetratricopeptide repeat protein 33 OS=Mus musculus OX=10090 GN=Ttc33 PE=1 SV=1
701	964	Q922F4|TBB6_MOUSE	102.63	11	9	9	6	9	9	9		1084200	697470				4	1	3	4	4	4	3	3	Carbamidomethylation	50090	Tubulin beta-6 chain OS=Mus musculus OX=10090 GN=Tubb6 PE=1 SV=1
351	2023	P24788|CD11B_MOUSE	102.59	6	5	5	6	5	5	5	82309000	130190000	171270000	127610000	105740000	143560000	4	3	7	5	12	5	7	10	Phosphorylation (STY)	91514	Cyclin-dependent kinase 11B OS=Mus musculus OX=10090 GN=Cdk11b PE=1 SV=2
351	2062	tr|A2A9P6|A2A9P6_MOUSE	102.59	6	5	5	6	5	5	5	82309000	130190000	171270000	127610000	105740000	143560000	4	3	7	5	12	5	7	10	Phosphorylation (STY)	87320	Cyclin-dependent kinase 11B OS=Mus musculus OX=10090 GN=Cdk11b PE=1 SV=1
351	2065	P24788-2|CD11B_MOUSE	102.59	10	9	9	10	9	9	9	82309000	130190000	171270000	127610000	105740000	143560000	4	3	7	5	12	5	7	10	Phosphorylation (STY)	49509	Isoform 2 of Cyclin-dependent kinase 11B OS=Mus musculus OX=10090 GN=Cdk11b
161	527	Q6IRU2|TPM4_MOUSE	102.51	35	18	23	25	13	15	19	16365000	22154000	31134000	8993400	8629700	12955000	9	5	23	40	19	5	12	7	Carbamidomethylation; Acetylation (N-term)	28468	Tropomyosin alpha-4 chain OS=Mus musculus OX=10090 GN=Tpm4 PE=1 SV=3
634	727	P33174|KIF4_MOUSE	102.47	5	4	3	4	3	5	5	13258000	14408000	17093000	10057000	8878600	8936900	4	4	3	3	4	4	4	6	Carbamidomethylation; Phosphorylation (STY)	139519	Chromosome-associated kinesin KIF4 OS=Mus musculus OX=10090 GN=Kif4 PE=1 SV=3
569	4512	tr|E9PZ21|E9PZ21_MOUSE	102.41	9	9	9	9	9	9	9	22922000	16644000	16897000	48233000	13811000	45392000	2	2	5	3	3	7	3	6	Phosphorylation (STY)	45021	RNA-binding motif single-stranded-interacting protein 1 OS=Mus musculus OX=10090 GN=Rbms1 PE=1 SV=1
112	1232	P10639|THIO_MOUSE	102.38	38	30	30	38	21	21	21	294050000	186690000	173590000	73206000	48660000	58566000	4	4	41	39	22	14	10	10	Carbamidomethylation	11675	Thioredoxin OS=Mus musculus OX=10090 GN=Txn PE=1 SV=3
731	1223	tr|Z4YKQ9|Z4YKQ9_MOUSE	102.37	3	2	3	2	2	2	2	6246200	14872000	11361000	4078500	912490	3270100	4	4	3	6	3	3	2	3	Carbamidomethylation; Phosphorylation (STY)	203624	ATPase family AAA domain-containing protein 5 OS=Mus musculus OX=10090 GN=Atad5 PE=1 SV=1
731	1224	Q4QY64|ATAD5_MOUSE	102.37	3	2	3	2	2	2	2	6246200	14872000	11361000	4078500	912490	3270100	4	4	3	6	3	3	2	3	Carbamidomethylation; Phosphorylation (STY)	203907	ATPase family AAA domain-containing protein 5 OS=Mus musculus OX=10090 GN=Atad5 PE=1 SV=1
663	1365	tr|H3BLG6|H3BLG6_MOUSE	102.08	7	5	6	2	5	2	2							4	0	5	4	3	5	4	2	Carbamidomethylation; Phosphorylation (STY)	96615	Zinc finger protein basonuclin-2 OS=Mus musculus OX=10090 GN=Bnc2 PE=1 SV=1
113	523	tr|A0A0R4J1P2|A0A0R4J1P2_MOUSE	102.04	23	12	19	20	14	14	11							8	0	19	36	28	14	21	17	Oxidation (M)	32863	Tropomyosin alpha-3 chain OS=Mus musculus OX=10090 GN=Tpm3 PE=1 SV=1
113	526	P21107|TPM3_MOUSE	102.04	23	12	19	20	14	14	11							8	0	19	36	28	14	21	17	Oxidation (M)	32994	Tropomyosin alpha-3 chain OS=Mus musculus OX=10090 GN=Tpm3 PE=1 SV=3
471	752	Q8CIN4|PAK2_MOUSE	101.98	13	7	11	7	3	5	4	101600000	238470000	92166000	57007000	36362000	30147000	6	6	7	9	7	4	3	3	Acetylation (N-term); Phosphorylation (STY)	57930	Serine/threonine-protein kinase PAK 2 OS=Mus musculus OX=10090 GN=Pak2 PE=1 SV=1
845	2420	P40201|CHD1_MOUSE	101.88	2	1	1	1	1	2	1	5003100	6446200	8209100	5252900	4113400	5519600	3	3	3	3	3	2	3	2	Phosphorylation (STY)	196384	Chromodomain-helicase-DNA-binding protein 1 OS=Mus musculus OX=10090 GN=Chd1 PE=1 SV=3
845	2478	tr|Q8C7Q2|Q8C7Q2_MOUSE	101.88	3	2	2	2	2	3	2	5003100	6446200	8209100	5252900	4113400	5519600	3	3	3	3	3	2	3	2	Phosphorylation (STY)	123379	Chromodomain-helicase-DNA-binding protein 1 OS=Mus musculus OX=10090 GN=Chd1 PE=1 SV=1
882	1444	Q9JKR6|HYOU1_MOUSE	101.8	9	7	9	2	9	2	4	21267000	35584000	24139000	24914000	4888000	7675500	4	4	2	5	2	3	1	2		111181	Hypoxia up-regulated protein 1 OS=Mus musculus OX=10090 GN=Hyou1 PE=1 SV=1
770	3786	tr|D6RG49|D6RG49_MOUSE	101.73	11	11	11	11	11	11	11	57429000	56625000	70955000	62873000	33140000	51590000	3	3	5	3	3	3	3	2	Phosphorylation (STY)	26649	Protein FAM76B OS=Mus musculus OX=10090 GN=Fam76b PE=1 SV=1
770	3787	Q80XP8|FA76B_MOUSE	101.73	8	7	8	7	7	7	7	57429000	56625000	70955000	62873000	33140000	51590000	3	3	5	3	3	3	3	2	Phosphorylation (STY)	38556	Protein FAM76B OS=Mus musculus OX=10090 GN=Fam76b PE=1 SV=1
708	1409	Q8BKI2|TNR6B_MOUSE	101.71	3	2	3	2	3	1	1	3217500	6440900	5314400	4710700	2478400	4905100	3	3	3	5	3	6	1	3	Phosphorylation (STY)	191962	Trinucleotide repeat-containing gene 6B protein OS=Mus musculus OX=10090 GN=Tnrc6b PE=1 SV=2
712	4025	Q921N6|DDX27_MOUSE	101.58	5	4	5	5	5	5	5	24529000	18570000	25867000	42048000	77060000	86880000	2	2	2	3	3	4	5	4	Acetylation (N-term); Phosphorylation (STY)	85939	Probable ATP-dependent RNA helicase DDX27 OS=Mus musculus OX=10090 GN=Ddx27 PE=1 SV=3
712	4567	tr|H3BLJ6|H3BLJ6_MOUSE	101.58	13	10	13	13	13	13	13	24529000	18570000	25867000	42048000	77060000	86880000	2	2	2	3	3	4	5	4	Acetylation (N-term); Phosphorylation (STY)	33953	MCG14602 isoform CRA_b (Fragment) OS=Mus musculus OX=10090 GN=Ddx27 PE=1 SV=1
712	4575	Q921N6-2|DDX27_MOUSE	101.58	13	10	13	13	13	13	13	24529000	18570000	25867000	42048000	77060000	86880000	2	2	2	3	3	4	5	4	Acetylation (N-term); Phosphorylation (STY)	32023	Isoform 2 of Probable ATP-dependent RNA helicase DDX27 OS=Mus musculus OX=10090 GN=Ddx27
980	784	tr|H3BL49|H3BL49_MOUSE	101.55	17	4	2	5	7	2	6	528290	284830	1913800	257460000	0	5105500	8	8	1	1	4	3	1	3	Carbamidomethylation; Phosphorylation (STY)	53083	T-complex protein 1 subunit theta OS=Mus musculus OX=10090 GN=Cct8 PE=1 SV=1
980	787	P42932|TCPQ_MOUSE	101.55	15	3	2	5	6	2	5	528290	284830	1913800	257460000	0	5105500	8	8	1	1	4	3	1	3	Carbamidomethylation; Phosphorylation (STY)	59556	T-complex protein 1 subunit theta OS=Mus musculus OX=10090 GN=Cct8 PE=1 SV=3
331	1257	tr|E9Q740|E9Q740_MOUSE	101.36	11	7	8	11	11	7	7	780690000	498830000	1168600000	417160000	668010000	740700000	5	5	10	7	13	8	5	8	Phosphorylation (STY)	67929	Signal recognition particle subunit SRP72 OS=Mus musculus OX=10090 GN=Srp72 PE=1 SV=1
331	1259	tr|F8VQC1|F8VQC1_MOUSE	101.36	10	6	7	10	10	6	6	780690000	498830000	1168600000	417160000	668010000	740700000	5	5	10	7	13	8	5	8	Phosphorylation (STY)	74657	Signal recognition particle subunit SRP72 OS=Mus musculus OX=10090 GN=Srp72 PE=1 SV=1
1105	907	Q922R8|PDIA6_MOUSE	101.31	16	0	3	8	3	3	10		17835000	12782000	8305900	6788900	5534000	4	4	0	2	2	1	2	4	Phosphorylation (STY)	48100	Protein disulfide-isomerase A6 OS=Mus musculus OX=10090 GN=Pdia6 PE=1 SV=3
1105	908	tr|Q3TML0|Q3TML0_MOUSE	101.31	16	0	3	8	3	3	10		17835000	12782000	8305900	6788900	5534000	4	4	0	2	2	1	2	4	Phosphorylation (STY)	48689	Protein disulfide-isomerase A6 OS=Mus musculus OX=10090 GN=Pdia6 PE=1 SV=1
835	3783	P70445|4EBP2_MOUSE	101.21	59	59	0	35	35	35	59	16454000		15818000	88869000	254940000	195360000	3	3	2	0	1	4	4	6	Carbamidomethylation; Phosphorylation (STY)	12898	Eukaryotic translation initiation factor 4E-binding protein 2 OS=Mus musculus OX=10090 GN=Eif4ebp2 PE=1 SV=1
514	2923	Q6ZQK5|ACAP2_MOUSE	101.17	4	4	4	4	2	2	2	40959000	65561000	51129000	11833000	3659500	9651400	3	3	6	7	7	4	3	3	Phosphorylation (STY)	87211	Arf-GAP with coiled-coil ANK repeat and PH domain-containing protein 2 OS=Mus musculus OX=10090 GN=Acap2 PE=1 SV=2
514	2924	tr|D4AFX6|D4AFX6_MOUSE	101.17	4	4	4	4	2	2	2	40959000	65561000	51129000	11833000	3659500	9651400	3	3	6	7	7	4	3	3	Phosphorylation (STY)	88086	Arf-GAP with coiled-coil ANK repeat and PH domain-containing protein 2 OS=Mus musculus OX=10090 GN=Acap2 PE=1 SV=1
514	2925	tr|A0A338P6P6|A0A338P6P6_MOUSE	101.17	3	3	3	3	2	2	2	40959000	65561000	51129000	11833000	3659500	9651400	3	3	6	7	7	4	3	3	Phosphorylation (STY)	91150	Arf-GAP with coiled-coil ANK repeat and PH domain-containing protein 2 OS=Mus musculus OX=10090 GN=Acap2 PE=1 SV=1
514	2933	Q6ZQK5-2|ACAP2_MOUSE	101.17	4	4	4	4	2	2	2	40959000	65561000	51129000	11833000	3659500	9651400	3	3	6	7	7	4	3	3	Phosphorylation (STY)	85130	Isoform 2 of Arf-GAP with coiled-coil ANK repeat and PH domain-containing protein 2 OS=Mus musculus OX=10090 GN=Acap2
519	1210	tr|B1AT03|B1AT03_MOUSE	101.09	6	5	4	5	3	2	2	105970000	107120000	110040000	61187000	20019000	28128000	5	5	12	4	5	3	2	3	Phosphorylation (STY)	106136	DNA ligase OS=Mus musculus OX=10090 GN=Lig3 PE=1 SV=1
519	1211	P97386-2|DNLI3_MOUSE	101.09	6	5	4	5	3	2	2	105970000	107120000	110040000	61187000	20019000	28128000	5	5	12	4	5	3	2	3	Phosphorylation (STY)	106428	Isoform Beta of DNA ligase 3 OS=Mus musculus OX=10090 GN=Lig3
519	1212	tr|Q3UC82|Q3UC82_MOUSE	101.09	6	5	4	5	3	2	2	105970000	107120000	110040000	61187000	20019000	28128000	5	5	12	4	5	3	2	3	Phosphorylation (STY)	112710	DNA ligase OS=Mus musculus OX=10090 GN=Lig3 PE=1 SV=1
519	1213	tr|Q80ZH7|Q80ZH7_MOUSE	101.09	6	5	4	5	3	2	2	105970000	107120000	110040000	61187000	20019000	28128000	5	5	12	4	5	3	2	3	Phosphorylation (STY)	112781	DNA ligase OS=Mus musculus OX=10090 GN=Lig3 PE=1 SV=1
519	1214	P97386|DNLI3_MOUSE	101.09	6	5	4	5	3	2	2	105970000	107120000	110040000	61187000	20019000	28128000	5	5	12	4	5	3	2	3	Phosphorylation (STY)	113072	DNA ligase 3 OS=Mus musculus OX=10090 GN=Lig3 PE=1 SV=2
519	1215	tr|K4DI59|K4DI59_MOUSE	101.09	6	5	4	5	3	2	2	105970000	107120000	110040000	61187000	20019000	28128000	5	5	12	4	5	3	2	3	Phosphorylation (STY)	113159	DNA ligase OS=Mus musculus OX=10090 GN=Lig3 PE=1 SV=1
763	1174	Q61165|SL9A1_MOUSE	101.07	8	6	6	6	6	5	8	24469000	19088000	20999000	60057000	56821000	71319000	6	6	3	2	2	5	3	4	Carbamidomethylation; Phosphorylation (STY)	91468	Sodium/hydrogen exchanger 1 OS=Mus musculus OX=10090 GN=Slc9a1 PE=1 SV=1
194	882	P62754|RS6_MOUSE	100.99	30	10	21	20	16	16	14	925730000	641520000	374290000	911200000	853560000	1230800000	8	8	13	13	11	26	17	11	Carbamidomethylation; Phosphorylation (STY)	28681	40S ribosomal protein S6 OS=Mus musculus OX=10090 GN=Rps6 PE=1 SV=1
315	2053	Q80U72|SCRIB_MOUSE	100.9	4	3	1	3	4	3	3	140250000	161650000	202040000	150080000	107930000	131930000	4	1	7	10	9	8	10	11	Carbamidomethylation; Phosphorylation (STY)	174058	Protein scribble homolog OS=Mus musculus OX=10090 GN=Scrib PE=1 SV=2
315	2054	Q80U72-2|SCRIB_MOUSE	100.9	4	3	1	3	4	3	3	140250000	161650000	202040000	150080000	107930000	131930000	4	1	7	10	9	8	10	11	Carbamidomethylation; Phosphorylation (STY)	176867	Isoform 2 of Protein scribble homolog OS=Mus musculus OX=10090 GN=Scrib
604	2019	tr|K4DI61|K4DI61_MOUSE	100.86	17	14	11	14	17	14	14	30782000	18486000	22455000	19592000	13208000	13858000	4	4	5	4	3	5	4	4	Carbamidomethylation; Acetylation (N-term); Phosphorylation (STY)	55826	PHD finger protein 10 OS=Mus musculus OX=10090 GN=Phf10 PE=1 SV=1
618	998	Q3TEA8-2|HP1B3_MOUSE	100.68	11	9	11	9	9	2	7	3747600	5045800	2783600	2220000		3761400	5	1	7	5	3	4	1	4	Phosphorylation (STY)	59548	Isoform 2 of Heterochromatin protein 1-binding protein 3 OS=Mus musculus OX=10090 GN=Hp1bp3
409	1917	Q9DBC3|CMTR1_MOUSE	100.68	6	3	4	3	3	5	3	40267000	83434000	69803000	66213000	32364000	27065000	4	4	5	9	9	4	6	5	Carbamidomethylation; Phosphorylation (STY)	95676	Cap-specific mRNA (nucleoside-2'-O-)-methyltransferase 1 OS=Mus musculus OX=10090 GN=Cmtr1 PE=1 SV=1
409	1918	tr|A0A3Q4EHZ1|A0A3Q4EHZ1_MOUSE	100.68	6	3	4	3	3	5	3	40267000	83434000	69803000	66213000	32364000	27065000	4	4	5	9	9	4	6	5	Carbamidomethylation; Phosphorylation (STY)	96525	Cap-specific mRNA (nucleoside-2'-O-)-methyltransferase 1 (Fragment) OS=Mus musculus OX=10090 GN=Cmtr1 PE=1 SV=1
409	1934	tr|A0A3Q4EH87|A0A3Q4EH87_MOUSE	100.68	23	11	15	11	11	19	11	40267000	83434000	69803000	66213000	32364000	27065000	4	4	5	9	9	4	6	5	Carbamidomethylation; Phosphorylation (STY)	25383	Cap-specific mRNA (nucleoside-2'-O-)-methyltransferase 1 (Fragment) OS=Mus musculus OX=10090 GN=Cmtr1 PE=1 SV=1
409	1935	tr|A0A3Q4EBV9|A0A3Q4EBV9_MOUSE	100.68	14	7	9	7	7	12	7	40267000	83434000	69803000	66213000	32364000	27065000	4	4	5	9	9	4	6	5	Carbamidomethylation; Phosphorylation (STY)	41469	Cap-specific mRNA (nucleoside-2'-O-)-methyltransferase 1 (Fragment) OS=Mus musculus OX=10090 GN=Cmtr1 PE=1 SV=1
716	1682	Q8BHN3-2|GANAB_MOUSE	100.57	5	4	5	4	3	4	5	25670000	21312000	18037000	22616000	9716700	23869000	3	3	4	4	3	2	2	6	Carbamidomethylation	109404	Isoform 2 of Neutral alpha-glucosidase AB OS=Mus musculus OX=10090 GN=Ganab
716	1693	Q8BHN3|GANAB_MOUSE	100.57	5	4	5	4	3	4	5	25670000	21312000	18037000	22616000	9716700	23869000	3	3	4	4	3	2	2	6	Carbamidomethylation	106911	Neutral alpha-glucosidase AB OS=Mus musculus OX=10090 GN=Ganab PE=1 SV=1
937	862	Q501J6|DDX17_MOUSE	100.56	9	2	2	6	3	3	7	1286800		2048400	1053500	771000	1895600	6	2	2	1	3	2	2	4	Carbamidomethylation	72400	Probable ATP-dependent RNA helicase DDX17 OS=Mus musculus OX=10090 GN=Ddx17 PE=1 SV=1
937	863	tr|Q3U741|Q3U741_MOUSE	100.56	9	2	2	6	3	3	7	1286800		2048400	1053500	771000	1895600	6	2	2	1	3	2	2	4	Carbamidomethylation	72585	DEAD (Asp-Glu-Ala-Asp) box polypeptide 17 isoform CRA_a OS=Mus musculus OX=10090 GN=Ddx17 PE=1 SV=1
723	3680	tr|A2A817|A2A817_MOUSE	100.56	36	25	25	36	25	25	36	25018000	40919000	29760000	43196000	16532000	25205000	3	3	1	4	5	2	4	5	Carbamidomethylation; Oxidation (M)	8796	Protein/nucleic acid deglycase DJ-1 (Fragment) OS=Mus musculus OX=10090 GN=Park7 PE=1 SV=1
723	3681	tr|A2A816|A2A816_MOUSE	100.56	24	17	17	24	17	17	24	25018000	40919000	29760000	43196000	16532000	25205000	3	3	1	4	5	2	4	5	Carbamidomethylation; Oxidation (M)	12740	Protein/nucleic acid deglycase DJ-1 (Fragment) OS=Mus musculus OX=10090 GN=Park7 PE=1 SV=1
723	3682	tr|A2A815|A2A815_MOUSE	100.56	22	16	16	22	16	16	22	25018000	40919000	29760000	43196000	16532000	25205000	3	3	1	4	5	2	4	5	Carbamidomethylation; Oxidation (M)	14243	Protein/nucleic acid deglycase DJ-1 (Fragment) OS=Mus musculus OX=10090 GN=Park7 PE=1 SV=8
723	3683	tr|A2A813|A2A813_MOUSE	100.56	17	12	12	17	12	12	17	25018000	40919000	29760000	43196000	16532000	25205000	3	3	1	4	5	2	4	5	Carbamidomethylation; Oxidation (M)	18474	Protein/nucleic acid deglycase DJ-1 OS=Mus musculus OX=10090 GN=Park7 PE=1 SV=1
723	3684	Q99LX0|PARK7_MOUSE	100.56	16	11	11	16	11	11	16	25018000	40919000	29760000	43196000	16532000	25205000	3	3	1	4	5	2	4	5	Carbamidomethylation; Oxidation (M)	20021	Protein/nucleic acid deglycase DJ-1 OS=Mus musculus OX=10090 GN=Park7 PE=1 SV=1
784	2313	P35831|PTN12_MOUSE	100.46	5	5	4	4	4	5	4	15385000	19677000	26046000	31940000	26930000	21414000	4	4	3	2	2	2	7	2	Phosphorylation (STY)	86526	Tyrosine-protein phosphatase non-receptor type 12 OS=Mus musculus OX=10090 GN=Ptpn12 PE=1 SV=3
946	3333	Q8VDW0|DX39A_MOUSE	100.39	7	7	7	7	7	7	7	13152000	14640000	9691500	13281000	8502000	5931000	2	2	2	3	2	3	2	2	Acetylation (N-term)	49067	ATP-dependent RNA helicase DDX39A OS=Mus musculus OX=10090 GN=Ddx39a PE=1 SV=1
946	3415	tr|D6RHT5|D6RHT5_MOUSE	100.39	15	15	15	15	15	15	15	13152000	14640000	9691500	13281000	8502000	5931000	2	2	2	3	2	3	2	2	Acetylation (N-term)	23204	DEAD (Asp-Glu-Ala-Asp) box polypeptide 39 OS=Mus musculus OX=10090 GN=Ddx39 PE=1 SV=1
541	1886	Q7TQI3|OTUB1_MOUSE	100.37	12	12	9	12	9	9	9	18518000	23600000	17485000	15813000	7189500	14489000	3	3	7	5	4	4	3	6	Carbamidomethylation; Oxidation (M); Acetylation (N-term)	31270	Ubiquitin thioesterase OTUB1 OS=Mus musculus OX=10090 GN=Otub1 PE=1 SV=2
1131	1447	Q6NV83-3|SR140_MOUSE	100.32	4	1	4	3	3	1	1	5265300	10055000	7640400	3996900	2080600	3582900	3	3	1	3	2	2	1	1	Phosphorylation (STY)	113263	Isoform 3 of U2 snRNP-associated SURP motif-containing protein OS=Mus musculus OX=10090 GN=U2surp
1131	1448	Q6NV83-2|SR140_MOUSE	100.32	4	1	4	3	3	1	1	5265300	10055000	7640400	3996900	2080600	3582900	3	3	1	3	2	2	1	1	Phosphorylation (STY)	118204	Isoform 2 of U2 snRNP-associated SURP motif-containing protein OS=Mus musculus OX=10090 GN=U2surp
1131	1449	Q6NV83|SR140_MOUSE	100.32	4	1	4	3	3	1	1	5265300	10055000	7640400	3996900	2080600	3582900	3	3	1	3	2	2	1	1	Phosphorylation (STY)	118261	U2 snRNP-associated SURP motif-containing protein OS=Mus musculus OX=10090 GN=U2surp PE=1 SV=3
1123	1793	P83917|CBX1_MOUSE	100.17	30	22	22	15	6	6	6	9076500	8417100	8116200	9524000	3076000	5205200	3	2	2	3	3	1	1	1	Carbamidomethylation	21418	Chromobox protein homolog 1 OS=Mus musculus OX=10090 GN=Cbx1 PE=1 SV=1
191	2503	Q9EQU5-2|SET_MOUSE	100.16	10	10	10	10	10	10	10	43238000	65270000	48483000	50002000	26165000	34752000	2	1	8	16	17	22	19	11	Phosphorylation (STY)	32105	Isoform 2 of Protein SET OS=Mus musculus OX=10090 GN=Set
775	644	Q14AX6-3|CDK12_MOUSE	100.14	6	2	3	1	3	3	2	71828000	67442000	52854000	71580000	32577000	67862000	6	6	3	4	1	4	3	3	Phosphorylation (STY)	162754	Isoform 3 of Cyclin-dependent kinase 12 OS=Mus musculus OX=10090 GN=Cdk12
349	1113	tr|E9Q2B2|E9Q2B2_MOUSE	100	3	3	3	3	3	3	3	25107000	31755000	66180000	51975000	11728000	33109000	3	1	10	8	9	7	5	7	Carbamidomethylation; Phosphorylation (STY)	264036	Nuclear receptor corepressor 1 OS=Mus musculus OX=10090 GN=Ncor1 PE=1 SV=1
349	1114	tr|Q5RIM6|Q5RIM6_MOUSE	100	3	3	3	3	3	3	3	25107000	31755000	66180000	51975000	11728000	33109000	3	1	10	8	9	7	5	7	Carbamidomethylation; Phosphorylation (STY)	270785	Nuclear receptor co-repressor 1 isoform CRA_a OS=Mus musculus OX=10090 GN=Ncor1 PE=1 SV=1
674	741	Q99NB9|SF3B1_MOUSE	99.99	7	4	3	1	4	4	5	9469000	12183000	4165800	11563000	12682000	15188000	5	5	4	2	1	5	4	6	Phosphorylation (STY)	145816	Splicing factor 3B subunit 1 OS=Mus musculus OX=10090 GN=Sf3b1 PE=1 SV=1
674	742	tr|G5E866|G5E866_MOUSE	99.99	7	4	3	1	4	4	5	9469000	12183000	4165800	11563000	12682000	15188000	5	5	4	2	1	5	4	6	Phosphorylation (STY)	145830	Splicing factor 3B subunit 1 OS=Mus musculus OX=10090 GN=Sf3b1 PE=1 SV=1
917	2712	P70441|NHRF1_MOUSE	99.93	11	5	11	11	0	11	5	1724800	21494000	17453000		7257000	10892000	2	2	1	3	5	0	3	3	Phosphorylation (STY)	38600	Na(+)/H(+) exchange regulatory cofactor NHE-RF1 OS=Mus musculus OX=10090 GN=Slc9a3r1 PE=1 SV=3
398	1230	P10711|TCEA1_MOUSE	99.91	22	17	17	22	17	9	13	24069000	68214000	46449000	25202000	17565000	34920000	4	4	6	9	11	6	3	4	Carbamidomethylation; Phosphorylation (STY)	33880	Transcription elongation factor A protein 1 OS=Mus musculus OX=10090 GN=Tcea1 PE=1 SV=2
398	1323	P10711-2|TCEA1_MOUSE	99.91	24	19	19	24	19	10	15	24069000	68214000	46449000	25202000	17565000	34920000	4	4	6	9	11	6	3	4	Carbamidomethylation; Phosphorylation (STY)	29930	Isoform 1 of Transcription elongation factor A protein 1 OS=Mus musculus OX=10090 GN=Tcea1
398	1324	tr|E9PYD5|E9PYD5_MOUSE	99.91	21	16	16	21	16	8	12	24069000	68214000	46449000	25202000	17565000	34920000	4	4	6	9	11	6	3	4	Carbamidomethylation; Phosphorylation (STY)	35032	Transcription elongation factor A protein 1 OS=Mus musculus OX=10090 GN=Tcea1 PE=1 SV=1
974	949	tr|E9Q8V6|E9Q8V6_MOUSE	99.82	3	0	1	1	1	2	2		1375400	4411200	3106700	1927700	5568600	5	5	0	1	3	2	3	4	Carbamidomethylation; Phosphorylation (STY)	209301	DENN/MADD domain-containing 4A OS=Mus musculus OX=10090 GN=Dennd4a PE=1 SV=1
128	537	tr|E9Q5J9|E9Q5J9_MOUSE	99.7	23	12	20	18	11	14	11							8	0	19	34	19	14	21	16	Carbamidomethylation; Oxidation (M)	33281	Tropomyosin alpha-3 chain OS=Mus musculus OX=10090 GN=Tpm3 PE=1 SV=1
766	2145	Q6A0A9|F120A_MOUSE	99.69	6	5	3	5	5	3	5	23924000	20145000	21538000	25001000	20726000	21792000	3	3	3	3	4	3	2	4	Phosphorylation (STY)	121646	Constitutive coactivator of PPAR-gamma-like protein 1 OS=Mus musculus OX=10090 GN=FAM120A PE=1 SV=2
490	1972	tr|A2AQ41|A2AQ41_MOUSE	99.32	9	7	7	7	9	7	7	40017000	54969000	37967000	51050000	26907000	58492000	3	3	6	7	5	5	3	5	Phosphorylation (STY)	71279	Formin-binding protein 1 OS=Mus musculus OX=10090 GN=Fnbp1 PE=1 SV=1
490	1973	Q80TY0|FNBP1_MOUSE	99.32	9	7	7	7	9	7	7	40017000	54969000	37967000	51050000	26907000	58492000	3	3	6	7	5	5	3	5	Phosphorylation (STY)	71344	Formin-binding protein 1 OS=Mus musculus OX=10090 GN=Fnbp1 PE=1 SV=2
849	1398	Q8BKT3|GCFC2_MOUSE	99.3	8	2	0	2	2	5	6	531110		5415500	1282700	3199900	4636200	3	3	1	0	6	2	4	3	Carbamidomethylation; Phosphorylation (STY)	87442	GC-rich sequence DNA-binding factor 2 OS=Mus musculus OX=10090 GN=Gcfc2 PE=1 SV=2
445	1302	tr|B7ZNX6|B7ZNX6_MOUSE	99.3	3	3	2	2	1	2	2	57078000	44398000	63050000	55098000	16567000	21676000	4	4	6	6	6	7	6	4	Phosphorylation (STY)	157889	Erbb2ip protein OS=Mus musculus OX=10090 GN=Erbin PE=1 SV=1
445	1303	Q80TH2-2|ERBIN_MOUSE	99.3	3	3	2	2	1	2	2	57078000	44398000	63050000	55098000	16567000	21676000	4	4	6	6	6	7	6	4	Phosphorylation (STY)	162182	Isoform 2 of Erbin OS=Mus musculus OX=10090 GN=Erbin
445	1325	Q80TH2-1|ERBIN_MOUSE	99.3	3	3	2	2	1	2	2	57078000	44398000	63050000	55098000	16567000	21676000	4	4	6	6	6	7	6	4	Phosphorylation (STY)	154327	Isoform 1 of Erbin OS=Mus musculus OX=10090 GN=Erbin
445	1327	Q80TH2|ERBIN_MOUSE	99.3	3	3	2	2	1	2	2	57078000	44398000	63050000	55098000	16567000	21676000	4	4	6	6	6	7	6	4	Phosphorylation (STY)	157248	Erbin OS=Mus musculus OX=10090 GN=Erbin PE=1 SV=3
445	1425	tr|B2RUJ2|B2RUJ2_MOUSE	99.3	3	3	2	2	1	2	2	57078000	44398000	63050000	55098000	16567000	21676000	4	4	6	6	6	7	6	4	Phosphorylation (STY)	145095	Erbb2ip protein OS=Mus musculus OX=10090 GN=Erbin PE=1 SV=1
1144	887	P60335|PCBP1_MOUSE	99.24	17	2	6	0	2	6	15		421750			1651000	4005300	4	3	1	2	0	1	2	4	Carbamidomethylation; Phosphorylation (STY)	37498	Poly(rC)-binding protein 1 OS=Mus musculus OX=10090 GN=Pcbp1 PE=1 SV=1
325	1557	P16125|LDHB_MOUSE	99.2	11	11	11	8	11	4	4	9384100	2864500	1020200	7695100	7069500	15404000	3	2	5	7	6	11	9	15	Carbamidomethylation	36572	L-lactate dehydrogenase B chain OS=Mus musculus OX=10090 GN=Ldhb PE=1 SV=2
319	680	P51881|ADT2_MOUSE	99.15	24	11	13	16	10	13	21	1209100	14044000	10282000	7309500	8893800	26952000	9	5	7	5	7	9	9	17	Carbamidomethylation; Oxidation (M); Acetylation (N-term)	32931	ADP/ATP translocase 2 OS=Mus musculus OX=10090 GN=Slc25a5 PE=1 SV=3
525	980	B1AZI6|THOC2_MOUSE	99.13	6	2	5	5	2	2	2	39681000	29449000	6198300	39908000	13576000	17087000	5	5	5	6	6	6	2	4	Carbamidomethylation; Phosphorylation (STY)	182772	THO complex subunit 2 OS=Mus musculus OX=10090 GN=Thoc2 PE=1 SV=1
140	1816	tr|A0A0R4J0X7|A0A0R4J0X7_MOUSE	99.13	8	8	5	5	5	2	4	5123000	130050000	0	43654000	9058700		3	1	10	45	33	9	20	1	Carbamidomethylation	47443	Glyceraldehyde-3-phosphate dehydrogenase OS=Mus musculus OX=10090 GN=Gapdhs PE=1 SV=1
140	1817	tr|S4R2G5|S4R2G5_MOUSE	99.13	8	8	5	5	5	2	4	5123000	130050000	0	43654000	9058700		3	1	10	45	33	9	20	1	Carbamidomethylation	47643	Glyceraldehyde-3-phosphate dehydrogenase OS=Mus musculus OX=10090 GN=Gapdhs PE=1 SV=1
140	1818	Q64467|G3PT_MOUSE	99.13	8	8	5	5	5	2	4	5123000	130050000	0	43654000	9058700		3	1	10	45	33	9	20	1	Carbamidomethylation	47657	Glyceraldehyde-3-phosphate dehydrogenase testis-specific OS=Mus musculus OX=10090 GN=Gapdhs PE=1 SV=1
153	565	tr|D3Z6I8|D3Z6I8_MOUSE	99.05	27	11	23	20	17	17	14							8	0	13	33	25	9	18	12	Oxidation (M); Acetylation (N-term)	28723	Tropomyosin alpha-3 chain OS=Mus musculus OX=10090 GN=Tpm3 PE=1 SV=1
153	566	tr|E9Q7Q3|E9Q7Q3_MOUSE	99.05	27	10	23	20	17	17	14							8	0	13	33	25	9	18	12	Oxidation (M); Acetylation (N-term)	28734	Tropomyosin alpha-3 chain OS=Mus musculus OX=10090 GN=Tpm3 PE=1 SV=1
573	1529	Q7JJ13|BRD2_MOUSE	99.03	8	8	7	7	8	7	7	60869000	88968000	153880000	115570000	38311000	64402000	3	3	5	4	4	6	2	5	Oxidation (M); Acetylation (N-term); Phosphorylation (STY)	88067	Bromodomain-containing protein 2 OS=Mus musculus OX=10090 GN=Brd2 PE=1 SV=1
687	897	Q9CQV8-2|1433B_MOUSE	99.03	29	10	11	6	3	21	19					782440	796560	7	2	5	3	3	3	4	4		27854	Isoform Short of 14-3-3 protein beta/alpha OS=Mus musculus OX=10090 GN=Ywhab
687	898	Q9CQV8|1433B_MOUSE	99.03	29	10	11	6	3	21	19					782440	796560	7	2	5	3	3	3	4	4		28086	14-3-3 protein beta/alpha OS=Mus musculus OX=10090 GN=Ywhab PE=1 SV=3
160	2156	O09106|HDAC1_MOUSE	98.98	11	11	11	11	11	11	11	348150000	334860000	452510000	375930000	559460000	531870000	2	2	15	14	17	10	33	18	Carbamidomethylation; Oxidation (M); Phosphorylation (STY)	55075	Histone deacetylase 1 OS=Mus musculus OX=10090 GN=Hdac1 PE=1 SV=1
553	721	P10852|4F2_MOUSE	98.92	13	6	8	8	6	6	10	10582000	17346000	12725000	15388000	8594000	17844000	6	6	3	6	5	4	3	7	Oxidation (M); Acetylation (N-term)	58337	4F2 cell-surface antigen heavy chain OS=Mus musculus OX=10090 GN=Slc3a2 PE=1 SV=1
553	722	P10852-2|4F2_MOUSE	98.92	12	5	8	7	5	5	9	10582000	17346000	12725000	15388000	8594000	17844000	6	6	3	6	5	4	3	7	Oxidation (M); Acetylation (N-term)	62240	Isoform 2 of 4F2 cell-surface antigen heavy chain OS=Mus musculus OX=10090 GN=Slc3a2
553	726	tr|A0A0U1RP98|A0A0U1RP98_MOUSE	98.92	29	13	19	18	13	13	23	10582000	17346000	12725000	15388000	8594000	17844000	6	6	3	6	5	4	3	7	Oxidation (M); Acetylation (N-term)	25595	4F2 cell-surface antigen heavy chain (Fragment) OS=Mus musculus OX=10090 GN=Slc3a2 PE=1 SV=1
654	2064	Q9CPN8|IF2B3_MOUSE	98.9	5	5	5	5	3	4	5	17102000	12798000	11615000	2190800	22984000	23433000	3	3	6	3	3	1	5	5	Phosphorylation (STY)	63575	Insulin-like growth factor 2 mRNA-binding protein 3 OS=Mus musculus OX=10090 GN=Igf2bp3 PE=1 SV=1
1264	3082	P97822|AN32E_MOUSE	98.83	17	17	5	5	17	0	5	4618900			1973600			2	1	2	1	1	3	0	1		29622	Acidic leucine-rich nuclear phosphoprotein 32 family member E OS=Mus musculus OX=10090 GN=Anp32e PE=1 SV=2
580	3574	Q9JMG7|HDGR3_MOUSE	98.78	33	32	10	10	33	29	32	14393000	3387100	14197000	14619000	17353000	24594000	4	4	4	3	4	6	3	6	Carbamidomethylation; Phosphorylation (STY)	22431	Hepatoma-derived growth factor-related protein 3 OS=Mus musculus OX=10090 GN=Hdgfl3 PE=1 SV=2
580	3575	Q9JMG7-2|HDGR3_MOUSE	98.78	33	31	10	10	33	29	31	14393000	3387100	14197000	14619000	17353000	24594000	4	4	4	3	4	6	3	6	Carbamidomethylation; Phosphorylation (STY)	22819	Isoform 2 of Hepatoma-derived growth factor-related protein 3 OS=Mus musculus OX=10090 GN=Hdgfl3
495	1191	tr|E9Q8K8|E9Q8K8_MOUSE	98.7	6	2	2	4	3	2	5	45389000	58991000	65816000	133270000	45216000	65775000	4	4	4	3	7	7	2	8	Carbamidomethylation; Phosphorylation (STY)	136022	Zinc finger CCCH domain-containing protein 4 OS=Mus musculus OX=10090 GN=Zc3h4 PE=1 SV=1
495	1192	Q6ZPZ3|ZC3H4_MOUSE	98.7	6	2	2	4	3	2	5	45389000	58991000	65816000	133270000	45216000	65775000	4	4	4	3	7	7	2	8	Carbamidomethylation; Phosphorylation (STY)	140967	Zinc finger CCCH domain-containing protein 4 OS=Mus musculus OX=10090 GN=Zc3h4 PE=1 SV=2
495	1194	tr|A0A1B0GRU3|A0A1B0GRU3_MOUSE	98.7	7	2	2	4	3	2	6	45389000	58991000	65816000	133270000	45216000	65775000	4	4	4	3	7	7	2	8	Carbamidomethylation; Phosphorylation (STY)	127448	Zinc finger CCCH domain-containing protein 4 OS=Mus musculus OX=10090 GN=Zc3h4 PE=1 SV=1
495	1195	Q6ZPZ3-2|ZC3H4_MOUSE	98.7	6	2	2	4	3	2	6	45389000	58991000	65816000	133270000	45216000	65775000	4	4	4	3	7	7	2	8	Carbamidomethylation; Phosphorylation (STY)	131604	Isoform 2 of Zinc finger CCCH domain-containing protein 4 OS=Mus musculus OX=10090 GN=Zc3h4
641	3388	Q61164|CTCF_MOUSE	98.68	8	7	8	8	7	7	7	6527300	12244000	26477000	37202000	7948100	26394000	3	3	2	4	4	5	4	5	Phosphorylation (STY)	83746	Transcriptional repressor CTCF OS=Mus musculus OX=10090 GN=Ctcf PE=1 SV=2
596	1270	tr|A0A2I3BPP1|A0A2I3BPP1_MOUSE	98.49	2	2	2	2	2	2	2	12651000	11988000	12457000	16060000	5238600	15512000	3	3	5	4	3	5	3	5	Phosphorylation (STY)	198849	Tuberin OS=Mus musculus OX=10090 GN=Tsc2 PE=1 SV=1
596	1271	Q61037-6|TSC2_MOUSE	98.49	2	2	2	2	2	2	2	12651000	11988000	12457000	16060000	5238600	15512000	3	3	5	4	3	5	3	5	Phosphorylation (STY)	198913	Isoform E of Tuberin OS=Mus musculus OX=10090 GN=Tsc2
596	1272	tr|Q3UHB2|Q3UHB2_MOUSE	98.49	2	2	2	2	2	2	2	12651000	11988000	12457000	16060000	5238600	15512000	3	3	5	4	3	5	3	5	Phosphorylation (STY)	201370	Tuberin OS=Mus musculus OX=10090 GN=Tsc2 PE=1 SV=1
596	1306	Q61037-3|TSC2_MOUSE	98.49	2	2	2	2	2	2	2	12651000	11988000	12457000	16060000	5238600	15512000	3	3	5	4	3	5	3	5	Phosphorylation (STY)	197890	Isoform B of Tuberin OS=Mus musculus OX=10090 GN=Tsc2
596	1307	Q61037-2|TSC2_MOUSE	98.49	2	2	2	2	2	2	2	12651000	11988000	12457000	16060000	5238600	15512000	3	3	5	4	3	5	3	5	Phosphorylation (STY)	197981	Isoform A of Tuberin OS=Mus musculus OX=10090 GN=Tsc2
596	1308	Q61037-5|TSC2_MOUSE	98.49	2	2	2	2	2	2	2	12651000	11988000	12457000	16060000	5238600	15512000	3	3	5	4	3	5	3	5	Phosphorylation (STY)	199549	Isoform D of Tuberin OS=Mus musculus OX=10090 GN=Tsc2
596	1311	Q61037|TSC2_MOUSE	98.49	2	2	2	2	2	2	2	12651000	11988000	12457000	16060000	5238600	15512000	3	3	5	4	3	5	3	5	Phosphorylation (STY)	202070	Tuberin OS=Mus musculus OX=10090 GN=Tsc2 PE=1 SV=1
596	1573	Q61037-7|TSC2_MOUSE	98.49	2	2	2	2	2	2	2	12651000	11988000	12457000	16060000	5238600	15512000	3	3	5	4	3	5	3	5	Phosphorylation (STY)	189854	Isoform F of Tuberin OS=Mus musculus OX=10090 GN=Tsc2
596	1574	tr|A0A2I3BRT5|A0A2I3BRT5_MOUSE	98.49	2	2	2	2	2	2	2	12651000	11988000	12457000	16060000	5238600	15512000	3	3	5	4	3	5	3	5	Phosphorylation (STY)	194010	Tuberin OS=Mus musculus OX=10090 GN=Tsc2 PE=1 SV=1
596	1575	tr|Q7TT21|Q7TT21_MOUSE	98.49	2	2	2	2	2	2	2	12651000	11988000	12457000	16060000	5238600	15512000	3	3	5	4	3	5	3	5	Phosphorylation (STY)	194097	Tuberin OS=Mus musculus OX=10090 GN=Tsc2 PE=1 SV=1
596	1600	Q61037-4|TSC2_MOUSE	98.49	2	2	2	2	2	2	2	12651000	11988000	12457000	16060000	5238600	15512000	3	3	5	4	3	5	3	5	Phosphorylation (STY)	197162	Isoform C of Tuberin OS=Mus musculus OX=10090 GN=Tsc2
596	1605	tr|A0A2I3BPE9|A0A2I3BPE9_MOUSE	98.49	3	3	3	3	3	2	3	12651000	11988000	12457000	16060000	5238600	15512000	3	3	5	4	3	5	3	5	Phosphorylation (STY)	150880	Tuberin (Fragment) OS=Mus musculus OX=10090 GN=Tsc2 PE=1 SV=1
859	1759	tr|B1AT36|B1AT36_MOUSE	98.4	9	9	4	4	7	4	7	18101000	19996000	14727000	17887000	10325000	16882000	3	3	6	2	2	3	1	2		50570	26S proteasome non-ATPase regulatory subunit 12 OS=Mus musculus OX=10090 GN=Psmd12 PE=1 SV=1
859	1760	Q9D8W5|PSD12_MOUSE	98.4	9	9	4	4	7	4	7	18101000	19996000	14727000	17887000	10325000	16882000	3	3	6	2	2	3	1	2		52895	26S proteasome non-ATPase regulatory subunit 12 OS=Mus musculus OX=10090 GN=Psmd12 PE=1 SV=4
936	1942	tr|H3BJH7|H3BJH7_MOUSE	98.28	7	3	3	6	1	4	1	1686100	6844100	8291500	4410800	13413000	12411000	4	4	2	2	3	1	5	1	Phosphorylation (STY)	89517	Aftiphilin OS=Mus musculus OX=10090 GN=Aftph PE=1 SV=1
936	1943	Q80WT5-2|AFTIN_MOUSE	98.28	7	2	3	5	1	4	1	1686100	6844100	8291500	4410800	13413000	12411000	4	4	2	2	3	1	5	1	Phosphorylation (STY)	98490	Isoform 2 of Aftiphilin OS=Mus musculus OX=10090 GN=Aftph
936	1944	Q80WT5|AFTIN_MOUSE	98.28	6	2	2	5	1	4	1	1686100	6844100	8291500	4410800	13413000	12411000	4	4	2	2	3	1	5	1	Phosphorylation (STY)	101130	Aftiphilin OS=Mus musculus OX=10090 GN=Aftph PE=1 SV=2
728	927	tr|A0A1B0GR85|A0A1B0GR85_MOUSE	98.27	5	3	3	4	1	3	3	5464100	7241300	9315800	2358000	13539000	11597000	5	5	3	4	4	1	4	4	Phosphorylation (STY)	192729	RIKEN cDNA 2900026A02 gene OS=Mus musculus OX=10090 GN=2900026A02Rik PE=1 SV=1
693	877	Q9D0K2|SCOT1_MOUSE	98.13	11	2	4	6	9	10	8	10587000	21377000	19257000	28306000	22650000	36269000	5	5	2	2	4	5	4	5	Carbamidomethylation	55989	Succinyl-CoA:3-ketoacid coenzyme A transferase 1 mitochondrial OS=Mus musculus OX=10090 GN=Oxct1 PE=1 SV=1
1083	2877	Q8BT07|CEP55_MOUSE	98.12	6	4	3	6	5	3	6	2850100	3022900	5199800	413370	1863100	790450	3	3	2	1	3	2	1	2	Carbamidomethylation; Phosphorylation (STY)	53930	Centrosomal protein of 55 kDa OS=Mus musculus OX=10090 GN=Cep55 PE=1 SV=2
1083	2890	Q8BT07-2|CEP55_MOUSE	98.12	7	4	3	7	5	3	7	2850100	3022900	5199800	413370	1863100	790450	3	3	2	1	3	2	1	2	Carbamidomethylation; Phosphorylation (STY)	53802	Isoform 2 of Centrosomal protein of 55 kDa OS=Mus musculus OX=10090 GN=Cep55
555	1876	P62242|RS8_MOUSE	98.09	22	16	12	12	12	17	12	21590000	12007000	12949000	11173000	14782000	14069000	5	5	8	3	3	3	6	5	Carbamidomethylation; Phosphorylation (STY)	24205	40S ribosomal protein S8 OS=Mus musculus OX=10090 GN=Rps8 PE=1 SV=2
703	1376	Q9DBE9|SPB1_MOUSE	98.03	6	6	2	6	6	3	3	2723700	2398500	15588000	14499000	3716300	1750100	4	4	5	2	4	6	2	2	Phosphorylation (STY)	95532	pre-rRNA 2'-O-ribose RNA methyltransferase FTSJ3 OS=Mus musculus OX=10090 GN=Ftsj3 PE=1 SV=1
481	1045	P06745|G6PI_MOUSE	98.01	8	6	6	5	4	5	5	18304000	1607900	10453000	6546100	5665300	10448000	4	3	7	6	4	3	4	9	Acetylation (N-term)	62767	Glucose-6-phosphate isomerase OS=Mus musculus OX=10090 GN=Gpi PE=1 SV=4
481	1245	tr|A0A0U1RP97|A0A0U1RP97_MOUSE	98.01	29	22	22	19	14	19	19	18304000	1607900	10453000	6546100	5665300	10448000	4	3	7	6	4	3	4	9	Acetylation (N-term)	17355	Glucose phosphate isomerase 1 (Fragment) OS=Mus musculus OX=10090 GN=Gpi1 PE=1 SV=1
940	1424	Q61171|PRDX2_MOUSE	98	31	6	9	9	13	6	21	8567500	1090500	1299600	1108000	260950	7519000	5	5	2	2	2	4	1	3	Acetylation (N-term)	21779	Peroxiredoxin-2 OS=Mus musculus OX=10090 GN=Prdx2 PE=1 SV=3
1173	1178	tr|Q8K1K2|Q8K1K2_MOUSE	97.99	15	15	0	0	7	3	7	3881500			3062400	1767400	1839400	4	4	4	0	0	2	1	3	Carbamidomethylation; Acetylation (N-term)	38752	26S proteasome regulatory subunit 8 OS=Mus musculus OX=10090 GN=Psmc5 PE=1 SV=1
1173	1179	P62196|PRS8_MOUSE	97.99	13	13	0	0	6	3	6	3881500			3062400	1767400	1839400	4	4	4	0	0	2	1	3	Carbamidomethylation; Acetylation (N-term)	45626	26S proteasome regulatory subunit 8 OS=Mus musculus OX=10090 GN=Psmc5 PE=1 SV=1
626	2204	Q8K4Q0|RPTOR_MOUSE	97.93	4	1	4	2	4	3	1	5184000	27351000	8547800	15157000	14588000	14979000	3	3	5	8	2	4	3	2	Carbamidomethylation; Phosphorylation (STY)	149471	Regulatory-associated protein of mTOR OS=Mus musculus OX=10090 GN=Rptor PE=1 SV=1
626	2205	tr|A2ACM0|A2ACM0_MOUSE	97.93	4	1	4	2	4	3	1	5184000	27351000	8547800	15157000	14588000	14979000	3	3	5	8	2	4	3	2	Carbamidomethylation; Phosphorylation (STY)	149497	Regulatory-associated protein of mTOR OS=Mus musculus OX=10090 GN=Rptor PE=1 SV=1
626	3485	tr|F7CN67|F7CN67_MOUSE	97.93	20	7	20	10	20	17	7	5184000	27351000	8547800	15157000	14588000	14979000	3	3	5	8	2	4	3	2	Carbamidomethylation; Phosphorylation (STY)	28354	Regulatory-associated protein of mTOR (Fragment) OS=Mus musculus OX=10090 GN=Rptor PE=1 SV=1
474	1790	tr|G5E8R4|G5E8R4_MOUSE	97.9	5	4	4	4	5	4	4	18144000	23155000	27673000	26825000	24414000	24756000	3	3	3	4	6	6	7	7	Carbamidomethylation; Phosphorylation (STY)	97863	SAPS domain family member 3 isoform CRA_c OS=Mus musculus OX=10090 GN=Ppp6r3 PE=1 SV=1
474	1791	Q922D4-2|PP6R3_MOUSE	97.9	5	4	4	4	5	4	4	18144000	23155000	27673000	26825000	24414000	24756000	3	3	3	4	6	6	7	7	Carbamidomethylation; Phosphorylation (STY)	92617	Isoform 2 of Serine/threonine-protein phosphatase 6 regulatory subunit 3 OS=Mus musculus OX=10090 GN=Ppp6r3
474	1792	Q922D4|PP6R3_MOUSE	97.9	5	4	4	4	5	4	4	18144000	23155000	27673000	26825000	24414000	24756000	3	3	3	4	6	6	7	7	Carbamidomethylation; Phosphorylation (STY)	94653	Serine/threonine-protein phosphatase 6 regulatory subunit 3 OS=Mus musculus OX=10090 GN=Ppp6r3 PE=1 SV=1
752	2604	P62192|PRS4_MOUSE	97.85	7	7	7	7	7	7	7	8932700	9818500	9783100	8320600	6217100	7160700	2	2	4	3	3	3	3	4		49185	26S proteasome regulatory subunit 4 OS=Mus musculus OX=10090 GN=Psmc1 PE=1 SV=1
675	938	tr|E9QA63|E9QA63_MOUSE	97.83	1	1	1	0	0	0	1	7818100	8833800	584180	4555100	4381500	8764600	5	4	3	5	3	3	4	4	Carbamidomethylation; Phosphorylation (STY)	831954	Microtubule-actin cross-linking factor 1 OS=Mus musculus OX=10090 GN=Macf1 PE=1 SV=2
675	939	tr|B1ARU4|B1ARU4_MOUSE	97.83	1	1	1	0	0	0	1	7818100	8833800	584180	4555100	4381500	8764600	5	4	3	5	3	3	4	4	Carbamidomethylation; Phosphorylation (STY)	831666	Microtubule-actin cross-linking factor 1 OS=Mus musculus OX=10090 GN=Macf1 PE=1 SV=1
675	940	Q9QXZ0|MACF1_MOUSE	97.83	1	1	1	0	0	0	1	7818100	8833800	584180	4555100	4381500	8764600	5	4	3	5	3	3	4	4	Carbamidomethylation; Phosphorylation (STY)	831894	Microtubule-actin cross-linking factor 1 OS=Mus musculus OX=10090 GN=Macf1 PE=1 SV=2
675	941	tr|E9PVY8|E9PVY8_MOUSE	97.83	1	1	1	0	0	0	1	7818100	8833800	584180	4555100	4381500	8764600	5	4	3	5	3	3	4	4	Carbamidomethylation; Phosphorylation (STY)	831893	Microtubule-actin cross-linking factor 1 OS=Mus musculus OX=10090 GN=Macf1 PE=1 SV=2
675	945	tr|B1ARU1|B1ARU1_MOUSE	97.83	1	1	1	0	0	1	1	7818100	8833800	584180	4555100	4381500	8764600	5	4	3	5	3	3	4	4	Carbamidomethylation; Phosphorylation (STY)	663292	Microtubule-actin cross-linking factor 1 OS=Mus musculus OX=10090 GN=Macf1 PE=1 SV=1
1295	2790	Q3UW53|NIBAN_MOUSE	97.76	4	0	0	0	4	4	4				3077100	5189600	8408900	4	4	0	0	0	2	3	3	Phosphorylation (STY)	102649	Protein Niban OS=Mus musculus OX=10090 GN=Fam129a PE=1 SV=2
428	1054	P0DP26|CALM1_MOUSE	97.75	25	20	20	20	20	25	25	35480000	45880000	46380000	30029000	24939000	38285000	4	4	8	6	6	6	4	7	Acetylation (N-term)	16838	Calmodulin-1 OS=Mus musculus OX=10090 GN=Calm1 PE=1 SV=1
428	1055	P0DP28|CALM3_MOUSE	97.75	25	20	20	20	20	25	25	35480000	45880000	46380000	30029000	24939000	38285000	4	4	8	6	6	6	4	7	Acetylation (N-term)	16838	Calmodulin-3 OS=Mus musculus OX=10090 GN=Calm3 PE=1 SV=1
428	1056	P0DP27|CALM2_MOUSE	97.75	25	20	20	20	20	25	25	35480000	45880000	46380000	30029000	24939000	38285000	4	4	8	6	6	6	4	7	Acetylation (N-term)	16838	Calmodulin-2 OS=Mus musculus OX=10090 GN=Calm2 PE=1 SV=1
428	1060	tr|Q3UKW2|Q3UKW2_MOUSE	97.75	19	15	15	15	15	19	19	35480000	45880000	46380000	30029000	24939000	38285000	4	4	8	6	6	6	4	7	Acetylation (N-term)	21560	Calmodulin-1 OS=Mus musculus OX=10090 GN=Calm1 PE=1 SV=1
284	2072	Q52KE7|CCNL1_MOUSE	97.71	9	8	8	8	9	9	8	58901000	72631000	77409000	76180000	58087000	63139000	4	4	11	7	13	13	10	7	Phosphorylation (STY)	60133	Cyclin-L1 OS=Mus musculus OX=10090 GN=Ccnl1 PE=1 SV=1
459	2025	Q8R550-3|SH3K1_MOUSE	97.65	7	5	3	5	3	5	7	14098000	15170000	14742000	16214000	31651000	44799000	4	4	5	2	4	4	8	11	Phosphorylation (STY)	68820	Isoform 3 of SH3 domain-containing kinase-binding protein 1 OS=Mus musculus OX=10090 GN=Sh3kbp1
459	2044	Q8R550-2|SH3K1_MOUSE	97.65	7	5	3	5	3	5	7	14098000	15170000	14742000	16214000	31651000	44799000	4	4	5	2	4	4	8	11	Phosphorylation (STY)	73328	Isoform 2 of SH3 domain-containing kinase-binding protein 1 OS=Mus musculus OX=10090 GN=Sh3kbp1
1026	2258	Q03350|TSP2_MOUSE	97.59	3	2	3	3	0	2	2	8177500	13598000	11269000		1980000	0	2	2	2	5	3	0	1	1	Carbamidomethylation	129882	Thrombospondin-2 OS=Mus musculus OX=10090 GN=Thbs2 PE=1 SV=2
836	2085	tr|Q99LB4|Q99LB4_MOUSE	97.58	13	10	10	13	6	0	6	9118700	12190000	13226000	3715000		4149100	3	3	3	5	6	2	0	1	Oxidation (M)	38769	Capping protein (Actin filament) gelsolin-like OS=Mus musculus OX=10090 GN=Capg PE=1 SV=1
750	1897	Q5SW19-3|CLU_MOUSE	97.56	6	5	4	2	2	2	2	33013000	35475000	40437000	31520000	20583000	30300000	3	3	6	5	3	3	1	2	Carbamidomethylation; Oxidation (M); Acetylation (N-term); Phosphorylation (STY)	142250	Isoform 3 of Clustered mitochondria protein homolog OS=Mus musculus OX=10090 GN=Cluh
750	1898	tr|Z4YLI8|Z4YLI8_MOUSE	97.56	6	4	4	2	2	2	2	33013000	35475000	40437000	31520000	20583000	30300000	3	3	6	5	3	3	1	2	Carbamidomethylation; Oxidation (M); Acetylation (N-term); Phosphorylation (STY)	146018	Clustered mitochondria protein homolog OS=Mus musculus OX=10090 GN=Cluh PE=1 SV=1
750	1899	Q5SW19|CLU_MOUSE	97.56	6	4	4	2	2	2	2	33013000	35475000	40437000	31520000	20583000	30300000	3	3	6	5	3	3	1	2	Carbamidomethylation; Oxidation (M); Acetylation (N-term); Phosphorylation (STY)	148068	Clustered mitochondria protein homolog OS=Mus musculus OX=10090 GN=Cluh PE=1 SV=2
750	1900	tr|A0A0R4J140|A0A0R4J140_MOUSE	97.56	6	4	4	2	2	2	2	33013000	35475000	40437000	31520000	20583000	30300000	3	3	6	5	3	3	1	2	Carbamidomethylation; Oxidation (M); Acetylation (N-term); Phosphorylation (STY)	151836	Clustered mitochondria protein homolog OS=Mus musculus OX=10090 GN=Cluh PE=1 SV=1
619	1136	tr|E9PWG6|E9PWG6_MOUSE	97.53	4	4	1	3	3	3	2	12777000	2290800	13615000	17371000	17744000	35168000	4	4	5	1	3	5	5	5	Phosphorylation (STY)	112869	Non-SMC condensin I complex subunit G OS=Mus musculus OX=10090 GN=Ncapg PE=1 SV=1
1004	3476	tr|A2AUE1|A2AUE1_MOUSE	97.52	23	7	7	19	19	23	12	850760	1348700	3869100	10414000	16797000	31234000	3	3	1	1	2	3	3	3	Acetylation (N-term); Phosphorylation (STY)	15819	DnaJ homolog subfamily C member 5 (Fragment) OS=Mus musculus OX=10090 GN=Dnajc5 PE=1 SV=1
1004	3477	tr|G5E8T0|G5E8T0_MOUSE	97.52	20	6	6	16	16	20	10	850760	1348700	3869100	10414000	16797000	31234000	3	3	1	1	2	3	3	3	Acetylation (N-term); Phosphorylation (STY)	18753	DnaJ (Hsp40) homolog subfamily C member 5 isoform CRA_b OS=Mus musculus OX=10090 GN=Dnajc5 PE=1 SV=1
1004	3478	P60904|DNJC5_MOUSE	97.52	17	5	5	14	14	17	9	850760	1348700	3869100	10414000	16797000	31234000	3	3	1	1	2	3	3	3	Acetylation (N-term); Phosphorylation (STY)	22101	DnaJ homolog subfamily C member 5 OS=Mus musculus OX=10090 GN=Dnajc5 PE=1 SV=1
773	1959	Q6PHZ5|RB15B_MOUSE	97.34	7	5	6	5	5	5	6	5603900	27416000	6896700	10669000	4169800	12864000	4	4	2	4	2	4	3	3	Carbamidomethylation; Phosphorylation (STY)	97076	Putative RNA-binding protein 15B OS=Mus musculus OX=10090 GN=Rbm15b PE=1 SV=2
847	758	Q9QYR6|MAP1A_MOUSE	97.32	3	1	3	2	0	0	0	12135000	15410000	10557000	3027300	2145400	3894400	5	5	3	5	5	1	1	1	Carbamidomethylation; Oxidation (M); Phosphorylation (STY)	300139	Microtubule-associated protein 1A OS=Mus musculus OX=10090 GN=Map1a PE=1 SV=2
847	759	Q9QYR6-2|MAP1A_MOUSE	97.32	3	1	2	2	0	0	0	12135000	15410000	10557000	3027300	2145400	3894400	5	5	3	5	5	1	1	1	Carbamidomethylation; Oxidation (M); Phosphorylation (STY)	324586	Isoform 2 of Microtubule-associated protein 1A OS=Mus musculus OX=10090 GN=Map1a
847	760	tr|A2ARP8|A2ARP8_MOUSE	97.32	3	1	2	2	0	0	0	12135000	15410000	10557000	3027300	2145400	3894400	5	5	3	5	5	1	1	1	Carbamidomethylation; Oxidation (M); Phosphorylation (STY)	325886	Microtubule-associated protein 1A OS=Mus musculus OX=10090 GN=Map1a PE=1 SV=1
498	2946	Q99LE6|ABCF2_MOUSE	97.28	4	4	4	4	3	4	4	6140400	14726000	25110000	20098000	26088000	4947000	2	2	2	5	9	6	4	5		71782	ATP-binding cassette sub-family F member 2 OS=Mus musculus OX=10090 GN=Abcf2 PE=1 SV=1
357	2926	Q3TSG4|ALKB5_MOUSE	97.18	9	9	9	9	9	9	9	67670000	79755000	86571000	43699000	39913000	46254000	2	2	9	5	8	9	5	9	Carbamidomethylation; Phosphorylation (STY)	44411	RNA demethylase ALKBH5 OS=Mus musculus OX=10090 GN=Alkbh5 PE=1 SV=2
1032	2852	Q3V300|KIF22_MOUSE	96.97	4	4	4	4	3	0	0	2993500	5094900	3751800	359480			2	2	3	5	3	1	0	0	Phosphorylation (STY)	73190	Kinesin-like protein KIF22 OS=Mus musculus OX=10090 GN=Kif22 PE=2 SV=2
454	3776	P02802|MT1_MOUSE	96.89	56	56	56	56	56	56	56	11846000	12973000	12927000	18799000	4351100	20225000	2	2	5	5	6	8	4	7	Carbamidomethylation; Oxidation (M); Acetylation (N-term); Phosphorylation (STY)	6018	Metallothionein-1 OS=Mus musculus OX=10090 GN=Mt1 PE=1 SV=1
420	2030	O08796|EF2K_MOUSE	96.84	6	2	2	2	2	6	6	20824000	24976000	20714000	14985000	8792100	14898000	2	2	8	8	7	5	3	6	Carbamidomethylation; Phosphorylation (STY)	81739	Eukaryotic elongation factor 2 kinase OS=Mus musculus OX=10090 GN=Eef2k PE=1 SV=1
786	2129	tr|Q4FE56|Q4FE56_MOUSE	96.75	2	1	2	1	1	1	1	11159000	20182000	10517000	11477000	4455000	9450500	3	3	3	4	4	3	2	2	Carbamidomethylation	290214	Probable ubiquitin carboxyl-terminal hydrolase FAF-X OS=Mus musculus OX=10090 GN=Usp9x PE=1 SV=1
786	2130	P70398|USP9X_MOUSE	96.75	2	1	2	1	1	1	1	11159000	20182000	10517000	11477000	4455000	9450500	3	3	3	4	4	3	2	2	Carbamidomethylation	290709	Probable ubiquitin carboxyl-terminal hydrolase FAF-X OS=Mus musculus OX=10090 GN=Usp9x PE=1 SV=2
371	1331	tr|Q3ULB0|Q3ULB0_MOUSE	96.56	5	5	5	5	5	5	5	52229000	31642000	26953000	20214000	28751000	41557000	3	3	7	8	4	6	9	9	Phosphorylation (STY)	113672	RNA-binding motif protein 6 OS=Mus musculus OX=10090 GN=Rbm6 PE=1 SV=1
371	1332	tr|S4R1W5|S4R1W5_MOUSE	96.56	5	5	5	5	5	5	5	52229000	31642000	26953000	20214000	28751000	41557000	3	3	7	8	4	6	9	9	Phosphorylation (STY)	128375	RNA-binding motif protein 6 OS=Mus musculus OX=10090 GN=Rbm6 PE=1 SV=1
294	1716	Q9QYB5|ADDG_MOUSE	96.56	8	6	8	6	6	5	6	47935000	48526000	85427000	61777000	35639000	35477000	4	4	12	9	11	12	8	6	Acetylation (N-term); Phosphorylation (STY)	78777	Gamma-adducin OS=Mus musculus OX=10090 GN=Add3 PE=1 SV=2
294	1717	Q9QYB5-2|ADDG_MOUSE	96.56	9	6	9	6	6	6	6	47935000	48526000	85427000	61777000	35639000	35477000	4	4	12	9	11	12	8	6	Acetylation (N-term); Phosphorylation (STY)	75407	Isoform 1 of Gamma-adducin OS=Mus musculus OX=10090 GN=Add3
532	3189	Q8BMQ2|TF3C4_MOUSE	96.36	4	4	4	4	3	4	3	29031000	34053000	31422000	16499000	17487000	14077000	2	2	5	4	7	5	4	4	Oxidation (M); Phosphorylation (STY)	91613	General transcription factor 3C polypeptide 4 OS=Mus musculus OX=10090 GN=Gtf3c4 PE=1 SV=2
180	647	P21107-2|TPM3_MOUSE	96.26	27	10	23	17	14	17	14							8	0	13	31	16	9	18	11	Carbamidomethylation; Oxidation (M); Acetylation (N-term)	29021	Isoform 2 of Tropomyosin alpha-3 chain OS=Mus musculus OX=10090 GN=Tpm3
180	648	tr|D3Z2H9|D3Z2H9_MOUSE	96.26	27	10	23	17	14	17	14							8	0	13	31	16	9	18	11	Carbamidomethylation; Oxidation (M); Acetylation (N-term)	28992	Tropomyosin 3 related sequence 7 OS=Mus musculus OX=10090 GN=Tpm3-rs7 PE=3 SV=1
189	2220	B2RY56|RBM25_MOUSE	96.03	3	3	3	3	3	3	3	279370000	323260000	290320000	283950000	181630000	217630000	3	3	25	11	12	14	19	12	Phosphorylation (STY)	99552	RNA-binding protein 25 OS=Mus musculus OX=10090 GN=Rbm25 PE=1 SV=2
694	2479	Q64152|BTF3_MOUSE	95.99	16	16	16	16	16	16	16	59036000	72597000	48683000	53583000	10267000	45299000	2	2	4	4	4	4	3	3	Oxidation (M)	22031	Transcription factor BTF3 OS=Mus musculus OX=10090 GN=Btf3 PE=1 SV=3
694	3300	Q64152-2|BTF3_MOUSE	95.99	20	20	20	20	20	20	20	59036000	72597000	48683000	53583000	10267000	45299000	2	2	4	4	4	4	3	3	Oxidation (M)	17699	Isoform 2 of Transcription factor BTF3 OS=Mus musculus OX=10090 GN=Btf3
236	1316	P14069|S10A6_MOUSE	95.97	46	8	8	8	8	27	46	22679000	38622000	50952000	48437000	48230000	124510000	4	4	3	7	12	9	11	33	Carbamidomethylation; Acetylation (N-term)	10051	Protein S100-A6 OS=Mus musculus OX=10090 GN=S100a6 PE=1 SV=3
447	619	tr|A2AVJ7|A2AVJ7_MOUSE	95.94	4	2	3	4	2	3	3	19127000	14895000	23259000	25942000	15428000	25756000	6	6	4	5	8	7	6	5	Carbamidomethylation; Phosphorylation (STY)	158395	Ribosome-binding protein 1 OS=Mus musculus OX=10090 GN=Rrbp1 PE=1 SV=1
447	620	Q99PL5|RRBP1_MOUSE	95.94	4	2	3	4	2	3	2	19127000	14895000	23259000	25942000	15428000	25756000	6	6	4	5	8	7	6	5	Carbamidomethylation; Phosphorylation (STY)	172878	Ribosome-binding protein 1 OS=Mus musculus OX=10090 GN=Rrbp1 PE=1 SV=2
479	1729	Q80W00-2|PP1RA_MOUSE	95.92	7	6	3	6	7	2	6	14329000	15212000	10489000	12340000	14294000	6002300	4	4	7	4	8	4	6	3	Carbamidomethylation; Phosphorylation (STY)	93052	Isoform 2 of Serine/threonine-protein phosphatase 1 regulatory subunit 10 OS=Mus musculus OX=10090 GN=Ppp1r10
479	1730	Q80W00|PP1RA_MOUSE	95.92	7	6	3	6	7	2	6	14329000	15212000	10489000	12340000	14294000	6002300	4	4	7	4	8	4	6	3	Carbamidomethylation; Phosphorylation (STY)	94372	Serine/threonine-protein phosphatase 1 regulatory subunit 10 OS=Mus musculus OX=10090 GN=Ppp1r10 PE=1 SV=1
673	1422	P84084|ARF5_MOUSE	95.85	32	14	20	20	8	14	14	7156800	19470000	10184000	11657000	5327700	11302000	4	2	5	5	4	4	2	3	Oxidation (M)	20530	ADP-ribosylation factor 5 OS=Mus musculus OX=10090 GN=Arf5 PE=1 SV=2
410	2363	Q9D2C2|SAAL1_MOUSE	95.5	12	12	12	12	12	12	12	31680000	36031000	65361000	64086000	36946000	46242000	2	2	5	7	6	8	6	6	Carbamidomethylation; Acetylation (N-term); Phosphorylation (STY)	52769	Protein SAAL1 OS=Mus musculus OX=10090 GN=Saal1 PE=1 SV=1
410	3084	Q9D2C2-2|SAAL1_MOUSE	95.5	14	14	14	14	14	14	14	31680000	36031000	65361000	64086000	36946000	46242000	2	2	5	7	6	8	6	6	Carbamidomethylation; Acetylation (N-term); Phosphorylation (STY)	48235	Isoform 2 of Protein SAAL1 OS=Mus musculus OX=10090 GN=Saal1
477	553	P25444|RS2_MOUSE	95.44	21	12	4	5	6	11	21	52441000	41470000	4562000	2819500	3692900	10855000	6	6	10	4	4	2	3	9	Phosphorylation (STY)	31231	40S ribosomal protein S2 OS=Mus musculus OX=10090 GN=Rps2 PE=1 SV=3
524	1919	Q99MN1|SYK_MOUSE	95.41	10	5	3	3	8	3	3	14865000	15064000	12911000	22137000	4321400	10058000	4	4	6	5	5	7	3	3	Acetylation (N-term); Phosphorylation (STY)	67840	Lysine--tRNA ligase OS=Mus musculus OX=10090 GN=Kars PE=1 SV=1
1589	1866	Q6ZQ03|FNBP4_MOUSE	95.38	6	0	0	3	0	2	4			14772000		4246200	5796700	3	3	0	0	2	0	1	3	Carbamidomethylation; Phosphorylation (STY)	111245	Formin-binding protein 4 OS=Mus musculus OX=10090 GN=Fnbp4 PE=1 SV=2
1589	1867	tr|A0A0R4IZZ6|A0A0R4IZZ6_MOUSE	95.38	5	0	0	3	0	2	4			14772000		4246200	5796700	3	3	0	0	2	0	1	3	Carbamidomethylation; Phosphorylation (STY)	116311	Formin-binding protein 4 OS=Mus musculus OX=10090 GN=Fnbp4 PE=1 SV=1
1589	1923	Q6ZQ03-2|FNBP4_MOUSE	95.38	9	0	0	5	0	3	7			14772000		4246200	5796700	3	3	0	0	2	0	1	3	Carbamidomethylation; Phosphorylation (STY)	67305	Isoform 2 of Formin-binding protein 4 OS=Mus musculus OX=10090 GN=Fnbp4
1589	1924	Q6ZQ03-3|FNBP4_MOUSE	95.38	9	0	0	5	0	3	7			14772000		4246200	5796700	3	3	0	0	2	0	1	3	Carbamidomethylation; Phosphorylation (STY)	68264	Isoform 3 of Formin-binding protein 4 OS=Mus musculus OX=10090 GN=Fnbp4
1894	2244	Q9Z1Z2|STRAP_MOUSE	95.37	14	5	0	0	0	0	14	943660					2866200	2	2	1	0	0	0	0	2	Phosphorylation (STY)	38442	Serine-threonine kinase receptor-associated protein OS=Mus musculus OX=10090 GN=Strap PE=1 SV=2
289	803	O88874|CCNK_MOUSE	95.29	10	10	7	7	7	5	5	98103000	133490000	131860000	77361000	40635000	34598000	4	4	13	14	12	10	5	5	Phosphorylation (STY)	61363	Cyclin-K OS=Mus musculus OX=10090 GN=Ccnk PE=1 SV=3
289	804	tr|Q3U3M5|Q3U3M5_MOUSE	95.29	10	10	7	7	7	5	5	98103000	133490000	131860000	77361000	40635000	34598000	4	4	13	14	12	10	5	5	Phosphorylation (STY)	64350	Cyclin-K OS=Mus musculus OX=10090 GN=Ccnk PE=1 SV=1
842	1646	Q61081|CDC37_MOUSE	95.2	9	7	5	9	7	7	7	10099000	10127000	6714000	12881000	0	5021400	3	3	3	3	3	3	2	2	Oxidation (M)	44593	Hsp90 co-chaperone Cdc37 OS=Mus musculus OX=10090 GN=Cdc37 PE=1 SV=1
756	701	Q9CW03|SMC3_MOUSE	95.12	6	1	5	3	1	1	2	5969100	11504000	11492000	4469000	2562100	5633500	7	7	2	8	4	1	1	3		141555	Structural maintenance of chromosomes protein 3 OS=Mus musculus OX=10090 GN=Smc3 PE=1 SV=2
311	689	P97351|RS3A_MOUSE	94.78	28	9	20	25	17	23	23	72436000	116400000	58382000	94207000	72219000	100290000	8	8	8	11	8	9	11	9	Phosphorylation (STY)	29885	40S ribosomal protein S3a OS=Mus musculus OX=10090 GN=Rps3a PE=1 SV=3
156	2356	Q9DBC7|KAP0_MOUSE	94.56	9	6	6	8	6	8	6	455050000	656060000	622080000	470380000	350940000	423170000	4	4	21	10	10	26	28	14	Phosphorylation (STY)	43185	cAMP-dependent protein kinase type I-alpha regulatory subunit OS=Mus musculus OX=10090 GN=Prkar1a PE=1 SV=3
664	1674	P08003|PDIA4_MOUSE	94.46	5	4	5	4	4	4	4	12916000	17763000	15854000	14376000	9010800	11816000	3	3	4	5	4	3	4	3	Oxidation (M)	71982	Protein disulfide-isomerase A4 OS=Mus musculus OX=10090 GN=Pdia4 PE=1 SV=3
664	1675	tr|A0A0R4J0Z1|A0A0R4J0Z1_MOUSE	94.46	5	4	5	4	4	4	4	12916000	17763000	15854000	14376000	9010800	11816000	3	3	4	5	4	3	4	3	Oxidation (M)	72370	Protein disulfide-isomerase A4 OS=Mus musculus OX=10090 GN=Pdia4 PE=1 SV=1
438	1752	Q8C1B7-3|SEP11_MOUSE	94.45	9	7	9	7	7	7	7	15738000	20839000	13928000	10682000	9081900	11368000	3	2	7	5	5	6	7	6		48965	Isoform 3 of Septin-11 OS=Mus musculus OX=10090 GN=Sept11
438	1753	tr|A0A0J9YTY0|A0A0J9YTY0_MOUSE	94.45	9	7	9	7	7	7	7	15738000	20839000	13928000	10682000	9081900	11368000	3	2	7	5	5	6	7	6		48979	Septin-11 OS=Mus musculus OX=10090 GN=Sept11 PE=1 SV=1
438	1754	Q8C1B7-2|SEP11_MOUSE	94.45	9	7	9	7	7	7	7	15738000	20839000	13928000	10682000	9081900	11368000	3	2	7	5	5	6	7	6		49341	Isoform 2 of Septin-11 OS=Mus musculus OX=10090 GN=Sept11
438	1755	Q8C1B7|SEP11_MOUSE	94.45	9	7	9	6	7	7	7	15738000	20839000	13928000	10682000	9081900	11368000	3	2	7	5	5	6	7	6		49695	Septin-11 OS=Mus musculus OX=10090 GN=Sept11 PE=1 SV=4
438	1756	tr|A0A0J9YUL3|A0A0J9YUL3_MOUSE	94.45	9	7	9	6	7	7	7	15738000	20839000	13928000	10682000	9081900	11368000	3	2	7	5	5	6	7	6		49782	Septin 11 isoform CRA_b OS=Mus musculus OX=10090 GN=Sept11 PE=1 SV=1
456	932	P20357|MTAP2_MOUSE	94.26	5	3	2	2	5	1	1	63195000	62272000	83845000	46468000	3212500	19365000	6	6	8	7	8	5	2	4	Phosphorylation (STY)	199130	Microtubule-associated protein 2 OS=Mus musculus OX=10090 GN=Map2 PE=1 SV=2
650	1566	B2RWS6|EP300_MOUSE	94.21	4	3	1	1	1	1	2	34689000	41013000	37407000	29558000	18030000	26938000	5	5	5	3	3	4	2	6	Acetylation (N-term); Phosphorylation (STY)	263302	Histone acetyltransferase p300 OS=Mus musculus OX=10090 GN=Ep300 PE=1 SV=2
511	1044	Q9CR16|PPID_MOUSE	94.15	16	10	5	5	10	5	8	9371500	10900000	7217300	14498000	7602500	9932700	5	5	5	3	2	12	3	5		40743	Peptidyl-prolyl cis-trans isomerase D OS=Mus musculus OX=10090 GN=Ppid PE=1 SV=3
721	5087	tr|D3Z316|D3Z316_MOUSE	94.08	13	13	13	13	13	13	13	59278000	71498000	83844000	80408000	61501000	77314000	1	1	4	2	3	5	5	2	Phosphorylation (STY)	27847	Protein 1700021F05Rik OS=Mus musculus OX=10090 GN=1700021F05Rik PE=1 SV=2
721	5088	Q9CQF4|CF203_MOUSE	94.08	13	13	13	13	13	13	13	59278000	71498000	83844000	80408000	61501000	77314000	1	1	4	2	3	5	5	2	Phosphorylation (STY)	27847	Uncharacterized protein C6orf203 homolog OS=Mus musculus OX=10090 PE=1 SV=1
677	1479	P23116|EIF3A_MOUSE	94.03	3	3	3	2	3	1	2	2046800	10022000	7357700	2506800	621060	1682400	3	3	4	8	4	3	1	2		161936	Eukaryotic translation initiation factor 3 subunit A OS=Mus musculus OX=10090 GN=Eif3a PE=1 SV=5
714	1075	O08709|PRDX6_MOUSE	93.9	20	16	10	14	10	14	16	21210000	19742000	18671000	17538000	24386000	30006000	4	4	5	3	3	2	4	4	Carbamidomethylation; Oxidation (M)	24871	Peroxiredoxin-6 OS=Mus musculus OX=10090 GN=Prdx6 PE=1 SV=3
1059	1722	Q9DB52|F122A_MOUSE	93.81	25	10	7	7	7	15	15	1024500	10006000	13504000	10591000	15288000	13190000	3	3	1	2	3	1	3	2	Phosphorylation (STY)	30270	Protein FAM122A OS=Mus musculus OX=10090 GN=Fam122a PE=1 SV=1
852	2676	tr|G3UWR2|G3UWR2_MOUSE	93.58	6	2	3	3	3	2	5	6129900	10847000	10730000	8643300	7209000	14330000	3	3	1	4	4	2	2	3	Acetylation (N-term); Phosphorylation (STY)	129640	GRB10-interacting GYF protein 2 OS=Mus musculus OX=10090 GN=Gigyf2 PE=1 SV=1
852	2677	tr|G3UYG6|G3UYG6_MOUSE	93.58	5	1	3	3	3	1	4	6129900	10847000	10730000	8643300	7209000	14330000	3	3	1	4	4	2	2	3	Acetylation (N-term); Phosphorylation (STY)	148579	GRB10-interacting GYF protein 2 OS=Mus musculus OX=10090 GN=Gigyf2 PE=1 SV=1
852	2678	Q6Y7W8|GGYF2_MOUSE	93.58	5	1	3	3	3	1	4	6129900	10847000	10730000	8643300	7209000	14330000	3	3	1	4	4	2	2	3	Acetylation (N-term); Phosphorylation (STY)	149192	GRB10-interacting GYF protein 2 OS=Mus musculus OX=10090 GN=Gigyf2 PE=1 SV=2
852	2845	tr|G3UYR9|G3UYR9_MOUSE	93.58	8	2	4	4	4	2	6	6129900	10847000	10730000	8643300	7209000	14330000	3	3	1	4	4	2	2	3	Acetylation (N-term); Phosphorylation (STY)	101352	GRB10-interacting GYF protein 2 (Fragment) OS=Mus musculus OX=10090 GN=Gigyf2 PE=1 SV=1
852	3745	tr|E9Q2M5|E9Q2M5_MOUSE	93.58	9	3	5	5	5	3	7	6129900	10847000	10730000	8643300	7209000	14330000	3	3	1	4	4	2	2	3	Acetylation (N-term); Phosphorylation (STY)	81867	GRB10-interacting GYF protein 2 (Fragment) OS=Mus musculus OX=10090 GN=Gigyf2 PE=1 SV=1
400	1240	Q08288|LYAR_MOUSE	93.55	18	6	18	13	13	7	10	1160200	96179000	43916000	54223000	26889000	36952000	4	4	2	12	7	9	4	5		43736	Cell growth-regulating nucleolar protein OS=Mus musculus OX=10090 GN=Lyar PE=1 SV=2
598	1471	Q8CI51|PDLI5_MOUSE	93.55	11	5	11	11	9	6	8	4999800	38771000	105350000	115040000	48572000	116180000	3	3	2	5	6	7	1	4	Carbamidomethylation; Phosphorylation (STY)	63299	PDZ and LIM domain protein 5 OS=Mus musculus OX=10090 GN=Pdlim5 PE=1 SV=4
606	1264	O35737|HNRH1_MOUSE	93.45	10	10	6	4	4	4	4	3440100	816930					3	1	5	2	2	6	7	3	Carbamidomethylation; Phosphorylation (STY)	49199	Heterogeneous nuclear ribonucleoprotein H OS=Mus musculus OX=10090 GN=Hnrnph1 PE=1 SV=3
606	1265	tr|Q8C2Q7|Q8C2Q7_MOUSE	93.45	10	10	6	3	3	3	3	3440100	816930					3	1	5	2	2	6	7	3	Carbamidomethylation; Phosphorylation (STY)	51218	Heterogeneous nuclear ribonucleoprotein H OS=Mus musculus OX=10090 GN=Hnrnph1 PE=1 SV=1
846	1057	Q9CU65|ZMYM2_MOUSE	93.44	4	4	3	3	2	1	1	2736000	7589400	2924100	5978800	849230	1017800	5	5	4	4	3	3	1	1	Oxidation (M); Phosphorylation (STY)	154641	Zinc finger MYM-type protein 2 OS=Mus musculus OX=10090 GN=Zmym2 PE=1 SV=3
782	1462	Q5SWU9|ACACA_MOUSE	93.43	2	0	0	1	1	1	2	6885300	2683200	1857500	4523900	10218000	13293000	4	4	1	2	2	2	3	8	Carbamidomethylation; Oxidation (M); Acetylation (N-term); Phosphorylation (STY)	265254	Acetyl-CoA carboxylase 1 OS=Mus musculus OX=10090 GN=Acaca PE=1 SV=1
782	1463	Q5SWU9-2|ACACA_MOUSE	93.43	2	0	0	1	1	1	2	6885300	2683200	1857500	4523900	10218000	13293000	4	4	1	2	2	2	3	8	Carbamidomethylation; Oxidation (M); Acetylation (N-term); Phosphorylation (STY)	269956	Isoform 2 of Acetyl-CoA carboxylase 1 OS=Mus musculus OX=10090 GN=Acaca
426	1032	tr|A0A0R4J259|A0A0R4J259_MOUSE	93.27	7	7	6	2	6	6	2	21472000	18911000	10178000	18171000	11448000	0	4	4	10	6	3	8	7	3		62544	Heterogeneous nuclear ribonucleoprotein Q OS=Mus musculus OX=10090 GN=Syncrip PE=1 SV=1
426	1033	Q7TMK9-2|HNRPQ_MOUSE	93.27	7	7	6	2	6	6	2	21472000	18911000	10178000	18171000	11448000	0	4	4	10	6	3	8	7	3		62672	Isoform 2 of Heterogeneous nuclear ribonucleoprotein Q OS=Mus musculus OX=10090 GN=Syncrip
426	1079	Q7TMK9|HNRPQ_MOUSE	93.27	6	6	5	2	5	5	2	21472000	18911000	10178000	18171000	11448000	0	4	4	10	6	3	8	7	3		69633	Heterogeneous nuclear ribonucleoprotein Q OS=Mus musculus OX=10090 GN=Syncrip PE=1 SV=2
426	1107	tr|G3UZI2|G3UZI2_MOUSE	93.27	8	8	6	2	6	6	2	21472000	18911000	10178000	18171000	11448000	0	4	4	10	6	3	8	7	3		58752	Heterogeneous nuclear ribonucleoprotein Q OS=Mus musculus OX=10090 GN=Syncrip PE=1 SV=1
426	1157	tr|G3V018|G3V018_MOUSE	93.27	7	7	5	2	5	5	2	21472000	18911000	10178000	18171000	11448000	0	4	4	10	6	3	8	7	3		65712	Heterogeneous nuclear ribonucleoprotein Q OS=Mus musculus OX=10090 GN=Syncrip PE=1 SV=1
571	1381	A2AN08-3|UBR4_MOUSE	93.21	2	1	1	1	1	1	1	46055000	35119000	25677000	22623000	14109000	42577000	5	5	7	3	3	4	4	5	Carbamidomethylation; Phosphorylation (STY)	570308	Isoform 3 of E3 ubiquitin-protein ligase UBR4 OS=Mus musculus OX=10090 GN=Ubr4
571	1382	A2AN08|UBR4_MOUSE	93.21	2	1	1	1	1	1	1	46055000	35119000	25677000	22623000	14109000	42577000	5	5	7	3	3	4	4	5	Carbamidomethylation; Phosphorylation (STY)	572298	E3 ubiquitin-protein ligase UBR4 OS=Mus musculus OX=10090 GN=Ubr4 PE=1 SV=1
571	1383	A2AN08-5|UBR4_MOUSE	93.21	1	1	1	1	1	1	1	46055000	35119000	25677000	22623000	14109000	42577000	5	5	7	3	3	4	4	5	Carbamidomethylation; Phosphorylation (STY)	575184	Isoform 5 of E3 ubiquitin-protein ligase UBR4 OS=Mus musculus OX=10090 GN=Ubr4
1564	1952	tr|Z4YL78|Z4YL78_MOUSE	93.16	3	0	0	2	0	0	0		619440	430820	268010		2011700	3	3	0	1	2	1	0	1		218706	Cytoskeleton-associated protein 5 OS=Mus musculus OX=10090 GN=Ckap5 PE=1 SV=1
1564	1953	A2AGT5-2|CKAP5_MOUSE	93.16	3	0	0	2	0	0	0		619440	430820	268010		2011700	3	3	0	1	2	1	0	1		218705	Isoform 2 of Cytoskeleton-associated protein 5 OS=Mus musculus OX=10090 GN=Ckap5
1564	1955	A2AGT5-3|CKAP5_MOUSE	93.16	3	0	0	2	0	0	0		619440	430820	268010		2011700	3	3	0	1	2	1	0	1		223516	Isoform 3 of Cytoskeleton-associated protein 5 OS=Mus musculus OX=10090 GN=Ckap5
1564	1956	tr|A0A0R4J0K2|A0A0R4J0K2_MOUSE	93.16	3	0	0	2	0	0	0		619440	430820	268010		2011700	3	3	0	1	2	1	0	1		223517	Cytoskeleton-associated protein 5 OS=Mus musculus OX=10090 GN=Ckap5 PE=1 SV=1
1564	1957	A2AGT5|CKAP5_MOUSE	93.16	3	0	0	2	0	0	0		619440	430820	268010		2011700	3	3	0	1	2	1	0	1		225633	Cytoskeleton-associated protein 5 OS=Mus musculus OX=10090 GN=Ckap5 PE=1 SV=1
1564	1958	tr|K3W4R5|K3W4R5_MOUSE	93.16	3	0	0	2	0	0	0		619440	430820	268010		2011700	3	3	0	1	2	1	0	1		225634	Cytoskeleton-associated protein 5 OS=Mus musculus OX=10090 GN=Ckap5 PE=1 SV=1
1145	3161	P70255-5|NFIC_MOUSE	93.13	12	0	0	3	0	5	12			1424100		24692000	34801000	3	3	0	0	1	0	3	6	Phosphorylation (STY)	42137	Isoform 5 of Nuclear factor 1 C-type OS=Mus musculus OX=10090 GN=Nfic
1145	3162	P70255-3|NFIC_MOUSE	93.13	11	0	0	3	0	4	11			1424100		24692000	34801000	3	3	0	0	1	0	3	6	Phosphorylation (STY)	47533	Isoform 3 of Nuclear factor 1 C-type OS=Mus musculus OX=10090 GN=Nfic
1145	3163	P70255-2|NFIC_MOUSE	93.13	11	0	0	3	0	4	11			1424100		24692000	34801000	3	3	0	0	1	0	3	6	Phosphorylation (STY)	47775	Isoform 2 of Nuclear factor 1 C-type OS=Mus musculus OX=10090 GN=Nfic
1145	3164	P70255|NFIC_MOUSE	93.13	11	0	0	3	0	4	11			1424100		24692000	34801000	3	3	0	0	1	0	3	6	Phosphorylation (STY)	48768	Nuclear factor 1 C-type OS=Mus musculus OX=10090 GN=Nfic PE=1 SV=1
1145	3165	tr|A0A1Y7VK55|A0A1Y7VK55_MOUSE	93.13	10	0	0	3	0	4	10			1424100		24692000	34801000	3	3	0	0	1	0	3	6	Phosphorylation (STY)	51297	Nuclear factor 1 OS=Mus musculus OX=10090 GN=Nfic PE=1 SV=1
391	1454	Q9EQM6|DGCR8_MOUSE	93.12	8	5	5	5	5	5	8	42929000	49531000	27671000	46718000	37697000	48326000	3	3	6	8	4	7	6	9	Carbamidomethylation; Oxidation (M); Acetylation (N-term); Phosphorylation (STY)	86321	Microprocessor complex subunit DGCR8 OS=Mus musculus OX=10090 GN=Dgcr8 PE=1 SV=2
539	4946	tr|V9GX42|V9GX42_MOUSE	93.12	23	23	23	23	23	23	23	73621000	57456000	68988000	14534000	46829000	58778000	2	2	8	5	6	2	4	4	Acetylation (N-term); Phosphorylation (STY)	20519	Chromatin modification-related protein MEAF6 OS=Mus musculus OX=10090 GN=Meaf6 PE=1 SV=1
539	4947	Q2VPQ9|EAF6_MOUSE	93.12	21	21	21	21	21	21	21	73621000	57456000	68988000	14534000	46829000	58778000	2	2	8	5	6	2	4	4	Acetylation (N-term); Phosphorylation (STY)	21649	Chromatin modification-related protein MEAF6 OS=Mus musculus OX=10090 GN=Meaf6 PE=1 SV=1
539	4948	Q2VPQ9-2|EAF6_MOUSE	93.12	21	21	21	21	21	21	21	73621000	57456000	68988000	14534000	46829000	58778000	2	2	8	5	6	2	4	4	Acetylation (N-term); Phosphorylation (STY)	21723	Isoform 2 of Chromatin modification-related protein MEAF6 OS=Mus musculus OX=10090 GN=Meaf6
539	5618	tr|V9GXH6|V9GXH6_MOUSE	93.12	28	28	28	28	28	28	28	73621000	57456000	68988000	14534000	46829000	58778000	2	2	8	5	6	2	4	4	Acetylation (N-term); Phosphorylation (STY)	16567	Chromatin modification-related protein MEAF6 (Fragment) OS=Mus musculus OX=10090 GN=Meaf6 PE=1 SV=1
539	5619	tr|B1ASC8|B1ASC8_MOUSE	93.12	24	24	24	24	24	24	24	73621000	57456000	68988000	14534000	46829000	58778000	2	2	8	5	6	2	4	4	Acetylation (N-term); Phosphorylation (STY)	19498	Chromatin modification-related protein MEAF6 (Fragment) OS=Mus musculus OX=10090 GN=Meaf6 PE=1 SV=2
506	2463	Q9Z2D6|MECP2_MOUSE	93.11	6	6	6	6	6	6	6	52943000	63929000	67196000	68669000	30439000	50523000	2	2	6	4	7	8	2	3	Oxidation (M); Phosphorylation (STY)	52308	Methyl-CpG-binding protein 2 OS=Mus musculus OX=10090 GN=Mecp2 PE=1 SV=1
506	2464	Q9Z2D6-2|MECP2_MOUSE	93.11	6	6	6	6	6	6	6	52943000	63929000	67196000	68669000	30439000	50523000	2	2	6	4	7	8	2	3	Oxidation (M); Phosphorylation (STY)	53576	Isoform B of Methyl-CpG-binding protein 2 OS=Mus musculus OX=10090 GN=Mecp2
399	1193	Q99L47|F10A1_MOUSE	93.11	14	10	6	6	4	6	8	19005000	31620000	30681000	19465000	12418000	25826000	5	5	7	6	5	6	5	10	Oxidation (M)	41656	Hsc70-interacting protein OS=Mus musculus OX=10090 GN=St13 PE=1 SV=1
399	1197	tr|F8WJK8|F8WJK8_MOUSE	93.11	14	10	6	6	4	6	8	19005000	31620000	30681000	19465000	12418000	25826000	5	5	7	6	5	6	5	10	Oxidation (M)	40539	Hsc70-interacting protein OS=Mus musculus OX=10090 GN=St13 PE=1 SV=1
991	1580	Q80XK6|ATG2B_MOUSE	93.01	3	1	1	1	1	1	2	2289500	2710500	5456700	3303900	1894900	3523100	5	5	1	2	3	2	1	4	Carbamidomethylation; Phosphorylation (STY)	231397	Autophagy-related protein 2 homolog B OS=Mus musculus OX=10090 GN=Atg2b PE=1 SV=3
91	2532	P42208|SEPT2_MOUSE	93.01	7	4	4	7	4	4	4	1468700000	1592100000	985240000	2065700000	1499000000	1490500000	3	2	30	24	16	32	28	21	Phosphorylation (STY)	41526	Septin-2 OS=Mus musculus OX=10090 GN=Sept2 PE=1 SV=2
91	2536	tr|E9Q3V6|E9Q3V6_MOUSE	93.01	8	5	5	8	5	5	5	1468700000	1592100000	985240000	2065700000	1499000000	1490500000	3	2	30	24	16	32	28	21	Phosphorylation (STY)	36978	Septin-2 OS=Mus musculus OX=10090 GN=Sept2 PE=1 SV=1
888	2173	Q8VDN2|AT1A1_MOUSE	92.97	4	1	1	0	2	2	4	2047500	3836600		4627400	6250200	16638000	3	3	2	1	0	3	3	6		112982	Sodium/potassium-transporting ATPase subunit alpha-1 OS=Mus musculus OX=10090 GN=Atp1a1 PE=1 SV=1
791	2527	tr|Q9EQC8|Q9EQC8_MOUSE	92.89	9	9	5	5	5	9	9	7304700	8696700	8553000	9288900	15459000	17039000	3	3	4	2	2	2	4	4	Phosphorylation (STY)	52302	Papillary Renal Cell carcinoma (Translocation-associated) OS=Mus musculus OX=10090 GN=Prcc PE=1 SV=1
977	1355	Q3U3T8-3|WDR62_MOUSE	92.78	3	1	1	1	2	2	3	1987000	1453400	2035100	5454000	16706000	26984000	3	3	1	1	1	2	5	3	Carbamidomethylation; Phosphorylation (STY)	164750	Isoform 3 of WD repeat-containing protein 62 OS=Mus musculus OX=10090 GN=Wdr62
977	1356	Q3U3T8|WDR62_MOUSE	92.78	3	1	1	1	2	2	3	1987000	1453400	2035100	5454000	16706000	26984000	3	3	1	1	1	2	5	3	Carbamidomethylation; Phosphorylation (STY)	167282	WD repeat-containing protein 62 OS=Mus musculus OX=10090 GN=Wdr62 PE=1 SV=2
977	1357	tr|E9QK36|E9QK36_MOUSE	92.78	3	1	1	1	2	2	3	1987000	1453400	2035100	5454000	16706000	26984000	3	3	1	1	1	2	5	3	Carbamidomethylation; Phosphorylation (STY)	167383	WD repeat-containing protein 62 OS=Mus musculus OX=10090 GN=Wdr62 PE=1 SV=1
668	2801	Q9Z2Q6|SEPT5_MOUSE	92.67	9	5	9	9	5	5	5	16259000	35910000	44255000	28952000	22627000	27812000	2	2	4	5	7	1	3	3	Carbamidomethylation; Phosphorylation (STY)	42748	Septin-5 OS=Mus musculus OX=10090 GN=Sept5 PE=1 SV=2
668	2802	tr|B7ZNM7|B7ZNM7_MOUSE	92.67	8	5	8	8	5	5	5	16259000	35910000	44255000	28952000	22627000	27812000	2	2	4	5	7	1	3	3	Carbamidomethylation; Phosphorylation (STY)	44081	Sept5 protein OS=Mus musculus OX=10090 GN=Sept5 PE=1 SV=1
668	2804	tr|A0A338P729|A0A338P729_MOUSE	92.67	13	8	13	13	8	8	8	16259000	35910000	44255000	28952000	22627000	27812000	2	2	4	5	7	1	3	3	Carbamidomethylation; Phosphorylation (STY)	28669	Septin-5 OS=Mus musculus OX=10090 GN=Sept5 PE=1 SV=1
685	1139	Q9D8S3|ARFG3_MOUSE	92.67	11	11	6	6	10	10	10	13649000	16644000	13950000	11976000	19347000	27955000	5	5	5	3	2	3	5	5	Acetylation (N-term); Phosphorylation (STY)	57456	ADP-ribosylation factor GTPase-activating protein 3 OS=Mus musculus OX=10090 GN=Arfgap3 PE=1 SV=2
685	1140	tr|A0A0R4J0T8|A0A0R4J0T8_MOUSE	92.67	11	11	6	6	10	10	10	13649000	16644000	13950000	11976000	19347000	27955000	5	5	5	3	2	3	5	5	Acetylation (N-term); Phosphorylation (STY)	57543	ADP-ribosylation factor GTPase-activating protein 3 OS=Mus musculus OX=10090 GN=Arfgap3 PE=1 SV=1
713	1404	tr|F8WIT2|F8WIT2_MOUSE	92.64	7	7	6	6	2	2	2	12379000	15508000	11940000	8050100	4649700	7305500	5	5	6	6	6	1	1	1	Carbamidomethylation; Acetylation (N-term)	75289	Annexin OS=Mus musculus OX=10090 GN=Anxa6 PE=1 SV=1
713	1405	P14824|ANXA6_MOUSE	92.64	7	7	5	5	2	2	2	12379000	15508000	11940000	8050100	4649700	7305500	5	5	6	6	6	1	1	1	Carbamidomethylation; Acetylation (N-term)	75885	Annexin A6 OS=Mus musculus OX=10090 GN=Anxa6 PE=1 SV=3
896	986	Q501J7-2|PHAR4_MOUSE	92.48	11	1	5	1	3	8	8	23319000	29321000	24264000	25793000	17229000	21141000	4	4	2	3	1	3	3	3	Carbamidomethylation; Acetylation (N-term); Phosphorylation (STY)	73401	Isoform 2 of Phosphatase and actin regulator 4 OS=Mus musculus OX=10090 GN=Phactr4
896	987	Q501J7|PHAR4_MOUSE	92.48	11	1	5	1	3	8	8	23319000	29321000	24264000	25793000	17229000	21141000	4	4	2	3	1	3	3	3	Carbamidomethylation; Acetylation (N-term); Phosphorylation (STY)	76632	Phosphatase and actin regulator 4 OS=Mus musculus OX=10090 GN=Phactr4 PE=1 SV=2
767	3332	Q8BHB4|WDR3_MOUSE	92.4	4	4	4	2	4	2	2	4877900	5189200	6622500	7410300	1569500	2383200	2	2	5	3	4	5	1	1	Carbamidomethylation; Phosphorylation (STY)	105775	WD repeat-containing protein 3 OS=Mus musculus OX=10090 GN=Wdr3 PE=1 SV=1
1471	2938	P70460|VASP_MOUSE	92.38	19	7	7	7	7	0	19	13244000	14447000	11809000	4106600		4682700	2	2	1	1	1	1	0	2	Carbamidomethylation; Phosphorylation (STY)	39667	Vasodilator-stimulated phosphoprotein OS=Mus musculus OX=10090 GN=Vasp PE=1 SV=4
542	1984	Q8K2F0|BRD3_MOUSE	92.21	8	7	7	7	8	4	7	61077000	172690000	89830000	111330000	59660000	53420000	3	3	3	7	4	7	3	4	Phosphorylation (STY)	79762	Bromodomain-containing protein 3 OS=Mus musculus OX=10090 GN=Brd3 PE=1 SV=2
542	1985	Q8K2F0-2|BRD3_MOUSE	92.21	8	6	6	6	8	3	6	61077000	172690000	89830000	111330000	59660000	53420000	3	3	3	7	4	7	3	4	Phosphorylation (STY)	81511	Isoform 2 of Bromodomain-containing protein 3 OS=Mus musculus OX=10090 GN=Brd3
542	1987	tr|A2AKA9|A2AKA9_MOUSE	92.21	9	7	7	7	9	4	7	61077000	172690000	89830000	111330000	59660000	53420000	3	3	3	7	4	7	3	4	Phosphorylation (STY)	75350	Bromodomain-containing protein 3 (Fragment) OS=Mus musculus OX=10090 GN=Brd3 PE=1 SV=1
844	1788	tr|A2ADB1|A2ADB1_MOUSE	92.16	2	1	1	1	1	0	1	10022000	11289000	10903000	6306300		7416800	4	4	3	3	4	3	0	3	Carbamidomethylation; Phosphorylation (STY)	395985	Msx2-interacting protein OS=Mus musculus OX=10090 GN=Spen PE=1 SV=1
844	1789	tr|A2ADB0|A2ADB0_MOUSE	92.16	2	1	1	1	1	0	1	10022000	11289000	10903000	6306300		7416800	4	4	3	3	4	3	0	3	Carbamidomethylation; Phosphorylation (STY)	398536	Msx2-interacting protein OS=Mus musculus OX=10090 GN=Spen PE=1 SV=1
772	3802	P02798|MT2_MOUSE	92.13	52	33	33	33	33	52	33	4118000	7982800	6226900	1166600	2178800	4483200	2	2	3	3	4	1	4	4	Carbamidomethylation; Oxidation (M); Acetylation (N-term)	6115	Metallothionein-2 OS=Mus musculus OX=10090 GN=Mt2 PE=1 SV=2
392	2273	tr|D3Z3A6|D3Z3A6_MOUSE	92.11	7	7	7	7	7	7	7	110660000	217140000	171560000	154250000	72288000	123910000	3	3	6	7	8	8	5	6	Phosphorylation (STY)	70482	Protein PML OS=Mus musculus OX=10090 GN=Pml PE=1 SV=1
392	2274	tr|D3YXR5|D3YXR5_MOUSE	92.11	7	7	7	7	7	7	7	110660000	217140000	171560000	154250000	72288000	123910000	3	3	6	7	8	8	5	6	Phosphorylation (STY)	71469	Protein PML OS=Mus musculus OX=10090 GN=Pml PE=1 SV=1
392	2276	Q60953|PML_MOUSE	92.11	5	5	5	5	5	5	5	110660000	217140000	171560000	154250000	72288000	123910000	3	3	6	7	8	8	5	6	Phosphorylation (STY)	98242	Protein PML OS=Mus musculus OX=10090 GN=Pml PE=1 SV=3
392	2321	tr|F7BTZ2|F7BTZ2_MOUSE	92.11	8	8	8	8	8	8	8	110660000	217140000	171560000	154250000	72288000	123910000	3	3	6	7	8	8	5	6	Phosphorylation (STY)	64621	Protein PML (Fragment) OS=Mus musculus OX=10090 GN=Pml PE=1 SV=1
392	2322	Q60953-2|PML_MOUSE	92.11	5	5	5	5	5	5	5	110660000	217140000	171560000	154250000	72288000	123910000	3	3	6	7	8	8	5	6	Phosphorylation (STY)	93263	Isoform 2 of Protein PML OS=Mus musculus OX=10090 GN=Pml
862	2016	Q02614|S30BP_MOUSE	92.07	26	22	22	22	22	22	26	9021000	17253000	15762000	13069000	10556000	18996000	3	3	2	3	2	4	2	3	Phosphorylation (STY)	33832	SAP30-binding protein OS=Mus musculus OX=10090 GN=Sap30bp PE=1 SV=2
684	871	Q00PI9|HNRL2_MOUSE	92.04	8	3	4	3	7	2	4	1295800	5052100	2081000	8441600	306860	3124200	5	5	3	4	3	4	2	6	Oxidation (M); Phosphorylation (STY)	84940	Heterogeneous nuclear ribonucleoprotein U-like protein 2 OS=Mus musculus OX=10090 GN=Hnrnpul2 PE=1 SV=2
451	920	P97315|CSRP1_MOUSE	92.01	30	17	24	24	24	22	24	13932000	20162000	19699000	10015000	15244000	12146000	5	5	5	8	5	6	5	6	Carbamidomethylation; Phosphorylation (STY)	20583	Cysteine and glycine-rich protein 1 OS=Mus musculus OX=10090 GN=Csrp1 PE=1 SV=3
1048	1155	Q8BFU3|RN214_MOUSE	91.99	10	6	4	6	6	2	2	8502200	10218000	1455000	10716000	4060200	0	4	4	3	2	2	3	1	1	Carbamidomethylation; Acetylation (N-term); Phosphorylation (STY)	73625	RING finger protein 214 OS=Mus musculus OX=10090 GN=Rnf214 PE=1 SV=1
1048	1156	Q8BFU3-4|RN214_MOUSE	91.99	9	5	4	5	6	2	2	8502200	10218000	1455000	10716000	4060200	0	4	4	3	2	2	3	1	1	Carbamidomethylation; Acetylation (N-term); Phosphorylation (STY)	78844	Isoform 4 of RING finger protein 214 OS=Mus musculus OX=10090 GN=Rnf214
642	1906	P50396|GDIA_MOUSE	91.96	10	7	10	7	7	4	7	11190000	14949000	9962500	13894000		10426000	3	2	2	6	6	2	2	6	Carbamidomethylation	50522	Rab GDP dissociation inhibitor alpha OS=Mus musculus OX=10090 GN=Gdi1 PE=1 SV=3
642	1914	tr|B7FAU8|B7FAU8_MOUSE	91.96	30	20	30	20	20	13	20	11190000	14949000	9962500	13894000		10426000	3	2	2	6	6	2	2	6	Carbamidomethylation	16863	Rab GDP dissociation inhibitor (Fragment) OS=Mus musculus OX=10090 GN=Gdi1 PE=1 SV=1
1169	3349	Q7TQ95|LNP_MOUSE	91.83	11	11	11	0	11	5	11	3453000	7017200		4867500	3076000	2894700	2	2	2	3	0	2	1	2	Phosphorylation (STY)	47500	Endoplasmic reticulum junction formation protein lunapark OS=Mus musculus OX=10090 GN=Lnpk PE=1 SV=1
1263	1937	P52479|UBP10_MOUSE	91.83	6	0	2	1	2	2	5		9489700	960620	8039300	5858500	12623000	3	3	0	1	1	1	1	4	Carbamidomethylation; Phosphorylation (STY)	87022	Ubiquitin carboxyl-terminal hydrolase 10 OS=Mus musculus OX=10090 GN=Usp10 PE=1 SV=3
1263	1938	P52479-2|UBP10_MOUSE	91.83	6	0	2	1	2	2	5		9489700	960620	8039300	5858500	12623000	3	3	0	1	1	1	1	4	Carbamidomethylation; Phosphorylation (STY)	87093	Isoform 2 of Ubiquitin carboxyl-terminal hydrolase 10 OS=Mus musculus OX=10090 GN=Usp10
757	2540	Q08509|EPS8_MOUSE	91.8	7	7	0	7	7	7	7	68049000		115800000	41645000	49968000	44776000	4	4	3	0	4	3	5	4	Phosphorylation (STY)	91737	Epidermal growth factor receptor kinase substrate 8 OS=Mus musculus OX=10090 GN=Eps8 PE=1 SV=2
628	1604	O54988|SLK_MOUSE	91.67	4	3	3	4	4	3	3	8019400	9912700	14018000	10704000	3668000	4890300	3	3	4	4	6	5	2	3	Phosphorylation (STY)	141457	STE20-like serine/threonine-protein kinase OS=Mus musculus OX=10090 GN=Slk PE=1 SV=2
628	1613	O54988-2|SLK_MOUSE	91.67	4	3	3	4	4	3	3	8019400	9912700	14018000	10704000	3668000	4890300	3	3	4	4	6	5	2	3	Phosphorylation (STY)	137713	Isoform 2 of STE20-like serine/threonine-protein kinase OS=Mus musculus OX=10090 GN=Slk
653	858	tr|E9Q6L0|E9Q6L0_MOUSE	91.54	9	6	2	6	4	2	4	17249000	4163900	30110000	7671600	30717000	7828300	7	7	6	2	4	4	4	3	Phosphorylation (STY)	160236	CLIP-associating protein 1 OS=Mus musculus OX=10090 GN=Clasp1 PE=1 SV=2
653	859	tr|J3QP81|J3QP81_MOUSE	91.54	9	6	2	6	4	2	4	17249000	4163900	30110000	7671600	30717000	7828300	7	7	6	2	4	4	4	3	Phosphorylation (STY)	160921	CLIP-associating protein 1 OS=Mus musculus OX=10090 GN=Clasp1 PE=1 SV=1
653	860	tr|A0A087WS18|A0A087WS18_MOUSE	91.54	9	6	2	6	4	2	4	17249000	4163900	30110000	7671600	30717000	7828300	7	7	6	2	4	4	4	3	Phosphorylation (STY)	161077	CLIP-associating protein 1 OS=Mus musculus OX=10090 GN=Clasp1 PE=1 SV=2
960	6204	Q5SSI6|UTP18_MOUSE	91.45	4	4	4	4	4	4	4	2247100	3942200	7525900	8461300	25531000	38022000	2	2	1	2	2	2	3	4	Phosphorylation (STY)	61218	U3 small nucleolar RNA-associated protein 18 homolog OS=Mus musculus OX=10090 GN=Utp18 PE=1 SV=1
868	3350	Q8R5H1|UBP15_MOUSE	91.41	4	4	4	4	1	4	4	18998000	15120000	27122000	4755600	23860000	26012000	2	2	3	3	3	1	3	3	Carbamidomethylation; Oxidation (M); Phosphorylation (STY)	112325	Ubiquitin carboxyl-terminal hydrolase 15 OS=Mus musculus OX=10090 GN=Usp15 PE=1 SV=1
771	1983	P62075|TIM13_MOUSE	91.27	44	28	17	28	28	44	28	3690500	4749100	6026500	9580200	6660400	7812900	3	3	3	2	4	3	4	3	Carbamidomethylation; Oxidation (M); Acetylation (N-term)	10458	Mitochondrial import inner membrane translocase subunit Tim13 OS=Mus musculus OX=10090 GN=Timm13 PE=1 SV=1
905	1868	tr|G3X9A3|G3X9A3_MOUSE	91.18	7	5	4	5	5	3	5	7294000	2952300	4318600	11169000	3993900	8182700	3	3	2	2	2	4	1	4	Carbamidomethylation; Phosphorylation (STY)	98530	Zinc finger and BTB domain-containing 21 OS=Mus musculus OX=10090 GN=Zbtb21 PE=1 SV=1
905	1869	tr|E9Q3R9|E9Q3R9_MOUSE	91.18	6	4	4	4	4	2	4	7294000	2952300	4318600	11169000	3993900	8182700	3	3	2	2	2	4	1	4	Carbamidomethylation; Phosphorylation (STY)	118144	Zinc finger and BTB domain-containing 21 OS=Mus musculus OX=10090 GN=Zbtb21 PE=1 SV=1
905	1870	tr|E9Q444|E9Q444_MOUSE	91.18	6	4	4	4	4	2	4	7294000	2952300	4318600	11169000	3993900	8182700	3	3	2	2	2	4	1	4	Carbamidomethylation; Phosphorylation (STY)	121497	Zinc finger and BTB domain-containing 21 OS=Mus musculus OX=10090 GN=Zbtb21 PE=1 SV=1
305	1843	P17095|HMGA1_MOUSE	91.17	39	26	39	26	26	26	26	34031000	54574000	46622000	3144200	1059700	1380700	4	1	18	7	10	9	6	7	Acetylation (N-term); Phosphorylation (STY)	11614	High mobility group protein HMG-I/HMG-Y OS=Mus musculus OX=10090 GN=Hmga1 PE=1 SV=4
305	1988	P17095-1|HMGA1_MOUSE	91.17	44	29	44	29	29	29	29	34031000	54574000	46622000	3144200	1059700	1380700	4	1	18	7	10	9	6	7	Acetylation (N-term); Phosphorylation (STY)	10617	Isoform HMG-Y of High mobility group protein HMG-I/HMG-Y OS=Mus musculus OX=10090 GN=Hmga1
305	1990	tr|A0A338P6E8|A0A338P6E8_MOUSE	91.17	38	25	38	25	25	25	25	34031000	54574000	46622000	3144200	1059700	1380700	4	1	18	7	10	9	6	7	Acetylation (N-term); Phosphorylation (STY)	12043	High mobility group protein HMG-I/HMG-Y OS=Mus musculus OX=10090 GN=Hmga1 PE=1 SV=1
558	1861	Q3THK3|T2FA_MOUSE	91.12	9	5	0	5	7	7	5	25103000		65179000	90039000	40134000	37362000	4	4	5	0	4	8	5	5	Oxidation (M); Phosphorylation (STY)	57241	General transcription factor IIF subunit 1 OS=Mus musculus OX=10090 GN=Gtf2f1 PE=1 SV=2
1135	1651	tr|E9Q1T9|E9Q1T9_MOUSE	90.97	5	1	3	4	0	2	0	0	2793400	3959900		174740		4	4	1	2	5	0	2	0	Carbamidomethylation	103889	Exportin-2 OS=Mus musculus OX=10090 GN=Cse1l PE=1 SV=1
1135	1652	Q9ERK4|XPO2_MOUSE	90.97	5	1	2	4	0	2	0	0	2793400	3959900		174740		4	4	1	2	5	0	2	0	Carbamidomethylation	110455	Exportin-2 OS=Mus musculus OX=10090 GN=Cse1l PE=1 SV=1
902	2207	tr|H7BWY8|H7BWY8_MOUSE	90.87	17	9	9	9	17	9	17	2912000	5714200	5467300	7984200	6378600	8749100	2	2	1	2	2	4	2	4	Oxidation (M); Phosphorylation (STY)	21379	Pre-rRNA-processing protein TSR2 homolog OS=Mus musculus OX=10090 GN=Tsr2 PE=1 SV=1
777	1396	A2AJT4|PNISR_MOUSE	90.83	7	3	4	3	2	4	4	8951500	4791200	8573500	1446700	18206000	23259000	3	3	4	2	2	1	3	7	Phosphorylation (STY)	92115	Arginine/serine-rich protein PNISR OS=Mus musculus OX=10090 GN=Pnisr PE=1 SV=1
777	1397	tr|A2AJT5|A2AJT5_MOUSE	90.83	7	3	4	3	2	4	4	8951500	4791200	8573500	1446700	18206000	23259000	3	3	4	2	2	1	3	7	Phosphorylation (STY)	93195	Arginine/serine-rich protein PNISR OS=Mus musculus OX=10090 GN=Pnisr PE=1 SV=1
777	1655	tr|A2AJT3|A2AJT3_MOUSE	90.83	14	6	9	6	5	9	9	8951500	4791200	8573500	1446700	18206000	23259000	3	3	4	2	2	1	3	7	Phosphorylation (STY)	42522	Arginine/serine-rich protein PNISR OS=Mus musculus OX=10090 GN=Pnisr PE=1 SV=1
754	1904	P62774|MTPN_MOUSE	90.77	29	22	22	29	22	22	22	7867400	15078000	15327000	13216000	9032500	13672000	3	3	3	3	4	3	3	4		12861	Myotrophin OS=Mus musculus OX=10090 GN=Mtpn PE=1 SV=2
944	1490	Q62465|VAT1_MOUSE	90.68	21	21	6	17	6	2	2	19903000	6427200	25775000	3539700	2280300	3730600	3	3	4	2	2	2	2	2	Oxidation (M); Acetylation (N-term)	43097	Synaptic vesicle membrane protein VAT-1 homolog OS=Mus musculus OX=10090 GN=Vat1 PE=1 SV=3
1537	3772	tr|A0A1B0GT81|A0A1B0GT81_MOUSE	90.58	24	12	12	0	0	0	12	1230100	0				1431700	2	2	2	3	0	0	0	1	Oxidation (M); Acetylation (N-term)	18956	Apoptosis regulator BAX OS=Mus musculus OX=10090 GN=Bax PE=1 SV=1
1537	3773	Q07813|BAX_MOUSE	90.58	21	11	11	0	0	0	10	1230100	0				1431700	2	2	2	3	0	0	0	1	Oxidation (M); Acetylation (N-term)	21395	Apoptosis regulator BAX OS=Mus musculus OX=10090 GN=Bax PE=1 SV=1
657	1705	Q8C1B1|CAMP2_MOUSE	90.57	3	2	2	2	2	2	3	18049000	21560000	22180000	14162000	7493300	14996000	3	3	2	5	4	3	4	5	Phosphorylation (STY)	164332	Calmodulin-regulated spectrin-associated protein 2 OS=Mus musculus OX=10090 GN=Camsap2 PE=1 SV=3
657	1706	Q8C1B1-2|CAMP2_MOUSE	90.57	3	2	2	2	2	2	3	18049000	21560000	22180000	14162000	7493300	14996000	3	3	2	5	4	3	4	5	Phosphorylation (STY)	165322	Isoform 2 of Calmodulin-regulated spectrin-associated protein 2 OS=Mus musculus OX=10090 GN=Camsap2
657	1707	tr|A0A0A6YY67|A0A0A6YY67_MOUSE	90.57	3	2	2	2	2	2	3	18049000	21560000	22180000	14162000	7493300	14996000	3	3	2	5	4	3	4	5	Phosphorylation (STY)	165688	Calmodulin-regulated spectrin-associated protein 2 OS=Mus musculus OX=10090 GN=Camsap2 PE=1 SV=1
657	1708	tr|H7BX08|H7BX08_MOUSE	90.57	3	2	2	2	2	2	3	18049000	21560000	22180000	14162000	7493300	14996000	3	3	2	5	4	3	4	5	Phosphorylation (STY)	166149	Calmodulin-regulated spectrin-associated protein 2 OS=Mus musculus OX=10090 GN=Camsap2 PE=1 SV=1
1137	1415	Q9JM52-2|MINK1_MOUSE	90.5	5	3	2	1	1	4	0	8664200	5018400	582270	13922000	11366000		3	3	1	3	1	3	2	0	Phosphorylation (STY)	146389	Isoform 1 of Misshapen-like kinase 1 OS=Mus musculus OX=10090 GN=Mink1
1137	1416	Q9JM52|MINK1_MOUSE	90.5	5	3	2	1	1	4	0	8664200	5018400	582270	13922000	11366000		3	3	1	3	1	3	2	0	Phosphorylation (STY)	147294	Misshapen-like kinase 1 OS=Mus musculus OX=10090 GN=Mink1 PE=1 SV=3
1137	1417	tr|Q5SXG1|Q5SXG1_MOUSE	90.5	4	3	2	1	1	3	0	8664200	5018400	582270	13922000	11366000		3	3	1	3	1	3	2	0	Phosphorylation (STY)	150090	Misshapen-like kinase 1 OS=Mus musculus OX=10090 GN=Mink1 PE=1 SV=1
1137	1418	tr|Q5SXG3|Q5SXG3_MOUSE	90.5	4	3	2	1	1	3	0	8664200	5018400	582270	13922000	11366000		3	3	1	3	1	3	2	0	Phosphorylation (STY)	150405	Misshapen-like kinase 1 OS=Mus musculus OX=10090 GN=Mink1 PE=1 SV=1
1137	1419	tr|G3X9G2|G3X9G2_MOUSE	90.5	4	3	2	1	1	3	0	8664200	5018400	582270	13922000	11366000		3	3	1	3	1	3	2	0	Phosphorylation (STY)	151223	Misshapen-like kinase 1 OS=Mus musculus OX=10090 GN=Mink1 PE=1 SV=1
1137	1420	Q9JM52-3|MINK1_MOUSE	90.5	4	3	2	1	1	3	0	8664200	5018400	582270	13922000	11366000		3	3	1	3	1	3	2	0	Phosphorylation (STY)	151310	Isoform 3 of Misshapen-like kinase 1 OS=Mus musculus OX=10090 GN=Mink1
1137	1617	tr|F7AMS7|F7AMS7_MOUSE	90.5	5	3	2	1	1	4	0	8664200	5018400	582270	13922000	11366000		3	3	1	3	1	3	2	0	Phosphorylation (STY)	135060	Misshapen-like kinase 1 (Fragment) OS=Mus musculus OX=10090 GN=Mink1 PE=1 SV=1
1039	3155	tr|A0A2I3BQP6|A0A2I3BQP6_MOUSE	90.39	7	5	3	4	3	0	4	6677300	3606800	2946800	1801500		1629800	3	2	4	2	2	2	0	2	Carbamidomethylation; Phosphorylation (STY)	63240	Calcium/calmodulin-dependent protein kinase type II subunit gamma OS=Mus musculus OX=10090 GN=Camk2g PE=1 SV=1
1039	3160	Q923T9-3|KCC2G_MOUSE	90.39	8	6	3	5	3	0	5	6677300	3606800	2946800	1801500		1629800	3	2	4	2	2	2	0	2	Carbamidomethylation; Phosphorylation (STY)	55961	Isoform 3 of Calcium/calmodulin-dependent protein kinase type II subunit gamma OS=Mus musculus OX=10090 GN=Camk2g
1039	3166	Q923T9-2|KCC2G_MOUSE	90.39	7	6	3	4	3	0	4	6677300	3606800	2946800	1801500		1629800	3	2	4	2	2	2	0	2	Carbamidomethylation; Phosphorylation (STY)	58365	Isoform 2 of Calcium/calmodulin-dependent protein kinase type II subunit gamma OS=Mus musculus OX=10090 GN=Camk2g
1039	3167	Q923T9|KCC2G_MOUSE	90.39	7	6	3	4	3	0	4	6677300	3606800	2946800	1801500		1629800	3	2	4	2	2	2	0	2	Carbamidomethylation; Phosphorylation (STY)	59607	Calcium/calmodulin-dependent protein kinase type II subunit gamma OS=Mus musculus OX=10090 GN=Camk2g PE=1 SV=1
753	6138	tr|A2AKD7|A2AKD7_MOUSE	90.3	7	7	7	7	7	6	6	12934000	19650000	21904000	2708000	9445800	13662000	3	3	2	6	3	1	4	4	Phosphorylation (STY)	53283	Alpha-1-syntrophin OS=Mus musculus OX=10090 GN=Snta1 PE=1 SV=1
753	6139	Q61234|SNTA1_MOUSE	90.3	7	7	7	7	7	6	6	12934000	19650000	21904000	2708000	9445800	13662000	3	3	2	6	3	1	4	4	Phosphorylation (STY)	53665	Alpha-1-syntrophin OS=Mus musculus OX=10090 GN=Snta1 PE=1 SV=1
666	3293	Q3TDQ1|STT3B_MOUSE	90.23	3	2	2	2	3	3	3	2333800	1121600	4480600	9155200	32962000	34522000	3	3	2	2	2	5	6	6	Phosphorylation (STY)	93246	Dolichyl-diphosphooligosaccharide--protein glycosyltransferase subunit STT3B OS=Mus musculus OX=10090 GN=Stt3b PE=1 SV=2
666	3294	tr|A0A0R4J0D3|A0A0R4J0D3_MOUSE	90.23	3	2	2	2	3	3	3	2333800	1121600	4480600	9155200	32962000	34522000	3	3	2	2	2	5	6	6	Phosphorylation (STY)	93315	Dolichyl-diphosphooligosaccharide--protein glycosyltransferase subunit STT3B OS=Mus musculus OX=10090 GN=Stt3b PE=1 SV=1
1307	2118	P97801|SMN_MOUSE	90.14	17	4	0	4	0	11	10	3279800		2170400		362360	1614800	3	3	1	0	1	0	2	4	Carbamidomethylation; Acetylation (N-term); Phosphorylation (STY)	31254	Survival motor neuron protein OS=Mus musculus OX=10090 GN=Smn1 PE=1 SV=1
829	3227	O88508|DNM3A_MOUSE	90.06	6	2	2	6	2	2	2	16178000	23597000	24646000	15277000	7542800	11584000	2	2	2	5	3	3	2	2	Phosphorylation (STY)	101672	DNA (cytosine-5)-methyltransferase 3A OS=Mus musculus OX=10090 GN=Dnmt3a PE=1 SV=2
829	3374	tr|G3UXY2|G3UXY2_MOUSE	90.06	15	5	5	15	5	5	5	16178000	23597000	24646000	15277000	7542800	11584000	2	2	2	5	3	3	2	2	Phosphorylation (STY)	36261	DNA (cytosine-5)-methyltransferase 3A (Fragment) OS=Mus musculus OX=10090 GN=Dnmt3a PE=1 SV=8
822	1725	Q7TSG2|CTDP1_MOUSE	89.99	5	3	3	2	2	2	2	25179000	27327000	30981000	33196000	27357000	31534000	3	3	3	3	2	2	5	2	Carbamidomethylation; Phosphorylation (STY)	104554	RNA polymerase II subunit A C-terminal domain phosphatase OS=Mus musculus OX=10090 GN=Ctdp1 PE=1 SV=1
794	6175	Q99JP4|CDC26_MOUSE	89.94	28	28	28	28	28	26	28	18769000	9275900	32763000	7605400	1545700	8281500	2	2	3	3	4	4	1	3	Phosphorylation (STY)	9761	Anaphase-promoting complex subunit CDC26 OS=Mus musculus OX=10090 GN=Cdc26 PE=1 SV=1
353	1159	tr|E9QKG6|E9QKG6_MOUSE	89.89	2	2	2	2	2	2	2	33278000	46302000	30865000	35604000	21517000	61512000	5	5	7	7	5	10	4	12	Carbamidomethylation; Phosphorylation (STY)	246622	Ankyrin repeat domain-containing protein 17 OS=Mus musculus OX=10090 GN=Ankrd17 PE=1 SV=1
353	1164	tr|E9Q804|E9Q804_MOUSE	89.89	2	2	2	2	2	2	2	33278000	46302000	30865000	35604000	21517000	61512000	5	5	7	7	5	10	4	12	Carbamidomethylation; Phosphorylation (STY)	274140	Ankyrin repeat domain-containing protein 17 OS=Mus musculus OX=10090 GN=Ankrd17 PE=1 SV=3
353	1165	Q99NH0|ANR17_MOUSE	89.89	2	2	2	2	2	2	2	33278000	46302000	30865000	35604000	21517000	61512000	5	5	7	7	5	10	4	12	Carbamidomethylation; Phosphorylation (STY)	274211	Ankyrin repeat domain-containing protein 17 OS=Mus musculus OX=10090 GN=Ankrd17 PE=1 SV=2
353	1175	tr|A0A0G2JDZ9|A0A0G2JDZ9_MOUSE	89.89	2	2	2	2	2	2	2	33278000	46302000	30865000	35604000	21517000	61512000	5	5	7	7	5	10	4	12	Carbamidomethylation; Phosphorylation (STY)	263663	Ankyrin repeat domain-containing protein 17 OS=Mus musculus OX=10090 GN=Ankrd17 PE=1 SV=1
274	2045	tr|A2BE93|A2BE93_MOUSE	89.85	15	11	15	10	10	10	10	186410000	215760000	208970000	125830000	85478000	94886000	4	3	8	13	10	11	13	9	Phosphorylation (STY)	24924	Protein SET (Fragment) OS=Mus musculus OX=10090 GN=Set PE=1 SV=1
274	2047	Q9EQU5|SET_MOUSE	89.85	11	8	11	7	7	7	7	186410000	215760000	208970000	125830000	85478000	94886000	4	3	8	13	10	11	13	9	Phosphorylation (STY)	33378	Protein SET OS=Mus musculus OX=10090 GN=Set PE=1 SV=1
1170	3525	tr|A2AJK8|A2AJK8_MOUSE	89.71	11	7	11	7	7	7	7	2695000	4497600	3038200	2352200	827820	156910	2	2	1	3	2	2	1	1	Carbamidomethylation; Oxidation (M); Phosphorylation (STY)	28554	Tetratricopeptide repeat protein 1 OS=Mus musculus OX=10090 GN=Ttc1 PE=1 SV=1
1170	3526	Q91Z38|TTC1_MOUSE	89.71	9	6	9	6	6	6	6	2695000	4497600	3038200	2352200	827820	156910	2	2	1	3	2	2	1	1	Carbamidomethylation; Oxidation (M); Phosphorylation (STY)	33263	Tetratricopeptide repeat protein 1 OS=Mus musculus OX=10090 GN=Ttc1 PE=1 SV=1
746	2782	Q62311|TAF6_MOUSE	89.56	6	6	2	6	6	0	2	17052000	4663000	27290000	15653000		11645000	2	2	3	5	7	3	0	2	Carbamidomethylation; Phosphorylation (STY)	72673	Transcription initiation factor TFIID subunit 6 OS=Mus musculus OX=10090 GN=Taf6 PE=1 SV=1
382	1275	tr|F6ZV59|F6ZV59_MOUSE	89.51	20	20	11	11	11	11	11	8666600	6718000	6995700	6781900	4543900	8796400	4	2	14	6	4	7	4	7	Carbamidomethylation; Phosphorylation (STY)	24730	Heterogeneous nuclear ribonucleoprotein D0 (Fragment) OS=Mus musculus OX=10090 GN=Hnrnpd PE=1 SV=1
382	1277	Q60668-4|HNRPD_MOUSE	89.51	15	15	8	8	8	8	8	8666600	6718000	6995700	6781900	4543900	8796400	4	2	14	6	4	7	4	7	Carbamidomethylation; Phosphorylation (STY)	30778	Isoform 4 of Heterogeneous nuclear ribonucleoprotein D0 OS=Mus musculus OX=10090 GN=Hnrnpd
382	1278	tr|G5E8G0|G5E8G0_MOUSE	89.51	15	15	8	8	8	8	8	8666600	6718000	6995700	6781900	4543900	8796400	4	2	14	6	4	7	4	7	Carbamidomethylation; Phosphorylation (STY)	30608	Heterogeneous nuclear ribonucleoprotein D isoform CRA_b OS=Mus musculus OX=10090 GN=Hnrnpd PE=1 SV=1
382	1279	tr|E9Q5B6|E9Q5B6_MOUSE	89.51	41	41	22	22	22	22	22	8666600	6718000	6995700	6781900	4543900	8796400	4	2	14	6	4	7	4	7	Carbamidomethylation; Phosphorylation (STY)	12139	Heterogeneous nuclear ribonucleoprotein D0 (Fragment) OS=Mus musculus OX=10090 GN=Hnrnpd PE=1 SV=1
382	1280	Q60668-3|HNRPD_MOUSE	89.51	14	14	8	8	8	8	8	8666600	6718000	6995700	6781900	4543900	8796400	4	2	14	6	4	7	4	7	Carbamidomethylation; Phosphorylation (STY)	32754	Isoform 3 of Heterogeneous nuclear ribonucleoprotein D0 OS=Mus musculus OX=10090 GN=Hnrnpd
382	1281	tr|G3X9W0|G3X9W0_MOUSE	89.51	13	13	7	7	7	7	7	8666600	6718000	6995700	6781900	4543900	8796400	4	2	14	6	4	7	4	7	Carbamidomethylation; Phosphorylation (STY)	36208	Heterogeneous nuclear ribonucleoprotein D isoform CRA_a OS=Mus musculus OX=10090 GN=Hnrnpd PE=1 SV=1
382	1282	Q60668-2|HNRPD_MOUSE	89.51	13	13	7	7	7	7	7	8666600	6718000	6995700	6781900	4543900	8796400	4	2	14	6	4	7	4	7	Carbamidomethylation; Phosphorylation (STY)	36377	Isoform 2 of Heterogeneous nuclear ribonucleoprotein D0 OS=Mus musculus OX=10090 GN=Hnrnpd
382	1283	Q60668|HNRPD_MOUSE	89.51	12	12	7	7	7	7	7	8666600	6718000	6995700	6781900	4543900	8796400	4	2	14	6	4	7	4	7	Carbamidomethylation; Phosphorylation (STY)	38354	Heterogeneous nuclear ribonucleoprotein D0 OS=Mus musculus OX=10090 GN=Hnrnpd PE=1 SV=2
397	1115	Q921C3|BRWD1_MOUSE	89.44	3	2	2	3	2	3	1	18071000	26679000	32869000	18597000	9890000	9786300	4	4	6	8	10	7	5	3	Carbamidomethylation; Phosphorylation (STY)	259226	Bromodomain and WD repeat-containing protein 1 OS=Mus musculus OX=10090 GN=Brwd1 PE=1 SV=2
397	1116	Q921C3-2|BRWD1_MOUSE	89.44	3	2	2	3	2	3	1	18071000	26679000	32869000	18597000	9890000	9786300	4	4	6	8	10	7	5	3	Carbamidomethylation; Phosphorylation (STY)	253956	Isoform B of Bromodomain and WD repeat-containing protein 1 OS=Mus musculus OX=10090 GN=Brwd1
610	1642	Q9D824|FIP1_MOUSE	89.42	10	3	5	5	10	8	10	6300600	10947000	10084000	22584000	14268000	35854000	3	3	1	4	2	8	4	6	Phosphorylation (STY)	64959	Pre-mRNA 3'-end-processing factor FIP1 OS=Mus musculus OX=10090 GN=Fip1l1 PE=1 SV=1
610	1658	Q9D824-3|FIP1_MOUSE	89.42	11	4	6	6	11	9	11	6300600	10947000	10084000	22584000	14268000	35854000	3	3	1	4	2	8	4	6	Phosphorylation (STY)	60188	Isoform 3 of Pre-mRNA 3'-end-processing factor FIP1 OS=Mus musculus OX=10090 GN=Fip1l1
610	1659	Q9D824-2|FIP1_MOUSE	89.42	10	3	6	6	10	8	10	6300600	10947000	10084000	22584000	14268000	35854000	3	3	1	4	2	8	4	6	Phosphorylation (STY)	61060	Isoform 2 of Pre-mRNA 3'-end-processing factor FIP1 OS=Mus musculus OX=10090 GN=Fip1l1
820	1920	O88491|NSD1_MOUSE	89.38	1	1	1	1	1	1	1	5056100	8356800	5536700	4775300	2517300	2548600	3	3	2	5	3	3	3	1	Phosphorylation (STY)	284082	Histone-lysine N-methyltransferase H3 lysine-36 and H4 lysine-20 specific OS=Mus musculus OX=10090 GN=Nsd1 PE=1 SV=1
820	1921	tr|A0A286YE36|A0A286YE36_MOUSE	89.38	1	1	1	1	1	1	1	5056100	8356800	5536700	4775300	2517300	2548600	3	3	2	5	3	3	3	1	Phosphorylation (STY)	284045	Histone-lysine N-methyltransferase OS=Mus musculus OX=10090 GN=Nsd1 PE=1 SV=1
820	1922	tr|E9QAE4|E9QAE4_MOUSE	89.38	1	1	1	1	1	1	0	5056100	8356800	5536700	4775300	2517300	2548600	3	3	2	5	3	3	3	1	Phosphorylation (STY)	296363	Histone-lysine N-methyltransferase OS=Mus musculus OX=10090 GN=Nsd1 PE=1 SV=1
1127	1892	Q80TJ7|PHF8_MOUSE	89.35	7	3	2	2	2	2	6	3565600	1654900	480610	4276100	1876000	2750200	3	3	3	1	1	2	1	2	Phosphorylation (STY)	113553	Histone lysine demethylase PHF8 OS=Mus musculus OX=10090 GN=Phf8 PE=1 SV=2
480	1813	P59325|IF5_MOUSE	89.21	11	9	9	8	6	6	6	5080400	1740300	6008700	10057000	13512000	12839000	3	3	3	4	4	3	15	3	Phosphorylation (STY)	48968	Eukaryotic translation initiation factor 5 OS=Mus musculus OX=10090 GN=Eif5 PE=1 SV=1
1151	2419	E9Q8D0|DJC21_MOUSE	89.03	8	4	4	8	4	4	4	7049100	6525500	7685300	12006000	8319200	13499000	3	3	1	1	3	1	1	3	Phosphorylation (STY)	61735	DnaJ homolog subfamily C member 21 OS=Mus musculus OX=10090 GN=Dnajc21 PE=1 SV=1
649	1472	Q60974|NCOR1_MOUSE	88.96	3	3	2	2	2	2	2	0						3	1	5	3	3	4	3	5	Carbamidomethylation; Phosphorylation (STY)	270640	Nuclear receptor corepressor 1 OS=Mus musculus OX=10090 GN=Ncor1 PE=1 SV=1
649	1473	Q60974-2|NCOR1_MOUSE	88.96	3	3	2	2	2	2	2	0						3	1	5	3	3	4	3	5	Carbamidomethylation; Phosphorylation (STY)	266516	Isoform 2 of Nuclear receptor corepressor 1 OS=Mus musculus OX=10090 GN=Ncor1
531	873	Q91YQ5|RPN1_MOUSE	88.87	11	7	5	9	5	5	3	10393000	15781000	14177000	13488000	5680200	5304500	6	6	6	4	7	6	3	3	Carbamidomethylation	68528	Dolichyl-diphosphooligosaccharide--protein glycosyltransferase subunit 1 OS=Mus musculus OX=10090 GN=Rpn1 PE=1 SV=1
1019	2288	Q61216-2|MRE11_MOUSE	88.61	5	2	2	2	5	5	5	6212900	7504300	7211900	7877400	6214400	12545000	2	2	1	1	2	2	3	3	Carbamidomethylation; Phosphorylation (STY)	77094	Isoform 2 of Double-strand break repair protein MRE11 OS=Mus musculus OX=10090 GN=Mre11
1019	2291	Q61216|MRE11_MOUSE	88.61	5	2	2	2	5	5	5	6212900	7504300	7211900	7877400	6214400	12545000	2	2	1	1	2	2	3	3	Carbamidomethylation; Phosphorylation (STY)	80223	Double-strand break repair protein MRE11 OS=Mus musculus OX=10090 GN=Mre11 PE=1 SV=1
496	2811	tr|A0A0G2JGT5|A0A0G2JGT5_MOUSE	88.6	17	17	17	17	17	17	17	17437000	28874000	13039000	21180000	6700900	16984000	3	3	6	9	4	5	2	5	Oxidation (M); Acetylation (N-term)	21371	Eukaryotic translation initiation factor 4E (Fragment) OS=Mus musculus OX=10090 GN=Eif4e PE=1 SV=1
496	2812	P63073|IF4E_MOUSE	88.6	14	14	14	14	14	14	14	17437000	28874000	13039000	21180000	6700900	16984000	3	3	6	9	4	5	2	5	Oxidation (M); Acetylation (N-term)	25053	Eukaryotic translation initiation factor 4E OS=Mus musculus OX=10090 GN=Eif4e PE=1 SV=1
496	2817	tr|A0A0G2JH04|A0A0G2JH04_MOUSE	88.6	17	17	17	17	17	17	17	17437000	28874000	13039000	21180000	6700900	16984000	3	3	6	9	4	5	2	5	Oxidation (M); Acetylation (N-term)	21010	Eukaryotic translation initiation factor 4E OS=Mus musculus OX=10090 GN=Eif4e PE=1 SV=1
689	3036	tr|Q6P5B5|Q6P5B5_MOUSE	88.6	5	3	3	4	5	3	3	6240700	1028400	681050	4010800	4993000	8660200	3	2	5	3	2	5	1	6	Phosphorylation (STY)	74253	Fragile X mental retardation syndrome-related protein 2 OS=Mus musculus OX=10090 GN=Fxr2 PE=1 SV=1
433	1806	tr|B2RXW8|B2RXW8_MOUSE	88.59	3	1	1	1	1	3	3	36183000	78141000	127200000	78855000	73543000	103560000	3	3	1	5	6	8	9	7	Carbamidomethylation; Phosphorylation (STY)	140135	Ppfia1 protein OS=Mus musculus OX=10090 GN=Ppfia1 PE=1 SV=1
433	1807	tr|B2RXQ2|B2RXQ2_MOUSE	88.59	3	1	1	1	1	3	3	36183000	78141000	127200000	78855000	73543000	103560000	3	3	1	5	6	8	9	7	Carbamidomethylation; Phosphorylation (STY)	142676	Ppfia1 protein OS=Mus musculus OX=10090 GN=Ppfia1 PE=1 SV=1
212	5078	tr|A0A0R4J008|A0A0R4J008_MOUSE	88.46	7	7	7	7	7	7	7	377980000	328310000	359190000	467810000	500100000	574780000	1	1	9	15	9	17	16	16	Oxidation (M); Phosphorylation (STY)	55330	Histone deacetylase OS=Mus musculus OX=10090 GN=Hdac2 PE=1 SV=1
212	5079	P70288|HDAC2_MOUSE	88.46	7	7	7	7	7	7	7	377980000	328310000	359190000	467810000	500100000	574780000	1	1	9	15	9	17	16	16	Oxidation (M); Phosphorylation (STY)	55302	Histone deacetylase 2 OS=Mus musculus OX=10090 GN=Hdac2 PE=1 SV=1
930	2262	tr|G3UWZ0|G3UWZ0_MOUSE	88.42	2	1	2	2	1	1	1	14770000	10242000	18505000	22352000	16475000	9485900	2	2	2	2	3	2	3	2	Phosphorylation (STY)	178167	Bromodomain adjacent to zinc finger domain protein 1A OS=Mus musculus OX=10090 GN=Baz1a PE=1 SV=1
930	2263	O88379|BAZ1A_MOUSE	88.42	2	1	2	2	1	1	1	14770000	10242000	18505000	22352000	16475000	9485900	2	2	2	2	3	2	3	2	Phosphorylation (STY)	178458	Bromodomain adjacent to zinc finger domain protein 1A OS=Mus musculus OX=10090 GN=Baz1a PE=1 SV=3
1412	2506	P10605|CATB_MOUSE	88.36	9	3	0	3	9	5	9	880320		0	2228000	676650	1567200	2	2	1	0	1	2	1	2	Carbamidomethylation	37280	Cathepsin B OS=Mus musculus OX=10090 GN=Ctsb PE=1 SV=2
730	1094	P62751|RL23A_MOUSE	88.35	29	18	13	13	0	18	19	37837000	7520300	4246900		12869000	38967000	5	5	7	3	2	0	4	4		17695	60S ribosomal protein L23a OS=Mus musculus OX=10090 GN=Rpl23a PE=1 SV=1
881	1678	P11103|PARP1_MOUSE	88.29	5	5	2	2	2	2	0	6192600	1420600	1952800	122060	0		4	4	7	3	3	1	1	0		113100	Poly [ADP-ribose] polymerase 1 OS=Mus musculus OX=10090 GN=Parp1 PE=1 SV=3
881	1758	tr|Q921K2|Q921K2_MOUSE	88.29	5	5	2	2	2	2	0	6192600	1420600	1952800	122060	0		4	4	7	3	3	1	1	0		112721	Poly [ADP-ribose] polymerase OS=Mus musculus OX=10090 GN=Parp1 PE=1 SV=1
792	2884	P35441|TSP1_MOUSE	88.26	3	3	3	3	1	0	1	25641000	78359000	37900000	11074000		9071000	2	2	6	5	4	1	0	2	Carbamidomethylation	129647	Thrombospondin-1 OS=Mus musculus OX=10090 GN=Thbs1 PE=1 SV=1
792	2885	tr|Q80YQ1|Q80YQ1_MOUSE	88.26	3	3	3	3	1	0	1	25641000	78359000	37900000	11074000		9071000	2	2	6	5	4	1	0	2	Carbamidomethylation	129690	Thrombospondin-1 OS=Mus musculus OX=10090 GN=Thbs1 PE=1 SV=1
690	1779	tr|D3YWA4|D3YWA4_MOUSE	88.21	45	22	30	30	37	22	22	35371000	26914000	53918000	51017000	45510000	90428000	3	3	2	4	4	3	3	6	Phosphorylation (STY)	12097	PEST proteolytic signal-containing nuclear protein OS=Mus musculus OX=10090 GN=Pcnp PE=1 SV=1
690	1780	Q6P8I4|PCNP_MOUSE	88.21	28	13	19	19	23	13	13	35371000	26914000	53918000	51017000	45510000	90428000	3	3	2	4	4	3	3	6	Phosphorylation (STY)	18963	PEST proteolytic signal-containing nuclear protein OS=Mus musculus OX=10090 GN=Pcnp PE=1 SV=1
690	1781	tr|F8WI88|F8WI88_MOUSE	88.21	26	13	17	17	22	13	13	35371000	26914000	53918000	51017000	45510000	90428000	3	3	2	4	4	3	3	6	Phosphorylation (STY)	20165	PEST proteolytic signal-containing nuclear protein OS=Mus musculus OX=10090 GN=Pcnp PE=1 SV=1
892	1236	Q8CAQ8-3|MIC60_MOUSE	88.07	9	3	2	2	2	4	8	2810900	3843000	3449300	3919100	3141500	7301600	5	5	2	2	2	1	4	4	Oxidation (M)	78727	Isoform 3 of MICOS complex subunit Mic60 OS=Mus musculus OX=10090 GN=Immt
892	1237	tr|A0A0U1RP81|A0A0U1RP81_MOUSE	88.07	14	4	2	2	2	6	12	2810900	3843000	3449300	3919100	3141500	7301600	5	5	2	2	2	1	4	4	Oxidation (M)	53717	MICOS complex subunit MIC60 OS=Mus musculus OX=10090 GN=Immt PE=1 SV=1
892	1243	Q8CAQ8-2|MIC60_MOUSE	88.07	9	3	2	2	2	4	8	2810900	3843000	3449300	3919100	3141500	7301600	5	5	2	2	2	1	4	4	Oxidation (M)	82929	Isoform 2 of MICOS complex subunit Mic60 OS=Mus musculus OX=10090 GN=Immt
819	3177	tr|F6TS96|F6TS96_MOUSE	88.01	6	6	6	6	6	6	6	33362000	18961000	31070000	17805000	11031000	25334000	2	2	4	3	3	2	2	3	Phosphorylation (STY)	75387	Transducin-like enhancer protein 3 (Fragment) OS=Mus musculus OX=10090 GN=Tle3 PE=1 SV=1
819	3178	tr|Q3TY99|Q3TY99_MOUSE	88.01	6	6	6	6	6	6	6	33362000	18961000	31070000	17805000	11031000	25334000	2	2	4	3	3	2	2	3	Phosphorylation (STY)	76498	Transducin-like enhancer protein 3 OS=Mus musculus OX=10090 GN=Tle3 PE=1 SV=1
819	3179	tr|E0CXU1|E0CXU1_MOUSE	88.01	6	6	6	6	6	6	6	33362000	18961000	31070000	17805000	11031000	25334000	2	2	4	3	3	2	2	3	Phosphorylation (STY)	76927	Transducin-like enhancer protein 3 OS=Mus musculus OX=10090 GN=Tle3 PE=1 SV=1
819	3180	tr|E0CXS2|E0CXS2_MOUSE	88.01	5	5	5	5	5	5	5	33362000	18961000	31070000	17805000	11031000	25334000	2	2	4	3	3	2	2	3	Phosphorylation (STY)	82252	Transducin-like enhancer protein 3 OS=Mus musculus OX=10090 GN=Tle3 PE=1 SV=1
819	3181	tr|E0CY14|E0CY14_MOUSE	88.01	5	5	5	5	5	5	5	33362000	18961000	31070000	17805000	11031000	25334000	2	2	4	3	3	2	2	3	Phosphorylation (STY)	82309	Transducin-like enhancer protein 3 OS=Mus musculus OX=10090 GN=Tle3 PE=1 SV=1
819	3182	tr|F8WIE2|F8WIE2_MOUSE	88.01	5	5	5	5	5	5	5	33362000	18961000	31070000	17805000	11031000	25334000	2	2	4	3	3	2	2	3	Phosphorylation (STY)	82684	Transducin-like enhancer protein 3 OS=Mus musculus OX=10090 GN=Tle3 PE=1 SV=1
819	3183	tr|E0CXS9|E0CXS9_MOUSE	88.01	5	5	5	5	5	5	5	33362000	18961000	31070000	17805000	11031000	25334000	2	2	4	3	3	2	2	3	Phosphorylation (STY)	82985	Transducin-like enhancer protein 3 OS=Mus musculus OX=10090 GN=Tle3 PE=1 SV=1
819	3184	Q08122-2|TLE3_MOUSE	88.01	5	5	5	5	5	5	5	33362000	18961000	31070000	17805000	11031000	25334000	2	2	4	3	3	2	2	3	Phosphorylation (STY)	83145	Isoform 2 of Transducin-like enhancer protein 3 OS=Mus musculus OX=10090 GN=Tle3
819	3185	Q08122-1|TLE3_MOUSE	88.01	5	5	5	5	5	5	5	33362000	18961000	31070000	17805000	11031000	25334000	2	2	4	3	3	2	2	3	Phosphorylation (STY)	83212	Isoform 1 of Transducin-like enhancer protein 3 OS=Mus musculus OX=10090 GN=Tle3
819	3186	Q08122|TLE3_MOUSE	88.01	5	5	5	5	5	5	5	33362000	18961000	31070000	17805000	11031000	25334000	2	2	4	3	3	2	2	3	Phosphorylation (STY)	83447	Transducin-like enhancer protein 3 OS=Mus musculus OX=10090 GN=Tle3 PE=1 SV=3
819	3187	Q08122-4|TLE3_MOUSE	88.01	5	5	5	5	5	5	5	33362000	18961000	31070000	17805000	11031000	25334000	2	2	4	3	3	2	2	3	Phosphorylation (STY)	84508	Isoform 4 of Transducin-like enhancer protein 3 OS=Mus musculus OX=10090 GN=Tle3
819	3188	tr|J3KMT7|J3KMT7_MOUSE	88.01	5	5	5	5	5	5	5	33362000	18961000	31070000	17805000	11031000	25334000	2	2	4	3	3	2	2	3	Phosphorylation (STY)	84535	Transducin-like enhancer protein 3 OS=Mus musculus OX=10090 GN=Tle3 PE=1 SV=1
854	2163	tr|A2AUK8|A2AUK8_MOUSE	87.99	7	4	0	4	4	6	7	2960000		14702000	3896200	21495000	29957000	3	3	1	0	4	1	4	6	Carbamidomethylation; Phosphorylation (STY)	96853	Band 4.1-like protein 1 OS=Mus musculus OX=10090 GN=Epb41l1 PE=1 SV=1
854	2164	Q9Z2H5-2|E41L1_MOUSE	87.99	7	4	0	4	4	6	7	2960000		14702000	3896200	21495000	29957000	3	3	1	0	4	1	4	6	Carbamidomethylation; Phosphorylation (STY)	96853	Isoform 2 of Band 4.1-like protein 1 OS=Mus musculus OX=10090 GN=Epb41l1
854	2165	tr|A2AUK5|A2AUK5_MOUSE	87.99	7	4	0	4	4	6	7	2960000		14702000	3896200	21495000	29957000	3	3	1	0	4	1	4	6	Carbamidomethylation; Phosphorylation (STY)	98315	Band 4.1-like protein 1 OS=Mus musculus OX=10090 GN=Epb41l1 PE=1 SV=1
854	2166	Q9Z2H5|E41L1_MOUSE	87.99	7	4	0	4	4	6	7	2960000		14702000	3896200	21495000	29957000	3	3	1	0	4	1	4	6	Carbamidomethylation; Phosphorylation (STY)	98315	Band 4.1-like protein 1 OS=Mus musculus OX=10090 GN=Epb41l1 PE=1 SV=2
464	2842	O70551|SRPK1_MOUSE	87.87	8	3	3	8	8	8	8	42993000	34292000	38004000	35471000	35972000	53047000	2	2	7	5	9	4	4	5	Carbamidomethylation; Phosphorylation (STY)	73089	SRSF protein kinase 1 OS=Mus musculus OX=10090 GN=Srpk1 PE=1 SV=2
464	2873	tr|A0A3B2W883|A0A3B2W883_MOUSE	87.87	15	6	6	15	15	15	15	42993000	34292000	38004000	35471000	35972000	53047000	2	2	7	5	9	4	4	5	Carbamidomethylation; Phosphorylation (STY)	38894	SRSF protein kinase 1 (Fragment) OS=Mus musculus OX=10090 GN=Srpk1 PE=1 SV=1
394	4847	Q922Y1|UBXN1_MOUSE	87.85	10	10	10	10	10	10	10	129090000	145890000	234630000	124290000	138740000	154260000	2	2	7	3	9	3	9	9	Phosphorylation (STY)	33573	UBX domain-containing protein 1 OS=Mus musculus OX=10090 GN=Ubxn1 PE=1 SV=1
813	2791	Q03141-2|MARK3_MOUSE	87.85	3	2	2	2	2	3	3	12170000	15188000	11370000	20926000	11436000	16358000	3	3	4	4	1	2	3	3	Oxidation (M); Acetylation (N-term); Phosphorylation (STY)	81400	Isoform 2 of MAP/microtubule affinity-regulating kinase 3 OS=Mus musculus OX=10090 GN=Mark3
813	2792	Q03141-3|MARK3_MOUSE	87.85	3	2	2	2	2	3	3	12170000	15188000	11370000	20926000	11436000	16358000	3	3	4	4	1	2	3	3	Oxidation (M); Acetylation (N-term); Phosphorylation (STY)	83209	Isoform 3 of MAP/microtubule affinity-regulating kinase 3 OS=Mus musculus OX=10090 GN=Mark3
813	2793	Q03141|MARK3_MOUSE	87.85	3	2	2	2	2	3	3	12170000	15188000	11370000	20926000	11436000	16358000	3	3	4	4	1	2	3	3	Oxidation (M); Acetylation (N-term); Phosphorylation (STY)	84390	MAP/microtubule affinity-regulating kinase 3 OS=Mus musculus OX=10090 GN=Mark3 PE=1 SV=2
813	2797	tr|A0A1Y7VNZ6|A0A1Y7VNZ6_MOUSE	87.85	3	2	2	2	2	3	3	12170000	15188000	11370000	20926000	11436000	16358000	3	3	4	4	1	2	3	3	Oxidation (M); Acetylation (N-term); Phosphorylation (STY)	88829	Non-specific serine/threonine protein kinase OS=Mus musculus OX=10090 GN=Mark3 PE=1 SV=1
379	883	P14211|CALR_MOUSE	87.75	17	6	13	11	9	15	10	5595600	14130000	9565700	4930700	13654000	16443000	8	8	4	8	7	7	7	9		47995	Calreticulin OS=Mus musculus OX=10090 GN=Calr PE=1 SV=1
602	2624	tr|E9PX68|E9PX68_MOUSE	87.73	6	2	2	2	2	2	6	49921000	64940000	74265000	68368000	51072000	60983000	2	2	4	5	3	4	4	5	Oxidation (M); Acetylation (N-term); Phosphorylation (STY)	82887	Solute carrier family 4 (anion exchanger) member 1 adaptor protein OS=Mus musculus OX=10090 GN=Slc4a1ap PE=1 SV=1
602	2655	tr|E9Q585|E9Q585_MOUSE	87.73	6	3	3	3	3	3	6	49921000	64940000	74265000	68368000	51072000	60983000	2	2	4	5	3	4	4	5	Oxidation (M); Acetylation (N-term); Phosphorylation (STY)	79672	Solute carrier family 4 (anion exchanger) member 1 adaptor protein OS=Mus musculus OX=10090 GN=Slc4a1ap PE=1 SV=1
602	3175	tr|E9Q1Q0|E9Q1Q0_MOUSE	87.73	8	3	3	3	3	3	8	49921000	64940000	74265000	68368000	51072000	60983000	2	2	4	5	3	4	4	5	Oxidation (M); Acetylation (N-term); Phosphorylation (STY)	59410	Solute carrier family 4 (anion exchanger) member 1 adaptor protein OS=Mus musculus OX=10090 GN=Slc4a1ap PE=1 SV=1
592	1476	Q9WTU0|PHF2_MOUSE	87.68	4	4	4	3	4	3	3	20134000	15522000	13998000	20302000	6998300	9596100	3	3	7	4	4	5	3	2	Phosphorylation (STY)	120814	Lysine-specific demethylase PHF2 OS=Mus musculus OX=10090 GN=Phf2 PE=1 SV=2
500	1697	tr|D3YTQ3|D3YTQ3_MOUSE	87.6	8	8	6	6	2	6	6	1743600	1568200	2172400		474810	25795000	3	1	11	5	3	4	2	6	Carbamidomethylation; Phosphorylation (STY)	46270	Heterogeneous nuclear ribonucleoprotein D-like OS=Mus musculus OX=10090 GN=Hnrnpdl PE=1 SV=1
500	1712	Q9Z130|HNRDL_MOUSE	87.6	11	11	9	9	3	9	9	1743600	1568200	2172400		474810	25795000	3	1	11	5	3	4	2	6	Carbamidomethylation; Phosphorylation (STY)	33559	Heterogeneous nuclear ribonucleoprotein D-like OS=Mus musculus OX=10090 GN=Hnrnpdl PE=1 SV=1
500	1713	tr|F6VQH5|F6VQH5_MOUSE	87.6	11	11	8	8	3	8	8	1743600	1568200	2172400		474810	25795000	3	1	11	5	3	4	2	6	Carbamidomethylation; Phosphorylation (STY)	35654	Heterogeneous nuclear ribonucleoprotein D-like (Fragment) OS=Mus musculus OX=10090 GN=Hnrnpdl PE=1 SV=1
1010	3379	Q9QYH6|MAGD1_MOUSE	87.57	5	2	5	5	5	5	5	529450	1652400	1808600	1816300	838920	2768400	2	2	1	2	2	3	2	3	Phosphorylation (STY)	85670	Melanoma-associated antigen D1 OS=Mus musculus OX=10090 GN=Maged1 PE=1 SV=1
629	1227	Q80U72-4|SCRIB_MOUSE	87.54	5	2	1	2	4	2	2	2933700	1117100	1400500	3183600	5558800	6487700	5	2	3	1	2	3	7	8	Carbamidomethylation; Phosphorylation (STY)	174584	Isoform 4 of Protein scribble homolog OS=Mus musculus OX=10090 GN=Scrib
629	1228	Q80U72-3|SCRIB_MOUSE	87.54	5	2	1	2	4	2	2	2933700	1117100	1400500	3183600	5558800	6487700	5	2	3	1	2	3	7	8	Carbamidomethylation; Phosphorylation (STY)	179748	Isoform 3 of Protein scribble homolog OS=Mus musculus OX=10090 GN=Scrib
646	2777	Q78ZA7|NP1L4_MOUSE	87.45	8	8	8	8	8	8	8	13883000	20975000	21159000	24559000	17700000	24213000	2	2	5	3	3	4	6	3	Acetylation (N-term); Phosphorylation (STY)	42679	Nucleosome assembly protein 1-like 4 OS=Mus musculus OX=10090 GN=Nap1l4 PE=1 SV=1
646	2778	tr|B7ZNL2|B7ZNL2_MOUSE	87.45	8	8	8	8	8	8	8	13883000	20975000	21159000	24559000	17700000	24213000	2	2	5	3	3	4	6	3	Acetylation (N-term); Phosphorylation (STY)	43935	Nap1l4 protein OS=Mus musculus OX=10090 GN=Nap1l4 PE=1 SV=1
551	1632	Q9JJ89|CCD86_MOUSE	87.36	17	17	17	17	17	13	14	20977000	30427000	30227000	27168000	6439800	28422000	4	4	7	5	4	4	3	5	Carbamidomethylation; Phosphorylation (STY)	46487	Coiled-coil domain-containing protein 86 OS=Mus musculus OX=10090 GN=Ccdc86 PE=1 SV=2
355	1844	tr|Q3TE85|Q3TE85_MOUSE	87.19	38	25	38	23	25	25	25	6600500	4549900		6134500	4219300	6367800	4	1	12	4	6	10	6	7	Acetylation (N-term); Phosphorylation (STY)	11485	High mobility group protein HMG-I/HMG-Y OS=Mus musculus OX=10090 GN=Hmga1 PE=1 SV=1
355	1989	tr|A0A384DV79|A0A384DV79_MOUSE	87.19	42	27	42	25	27	27	27	6600500	4549900		6134500	4219300	6367800	4	1	12	4	6	10	6	7	Acetylation (N-term); Phosphorylation (STY)	10488	High mobility group protein HMG-I/HMG-Y OS=Mus musculus OX=10090 GN=Hmga1 PE=1 SV=1
534	3537	Q5FWK3|RHG01_MOUSE	87.11	9	3	3	9	3	3	3	108790000	138580000	135250000	116680000	72144000	98989000	3	3	2	5	6	6	5	5	Acetylation (N-term); Phosphorylation (STY)	50411	Rho GTPase-activating protein 1 OS=Mus musculus OX=10090 GN=Arhgap1 PE=1 SV=1
534	3538	tr|A2AH25|A2AH25_MOUSE	87.11	8	2	2	8	2	2	2	108790000	138580000	135250000	116680000	72144000	98989000	3	3	2	5	6	6	5	5	Acetylation (N-term); Phosphorylation (STY)	54437	Rho GTPase-activating protein 1 OS=Mus musculus OX=10090 GN=Arhgap1 PE=1 SV=1
781	818	tr|A0A0N4SV80|A0A0N4SV80_MOUSE	87.08	3	2	3	1	2	1	0	8973700	18304000	8478700	6688600	4820800	229150	6	6	3	7	2	3	2	1	Phosphorylation (STY)	214459	Zinc finger protein 638 OS=Mus musculus OX=10090 GN=Zfp638 PE=1 SV=1
781	819	Q61464-4|ZN638_MOUSE	87.08	3	2	3	1	2	1	0	8973700	18304000	8478700	6688600	4820800	229150	6	6	3	7	2	3	2	1	Phosphorylation (STY)	214459	Isoform 4 of Zinc finger protein 638 OS=Mus musculus OX=10090 GN=Znf638
781	820	tr|E9QML5|E9QML5_MOUSE	87.08	3	2	3	1	2	1	0	8973700	18304000	8478700	6688600	4820800	229150	6	6	3	7	2	3	2	1	Phosphorylation (STY)	218132	Zinc finger protein 638 OS=Mus musculus OX=10090 GN=Zfp638 PE=1 SV=2
781	821	Q61464|ZN638_MOUSE	87.08	3	2	3	1	2	1	0	8973700	18304000	8478700	6688600	4820800	229150	6	6	3	7	2	3	2	1	Phosphorylation (STY)	218132	Zinc finger protein 638 OS=Mus musculus OX=10090 GN=Znf638 PE=1 SV=2
478	1856	P45591|COF2_MOUSE	87.06	20	18	20	11	11	7	11	53832000	58349000	51286000	100010000	65231000	77675000	4	1	6	6	5	6	2	7	Carbamidomethylation; Oxidation (M); Acetylation (N-term); Phosphorylation (STY)	18710	Cofilin-2 OS=Mus musculus OX=10090 GN=Cfl2 PE=1 SV=1
588	2251	Q52KR3|PRUN2_MOUSE	87.02	1	1	1	1	1	1	1	33078000	38990000	34222000	27776000	12774000	16382000	2	2	6	4	5	3	3	4	Phosphorylation (STY)	339517	Protein prune homolog 2 OS=Mus musculus OX=10090 GN=Prune2 PE=1 SV=2
588	2254	Q52KR3-6|PRUN2_MOUSE	87.02	1	1	1	1	1	1	1	33078000	38990000	34222000	27776000	12774000	16382000	2	2	6	4	5	3	3	4	Phosphorylation (STY)	334702	Isoform 6 of Protein prune homolog 2 OS=Mus musculus OX=10090 GN=Prune2
497	2524	tr|A0A0A0MQM0|A0A0A0MQM0_MOUSE	86.99	23	23	23	23	23	23	23	28744000	43772000	39381000	29105000	19787000	32255000	2	2	4	6	6	7	3	5	Carbamidomethylation; Oxidation (M); Acetylation (N-term)	16303	Eukaryotic translation initiation factor 5A (Fragment) OS=Mus musculus OX=10090 GN=Eif5a PE=1 SV=1
497	2525	P63242|IF5A1_MOUSE	86.99	22	22	22	22	22	22	22	28744000	43772000	39381000	29105000	19787000	32255000	2	2	4	6	6	7	3	5	Carbamidomethylation; Oxidation (M); Acetylation (N-term)	16832	Eukaryotic translation initiation factor 5A-1 OS=Mus musculus OX=10090 GN=Eif5a PE=1 SV=2
424	3790	Q8BFY7|PIMRE_MOUSE	86.97	14	5	14	14	5	5	13	103900000	105670000	134210000	36162000	22316000	29537000	3	3	8	9	7	3	5	5	Phosphorylation (STY)	25686	Protein PIMREG OS=Mus musculus OX=10090 GN=Pimreg PE=1 SV=1
869	3110	tr|G3UYA6|G3UYA6_MOUSE	86.97	16	10	10	10	16	16	16	10822000	15893000	20387000	15348000	28982000	35842000	2	2	1	2	2	3	3	5	Phosphorylation (STY)	37806	Transcriptional coactivator YAP1 OS=Mus musculus OX=10090 GN=Yap1 PE=1 SV=1
869	3111	tr|G3UY62|G3UY62_MOUSE	86.97	16	10	10	10	16	16	16	10822000	15893000	20387000	15348000	28982000	35842000	2	2	1	2	2	3	3	5	Phosphorylation (STY)	38260	Transcriptional coactivator YAP1 OS=Mus musculus OX=10090 GN=Yap1 PE=1 SV=1
869	3112	tr|G3UYV4|G3UYV4_MOUSE	86.97	15	9	9	9	15	15	15	10822000	15893000	20387000	15348000	28982000	35842000	2	2	1	2	2	3	3	5	Phosphorylation (STY)	39486	Transcriptional coactivator YAP1 OS=Mus musculus OX=10090 GN=Yap1 PE=1 SV=1
869	3119	P46938-2|YAP1_MOUSE	86.97	12	7	7	7	12	12	12	10822000	15893000	20387000	15348000	28982000	35842000	2	2	1	2	2	3	3	5	Phosphorylation (STY)	50703	Isoform 2 of Transcriptional coactivator YAP1 OS=Mus musculus OX=10090 GN=Yap1
869	3120	P46938|YAP1_MOUSE	86.97	12	7	7	7	12	12	12	10822000	15893000	20387000	15348000	28982000	35842000	2	2	1	2	2	3	3	5	Phosphorylation (STY)	52383	Transcriptional coactivator YAP1 OS=Mus musculus OX=10090 GN=Yap1 PE=1 SV=2
932	3225	P70121|ZHX1_MOUSE	86.9	6	3	3	6	3	2	4	11481000	12781000	20148000	10229000	3765500	11958000	3	3	4	2	3	2	1	2	Phosphorylation (STY)	97551	Zinc fingers and homeoboxes protein 1 OS=Mus musculus OX=10090 GN=Zhx1 PE=1 SV=2
805	2829	Q63918|CAVN2_MOUSE	86.87	10	10	10	10	7	7	7	3552100	12441000	20739000	20146000	27189000	24720000	2	2	2	3	5	3	2	3	Acetylation (N-term); Phosphorylation (STY)	46764	Caveolae-associated protein 2 OS=Mus musculus OX=10090 GN=Cavin2 PE=1 SV=3
1112	1362	Q8JZK9|HMCS1_MOUSE	86.86	7	5	7	7	4	2	0	4955500	7339400	7304700	0	0		3	3	2	3	3	2	1	0	Carbamidomethylation; Phosphorylation (STY)	57569	Hydroxymethylglutaryl-CoA synthase cytoplasmic OS=Mus musculus OX=10090 GN=Hmgcs1 PE=1 SV=1
952	3694	P63276|RS17_MOUSE	86.85	24	24	16	16	16	16	16	38325000	6318900	5527400	9478400	3552000	4575500	2	2	8	1	1	2	1	1	Phosphorylation (STY)	15524	40S ribosomal protein S17 OS=Mus musculus OX=10090 GN=Rps17 PE=1 SV=2
527	843	tr|Q9JI95|Q9JI95_MOUSE	86.85	49	41	10	20	27	27	27	19818000	12227000	29331000	26665000	19695000	36061000	5	5	10	2	3	4	4	6	Oxidation (M)	10978	CPN10-like protein OS=Mus musculus OX=10090 GN=Cpn10-rs1 PE=3 SV=1
527	844	Q64433|CH10_MOUSE	86.85	49	41	10	20	27	27	27	19818000	12227000	29331000	26665000	19695000	36061000	5	5	10	2	3	4	4	6	Oxidation (M)	10963	10 kDa heat shock protein mitochondrial OS=Mus musculus OX=10090 GN=Hspe1 PE=1 SV=2
907	3060	Q9CYA0|CREL2_MOUSE	86.84	9	0	5	5	9	9	9		16099000	11360000	14409000	8377100	14460000	2	2	0	3	3	4	2	3	Carbamidomethylation	38220	Cysteine-rich with EGF-like domain protein 2 OS=Mus musculus OX=10090 GN=Creld2 PE=1 SV=1
386	1491	Q0P678|ZCH18_MOUSE	86.78	6	1	5	5	5	5	2	104960000	138520000	125230000	208310000	65984000	108670000	5	5	6	6	8	9	4	8	Phosphorylation (STY)	105694	Zinc finger CCCH domain-containing protein 18 OS=Mus musculus OX=10090 GN=Zc3h18 PE=1 SV=1
386	1492	tr|H3BIW0|H3BIW0_MOUSE	86.78	6	1	5	5	5	5	2	104960000	138520000	125230000	208310000	65984000	108670000	5	5	6	6	8	9	4	8	Phosphorylation (STY)	106142	Zinc finger CCCH domain-containing protein 18 OS=Mus musculus OX=10090 GN=Zc3h18 PE=1 SV=1
386	1493	tr|G3X8T2|G3X8T2_MOUSE	86.78	6	1	4	4	4	4	2	104960000	138520000	125230000	208310000	65984000	108670000	5	5	6	6	8	9	4	8	Phosphorylation (STY)	108231	RIKEN cDNA 5830416A07 isoform CRA_c OS=Mus musculus OX=10090 GN=Zc3h18 PE=1 SV=1
807	3979	tr|S4R2L8|S4R2L8_MOUSE	86.66	36	36	36	36	36	10	36	310810	1934100	6764800	2543400	1966100	3371700	2	1	4	2	5	3	1	3	Carbamidomethylation	7326	Glyceraldehyde-3-phosphate dehydrogenase testis-specific (Fragment) OS=Mus musculus OX=10090 GN=Gapdhs PE=4 SV=1
764	3061	Q8K3Z9|PO121_MOUSE	86.6	3	2	2	2	2	2	2	8146500	9579000	20083000	10752000	8199800	3683800	3	3	4	3	3	5	2	2	Carbamidomethylation; Phosphorylation (STY)	121022	Nuclear envelope pore membrane protein POM 121 OS=Mus musculus OX=10090 GN=Pom121 PE=1 SV=2
648	2088	tr|A0A0A6YW28|A0A0A6YW28_MOUSE	86.57	5	3	3	5	3	3	3	12899000	17207000	23791000	17829000	12926000	20584000	3	3	2	4	6	4	3	5	Phosphorylation (STY)	103723	Ubiquitin carboxyl-terminal hydrolase 4 OS=Mus musculus OX=10090 GN=Usp4 PE=1 SV=1
648	2092	P35123|UBP4_MOUSE	86.57	5	2	3	4	2	2	2	12899000	17207000	23791000	17829000	12926000	20584000	3	3	2	4	6	4	3	5	Phosphorylation (STY)	108343	Ubiquitin carboxyl-terminal hydrolase 4 OS=Mus musculus OX=10090 GN=Usp4 PE=1 SV=3
897	795	Q9D8E6|RL4_MOUSE	86.55	19	6	5	3	9	4	10	1271700	4860400	7743400	5392000	4635300	12688000	7	7	2	2	2	3	2	4	Carbamidomethylation; Acetylation (N-term); Phosphorylation (STY)	47154	60S ribosomal protein L4 OS=Mus musculus OX=10090 GN=Rpl4 PE=1 SV=3
517	3073	Q8CI71-2|VPS50_MOUSE	86.48	3	3	3	3	3	3	3	17031000	26372000	33574000	46380000	63402000	23523000	2	2	4	5	5	5	6	5	Phosphorylation (STY)	107173	Isoform 2 of Syndetin OS=Mus musculus OX=10090 GN=Vps50
517	3074	Q8CI71-3|VPS50_MOUSE	86.48	3	3	3	3	3	3	3	17031000	26372000	33574000	46380000	63402000	23523000	2	2	4	5	5	5	6	5	Phosphorylation (STY)	108078	Isoform 3 of Syndetin OS=Mus musculus OX=10090 GN=Vps50
517	3075	Q8CI71|VPS50_MOUSE	86.48	3	3	3	3	3	3	3	17031000	26372000	33574000	46380000	63402000	23523000	2	2	4	5	5	5	6	5	Phosphorylation (STY)	111174	Syndetin OS=Mus musculus OX=10090 GN=Vps50 PE=1 SV=2
1051	3383	Q6PAM1|TXLNA_MOUSE	86.48	10	10	8	8	2	3	5	5870900	705200	710330	470170	1117800	2813000	3	3	4	1	1	2	2	2	Carbamidomethylation; Phosphorylation (STY)	62369	Alpha-taxilin OS=Mus musculus OX=10090 GN=Txlna PE=1 SV=1
595	2977	Q69ZX6|MOR2A_MOUSE	86.31	3	2	3	3	2	2	2	7669800	35811000	6155900	19251000	17824000	17996000	2	2	2	6	2	7	6	2	Phosphorylation (STY)	117330	ATPase MORC2A OS=Mus musculus OX=10090 GN=Morc2a PE=1 SV=2
562	1284	tr|F6T2Z7|F6T2Z7_MOUSE	86.08	12	12	12	12	9	12	12							3	0	5	5	5	4	4	4	Phosphorylation (STY)	41315	Caldesmon 1 (Fragment) OS=Mus musculus OX=10090 GN=Cald1 PE=1 SV=8
562	1474	tr|F6ZAW1|F6ZAW1_MOUSE	86.08	20	20	20	20	15	20	20							3	0	5	5	5	4	4	4	Phosphorylation (STY)	24767	Caldesmon 1 (Fragment) OS=Mus musculus OX=10090 GN=Cald1 PE=1 SV=1
278	2602	Q8VBT0|TMX1_MOUSE	86.06	9	9	9	9	9	9	9	97231000	147100000	143570000	94158000	28890000	117070000	2	2	14	17	5	10	8	8	Phosphorylation (STY)	31396	Thioredoxin-related transmembrane protein 1 OS=Mus musculus OX=10090 GN=Tmx1 PE=1 SV=1
358	5624	tr|Q3UJB0|Q3UJB0_MOUSE	86.02	2	2	2	2	2	2	2	151310000	173440000	224910000	150270000	123270000	183470000	2	2	7	13	4	10	4	7	Phosphorylation (STY)	98199	Splicing factor 3b subunit 2 OS=Mus musculus OX=10090 GN=Sf3b2 PE=1 SV=1
799	2388	Q9CXL3|CG050_MOUSE	85.96	18	18	8	8	17	8	18	46647000	40950000	36678000	21755000	14040000	25983000	3	3	4	2	2	3	2	6	Phosphorylation (STY)	22168	Uncharacterized protein C7orf50 homolog OS=Mus musculus OX=10090 PE=1 SV=3
863	2046	P08228|SODC_MOUSE	85.95	25	5	20	20	20	9	16	420350	1608700	3868400	6528800	941650	4080400	4	4	1	3	3	4	2	3	Carbamidomethylation	15943	Superoxide dismutase [Cu-Zn] OS=Mus musculus OX=10090 GN=Sod1 PE=1 SV=2
59	929	P43275|H11_MOUSE	85.84	25	16	8	25	25	20	20	0		74581000	57303000	22703000	51063000	5	3	64	69	32	19	8	7	Acetylation (N-term); Phosphorylation (STY)	21785	Histone H1.1 OS=Mus musculus OX=10090 GN=Hist1h1a PE=1 SV=2
537	1745	tr|Q3TKD0|Q3TKD0_MOUSE	85.81	7	4	7	2	4	4	4	17716000	18549000	3142300	6581900	7773400	14048000	4	4	7	7	1	4	3	7	Carbamidomethylation; Phosphorylation (STY)	91737	Transportin-1 (Fragment) OS=Mus musculus OX=10090 GN=Tnpo1 PE=1 SV=1
537	1746	Q8BFY9-2|TNPO1_MOUSE	85.81	6	4	6	2	4	3	4	17716000	18549000	3142300	6581900	7773400	14048000	4	4	7	7	1	4	3	7	Carbamidomethylation; Phosphorylation (STY)	101312	Isoform 2 of Transportin-1 OS=Mus musculus OX=10090 GN=Tnpo1
537	1747	Q8BFY9|TNPO1_MOUSE	85.81	6	4	6	2	4	3	4	17716000	18549000	3142300	6581900	7773400	14048000	4	4	7	7	1	4	3	7	Carbamidomethylation; Phosphorylation (STY)	102357	Transportin-1 OS=Mus musculus OX=10090 GN=Tnpo1 PE=1 SV=2
1125	2015	tr|A0A338P6N4|A0A338P6N4_MOUSE	85.77	1	0	0	1	1	0	1	977300	1620000	2145800	5364300	2312700	4415900	3	3	1	1	2	3	1	2	Phosphorylation (STY)	325523	Beta/gamma crystallin domain-containing protein 3 OS=Mus musculus OX=10090 GN=Crybg3 PE=1 SV=1
567	3634	Q9DB96|NGDN_MOUSE	85.76	10	10	10	10	10	10	10	19545000	39033000	46166000	37479000	26932000	27752000	3	3	3	4	5	5	4	6	Phosphorylation (STY)	35659	Neuroguidin OS=Mus musculus OX=10090 GN=Ngdn PE=1 SV=1
493	1690	P70296|PEBP1_MOUSE	85.7	25	20	20	12	12	17	17	60236000	21170000	7596100	30782000	18378000	9455800	4	4	12	3	2	5	5	4	Oxidation (M); Phosphorylation (STY)	20830	Phosphatidylethanolamine-binding protein 1 OS=Mus musculus OX=10090 GN=Pebp1 PE=1 SV=3
493	1703	tr|D3Z1V4|D3Z1V4_MOUSE	85.7	22	18	18	11	11	15	15	60236000	21170000	7596100	30782000	18378000	9455800	4	4	12	3	2	5	5	4	Oxidation (M); Phosphorylation (STY)	23035	Phosphatidylethanolamine-binding protein 1 OS=Mus musculus OX=10090 GN=Pebp1 PE=1 SV=1
559	1058	P47962|RL5_MOUSE	85.69	19	2	15	5	4	4	13	9303900	24891000	14287000	4753200	4935300	7598000	5	5	4	11	4	1	1	6	Oxidation (M)	34401	60S ribosomal protein L5 OS=Mus musculus OX=10090 GN=Rpl5 PE=1 SV=3
1034	2590	tr|E9Q9T6|E9Q9T6_MOUSE	85.64	7	7	4	4	7	4	7	5754700	6412300	5669900	5588400	2763200	3775500	2	2	4	1	2	2	1	2	Phosphorylation (STY)	68023	RNA helicase OS=Mus musculus OX=10090 GN=Ddx55 PE=1 SV=1
1034	2591	Q6ZPL9|DDX55_MOUSE	85.64	6	6	4	4	6	4	6	5754700	6412300	5669900	5588400	2763200	3775500	2	2	4	1	2	2	1	2	Phosphorylation (STY)	68465	ATP-dependent RNA helicase DDX55 OS=Mus musculus OX=10090 GN=Ddx55 PE=1 SV=2
688	1911	Q76MZ3|2AAA_MOUSE	85.63	6	4	4	2	3	2	2	5582100	6524900	3362900	5507900	2739200	0	3	3	5	9	1	3	1	3		65323	Serine/threonine-protein phosphatase 2A 65 kDa regulatory subunit A alpha isoform OS=Mus musculus OX=10090 GN=Ppp2r1a PE=1 SV=3
1044	2974	tr|D3Z5F7|D3Z5F7_MOUSE	85.63	9	9	9	9	6	2	6	6529400	9623600	6178600	7757200	1898100	3430500	2	2	3	2	3	2	1	1	Phosphorylation (STY)	37245	Predicted gene 20521 OS=Mus musculus OX=10090 GN=Gm20521 PE=4 SV=1
1044	3268	tr|D3Z055|D3Z055_MOUSE	85.63	17	17	17	17	12	5	12	6529400	9623600	6178600	7757200	1898100	3430500	2	2	3	2	3	2	1	1	Phosphorylation (STY)	19020	Polyadenylate-binding protein 2 OS=Mus musculus OX=10090 GN=Pabpn1 PE=4 SV=1
1044	3269	tr|G3UWS5|G3UWS5_MOUSE	85.63	16	16	16	16	12	4	12	6529400	9623600	6178600	7757200	1898100	3430500	2	2	3	2	3	2	1	1	Phosphorylation (STY)	20273	Polyadenylate-binding protein 2 OS=Mus musculus OX=10090 GN=Pabpn1 PE=4 SV=1
1044	3610	tr|G3UY42|G3UY42_MOUSE	85.63	9	9	9	9	7	3	7	6529400	9623600	6178600	7757200	1898100	3430500	2	2	3	2	3	2	1	1	Phosphorylation (STY)	34004	Polyadenylate-binding protein 2 OS=Mus musculus OX=10090 GN=Pabpn1 PE=1 SV=1
1044	3636	Q8CCS6-2|PABP2_MOUSE	85.63	10	10	10	10	7	3	7	6529400	9623600	6178600	7757200	1898100	3430500	2	2	3	2	3	2	1	1	Phosphorylation (STY)	31044	Isoform 2 of Polyadenylate-binding protein 2 OS=Mus musculus OX=10090 GN=Pabpn1
1044	3637	Q8CCS6|PABP2_MOUSE	85.63	10	10	10	10	7	3	7	6529400	9623600	6178600	7757200	1898100	3430500	2	2	3	2	3	2	1	1	Phosphorylation (STY)	32297	Polyadenylate-binding protein 2 OS=Mus musculus OX=10090 GN=Pabpn1 PE=1 SV=3
1044	3929	tr|D3YUB9|D3YUB9_MOUSE	85.63	18	18	18	18	13	5	13	6529400	9623600	6178600	7757200	1898100	3430500	2	2	3	2	3	2	1	1	Phosphorylation (STY)	18225	Polyadenylate-binding protein 2 (Fragment) OS=Mus musculus OX=10090 GN=Pabpn1 PE=4 SV=2
1090	1379	Q8VDF2-2|UHRF1_MOUSE	85.54	6	5	5	5	2	2	2	3360500	9309900	9395000	3610100	1159800	2618500	3	3	2	2	2	3	1	1	Carbamidomethylation; Phosphorylation (STY)	87556	Isoform 2 of E3 ubiquitin-protein ligase UHRF1 OS=Mus musculus OX=10090 GN=Uhrf1
1090	1380	Q8VDF2|UHRF1_MOUSE	85.54	6	5	4	4	2	2	2	3360500	9309900	9395000	3610100	1159800	2618500	3	3	2	2	2	3	1	1	Carbamidomethylation; Phosphorylation (STY)	88304	E3 ubiquitin-protein ligase UHRF1 OS=Mus musculus OX=10090 GN=Uhrf1 PE=1 SV=2
736	1148	Q9JHU4|DYHC1_MOUSE	85.52	1	0	1	1	1	1	1	4542600	8978900	6446400	5507100	3562900	4522300	5	5	2	5	4	3	3	3	Carbamidomethylation	532050	Cytoplasmic dynein 1 heavy chain 1 OS=Mus musculus OX=10090 GN=Dync1h1 PE=1 SV=2
1107	3451	P42669|PURA_MOUSE	85.51	27	19	19	19	8	27	19	17506000	21711000	21569000	1134000	20993000	87058000	2	2	1	2	1	1	3	3	Acetylation (N-term); Phosphorylation (STY)	34884	Transcriptional activator protein Pur-alpha OS=Mus musculus OX=10090 GN=Pura PE=1 SV=1
867	3334	Q8BTW9|PAK4_MOUSE	85.46	7	4	4	4	7	7	7	45260000	44669000	53862000	48657000	27708000	40183000	2	2	2	1	2	4	3	4	Phosphorylation (STY)	64623	Serine/threonine-protein kinase PAK 4 OS=Mus musculus OX=10090 GN=Pak4 PE=1 SV=1
810	1550	tr|Q7TNF4|Q7TNF4_MOUSE	85.45	9	9	9	9	9	3	9	7917800	9248200	9405600	11982000	1738400	10203000	3	3	3	3	3	3	3	3	Carbamidomethylation; Phosphorylation (STY)	68603	Kinesin light chain 1 OS=Mus musculus OX=10090 GN=Klc1 PE=1 SV=1
810	1551	tr|Q8CD76|Q8CD76_MOUSE	85.45	9	9	9	9	9	3	9	7917800	9248200	9405600	11982000	1738400	10203000	3	3	3	3	3	3	3	3	Carbamidomethylation; Phosphorylation (STY)	69495	Kinesin light chain 1 OS=Mus musculus OX=10090 GN=Klc1 PE=1 SV=1
812	1261	P14206|RSSA_MOUSE	85.41	17	13	13	0	7	12	7	2904900	2258600		1580600	801750	1675900	4	4	6	3	0	2	3	4	Carbamidomethylation; Acetylation (N-term)	32838	40S ribosomal protein SA OS=Mus musculus OX=10090 GN=Rpsa PE=1 SV=4
769	3128	P56183-3|RRP1_MOUSE	85.36	7	7	7	7	7	7	4	30000000	28129000	29430000	20474000	17617000	17435000	2	2	4	4	4	3	3	1	Phosphorylation (STY)	51112	Isoform 3 of Ribosomal RNA processing protein 1 homolog A OS=Mus musculus OX=10090 GN=Rrp1
769	3129	P56183|RRP1_MOUSE	85.36	6	6	6	6	6	6	4	30000000	28129000	29430000	20474000	17617000	17435000	2	2	4	4	4	3	3	1	Phosphorylation (STY)	54777	Ribosomal RNA processing protein 1 homolog A OS=Mus musculus OX=10090 GN=Rrp1 PE=1 SV=2
956	2966	Q9CX97|WDR55_MOUSE	85.36	11	11	11	11	11	11	6	12908000	8739700	19252000	15585000	13471000	12844000	2	2	3	2	2	3	2	2	Carbamidomethylation; Oxidation (M); Acetylation (N-term); Phosphorylation (STY)	42611	WD repeat-containing protein 55 OS=Mus musculus OX=10090 GN=Wdr55 PE=1 SV=2
704	2033	A6H8H2|DEN4C_MOUSE	85.33	2	1	2	2	1	1	1	26408000	27522000	34743000	20837000	13990000	17750000	3	3	3	2	4	5	3	4	Phosphorylation (STY)	211456	DENN domain-containing protein 4C OS=Mus musculus OX=10090 GN=Dennd4c PE=1 SV=1
704	2035	A6H8H2-2|DEN4C_MOUSE	85.33	2	1	2	2	1	1	1	26408000	27522000	34743000	20837000	13990000	17750000	3	3	3	2	4	5	3	4	Phosphorylation (STY)	216453	Isoform 2 of DENN domain-containing protein 4C OS=Mus musculus OX=10090 GN=Dennd4c
988	2171	B9EJ86|OSBL8_MOUSE	85.22	5	2	2	2	2	5	2	5198800	5111500	5269200	6935900	10610000	6173300	2	2	2	2	2	2	3	2	Acetylation (N-term); Phosphorylation (STY)	101269	Oxysterol-binding protein-related protein 8 OS=Mus musculus OX=10090 GN=Osbpl8 PE=1 SV=1
1535	3343	Q9WTK5|NFKB2_MOUSE	85.21	5	2	2	2	0	0	5	693560	0	686390			2308300	2	2	1	1	1	0	0	3	Phosphorylation (STY)	96832	Nuclear factor NF-kappa-B p100 subunit OS=Mus musculus OX=10090 GN=Nfkb2 PE=1 SV=1
510	1809	Q8BI84|TGO1_MOUSE	85.09	3	2	2	2	2	2	2	60148000	89440000	132280000	73196000	94349000	157400000	4	4	4	6	7	4	3	6	Phosphorylation (STY)	213673	Transport and Golgi organization protein 1 homolog OS=Mus musculus OX=10090 GN=Mia3 PE=1 SV=2
1289	1673	Q923D5|WBP11_MOUSE	85	9	2	2	0	8	5	5	0	4286200		6273300	11530000	20397000	3	3	1	1	0	2	1	3	Phosphorylation (STY)	69875	WW domain-binding protein 11 OS=Mus musculus OX=10090 GN=Wbp11 PE=1 SV=2
2020	2278	tr|A0A0U1RPD8|A0A0U1RPD8_MOUSE	85	1	0	1	0	0	0	0		2115600				0	2	2	0	1	0	0	0	1		226756	General transcription factor 3C polypeptide 1 OS=Mus musculus OX=10090 GN=Gtf3c1 PE=1 SV=1
2020	2279	Q8K284-2|TF3C1_MOUSE	85	1	0	1	0	0	0	0		2115600				0	2	2	0	1	0	0	0	1		226729	Isoform 2 of General transcription factor 3C polypeptide 1 OS=Mus musculus OX=10090 GN=Gtf3c1
2020	2282	Q8K284|TF3C1_MOUSE	85	1	0	1	0	0	0	0		2115600				0	2	2	0	1	0	0	0	1		237474	General transcription factor 3C polypeptide 1 OS=Mus musculus OX=10090 GN=Gtf3c1 PE=1 SV=2
699	1699	Q9JLI8|SART3_MOUSE	84.76	5	4	5	3	4	4	5	24140000	31304000	29307000	27387000	16025000	23619000	3	3	4	4	2	4	3	5	Carbamidomethylation; Acetylation (N-term); Phosphorylation (STY)	109619	Squamous cell carcinoma antigen recognized by T-cells 3 OS=Mus musculus OX=10090 GN=Sart3 PE=1 SV=1
611	2138	tr|F6U5V1|F6U5V1_MOUSE	84.71	7	5	4	5	5	5	5	10142000	13277000	14064000	18077000	11307000	16586000	3	3	3	2	6	6	5	3	Phosphorylation (STY)	59729	La ribonucleoprotein domain family member 1B OS=Mus musculus OX=10090 GN=Larp1b PE=1 SV=2
1556	6016	Q505F5|LRC47_MOUSE	84.51	6	6	0	6	6	6	6	4112100		6223800	7220000	2141800	5093200	1	1	1	0	1	1	1	2	Carbamidomethylation; Phosphorylation (STY)	63590	Leucine-rich repeat-containing protein 47 OS=Mus musculus OX=10090 GN=Lrrc47 PE=1 SV=1
1556	6017	tr|E9PV22|E9PV22_MOUSE	84.51	5	5	0	5	5	5	5	4112100		6223800	7220000	2141800	5093200	1	1	1	0	1	1	1	2	Carbamidomethylation; Phosphorylation (STY)	65904	Leucine-rich repeat-containing protein 47 OS=Mus musculus OX=10090 GN=Lrrc47 PE=1 SV=1
1556	6157	tr|F6YT33|F6YT33_MOUSE	84.51	42	42	0	42	42	42	42	4112100		6223800	7220000	2141800	5093200	1	1	1	0	1	1	1	2	Carbamidomethylation; Phosphorylation (STY)	8403	Leucine-rich repeat-containing protein 47 (Fragment) OS=Mus musculus OX=10090 GN=Lrrc47 PE=1 SV=1
1556	6158	tr|F6Z4L9|F6Z4L9_MOUSE	84.51	27	27	0	27	27	27	27	4112100		6223800	7220000	2141800	5093200	1	1	1	0	1	1	1	2	Carbamidomethylation; Phosphorylation (STY)	13249	Leucine-rich repeat-containing protein 47 (Fragment) OS=Mus musculus OX=10090 GN=Lrrc47 PE=1 SV=1
879	3777	tr|E0CYK4|E0CYK4_MOUSE	84.44	30	9	9	30	9	9	9	2679200	12640000	13848000	2485100	5493200	6501400	2	2	2	3	4	2	2	3	Carbamidomethylation; Phosphorylation (STY)	15897	Repressor of RNA polymerase III transcription MAF1 homolog (Fragment) OS=Mus musculus OX=10090 GN=Maf1 PE=1 SV=2
879	3778	tr|E0CYF5|E0CYF5_MOUSE	84.44	20	6	6	20	6	6	6	2679200	12640000	13848000	2485100	5493200	6501400	2	2	2	3	4	2	2	3	Carbamidomethylation; Phosphorylation (STY)	24304	Repressor of RNA polymerase III transcription MAF1 OS=Mus musculus OX=10090 GN=Maf1 PE=1 SV=1
879	3779	Q9D0U6|MAF1_MOUSE	84.44	16	5	5	16	5	5	5	2679200	12640000	13848000	2485100	5493200	6501400	2	2	2	3	4	2	2	3	Carbamidomethylation; Phosphorylation (STY)	28780	Repressor of RNA polymerase III transcription MAF1 homolog OS=Mus musculus OX=10090 GN=Maf1 PE=2 SV=1
285	1594	tr|Q6ZWZ7|Q6ZWZ7_MOUSE	84.44	18	18	12	12	12	12	12	56452000	40865000	67820000	56496000	39075000	50810000	3	3	17	9	15	10	3	7		21397	60S ribosomal protein L17 OS=Mus musculus OX=10090 GN=Rpl17 PE=1 SV=1
285	1595	Q9CPR4|RL17_MOUSE	84.44	18	18	12	12	12	12	12	56452000	40865000	67820000	56496000	39075000	50810000	3	3	17	9	15	10	3	7		21423	60S ribosomal protein L17 OS=Mus musculus OX=10090 GN=Rpl17 PE=1 SV=3
515	1704	tr|E9QPX0|E9QPX0_MOUSE	84.43	8	8	5	5	5	2	5	16524000	19429000	12437000	12071000	4368600	7745700	3	3	5	8	5	4	3	5	Carbamidomethylation; Phosphorylation (STY)	83231	Amyloid-beta A4 precursor protein-binding family B member 2 OS=Mus musculus OX=10090 GN=Apbb2 PE=1 SV=1
515	1770	tr|F6V8Y6|F6V8Y6_MOUSE	84.43	12	12	7	7	7	3	7	16524000	19429000	12437000	12071000	4368600	7745700	3	3	5	8	5	4	3	5	Carbamidomethylation; Phosphorylation (STY)	55086	Amyloid-beta A4 precursor protein-binding family B member 2 OS=Mus musculus OX=10090 GN=Apbb2 PE=1 SV=2
515	1771	tr|Q3TIZ5|Q3TIZ5_MOUSE	84.43	8	8	5	5	5	2	5	16524000	19429000	12437000	12071000	4368600	7745700	3	3	5	8	5	4	3	5	Carbamidomethylation; Phosphorylation (STY)	82915	Amyloid-beta A4 precursor protein-binding family B member 2 OS=Mus musculus OX=10090 GN=Apbb2 PE=1 SV=1
515	1772	Q9DBR4|APBB2_MOUSE	84.43	8	8	5	5	5	2	5	16524000	19429000	12437000	12071000	4368600	7745700	3	3	5	8	5	4	3	5	Carbamidomethylation; Phosphorylation (STY)	83201	Amyloid-beta A4 precursor protein-binding family B member 2 OS=Mus musculus OX=10090 GN=Apbb2 PE=1 SV=2
900	3557	O54962|BAF_MOUSE	84.4	36	35	36	36	35	16	16	61055000	153630000	126750000	44387000	2192100	4594100	3	3	3	4	3	3	1	1	Acetylation (N-term); Phosphorylation (STY)	10103	Barrier-to-autointegration factor OS=Mus musculus OX=10090 GN=Banf1 PE=1 SV=1
898	1249	Q8CIE6|COPA_MOUSE	84.37	4	2	3	1	3	3	1	133790	9479600	0	8559000	1704400	920220	4	4	2	3	1	4	3	2	Phosphorylation (STY)	138432	Coatomer subunit alpha OS=Mus musculus OX=10090 GN=Copa PE=1 SV=2
898	1250	tr|F8WHL2|F8WHL2_MOUSE	84.37	3	2	3	1	3	3	1	133790	9479600	0	8559000	1704400	920220	4	4	2	3	1	4	3	2	Phosphorylation (STY)	139410	Coatomer subunit alpha OS=Mus musculus OX=10090 GN=Copa PE=1 SV=1
1115	1736	Q9CZ30|OLA1_MOUSE	84.26	10	4	2	3	4	2	4	2601000	1203300	677720	1410800	333320	1465500	4	4	4	1	1	2	1	2		44730	Obg-like ATPase 1 OS=Mus musculus OX=10090 GN=Ola1 PE=1 SV=1
624	1024	tr|D3Z3E4|D3Z3E4_MOUSE	84.18	9	6	6	9	3	7	5	19729000	20818000	21779000	16092000	12282000	26115000	5	5	4	4	6	3	3	4	Phosphorylation (STY)	69309	Histone-lysine N-methyltransferase NSD2 OS=Mus musculus OX=10090 GN=Nsd2 PE=1 SV=1
953	1216	tr|F6XWD4|F6XWD4_MOUSE	83.94	7	3	2	2	4	7	7	2849900	1517900	1172200	3315500	8410900	11848000	4	4	2	1	1	2	4	4	Phosphorylation (STY)	76642	Protein phosphatase 1 regulatory subunit 12C (Fragment) OS=Mus musculus OX=10090 GN=Ppp1r12c PE=1 SV=1
953	1217	Q3UMT1|PP12C_MOUSE	83.94	6	3	2	2	3	6	6	2849900	1517900	1172200	3315500	8410900	11848000	4	4	2	1	1	2	4	4	Phosphorylation (STY)	84685	Protein phosphatase 1 regulatory subunit 12C OS=Mus musculus OX=10090 GN=Ppp1r12c PE=1 SV=1
696	3348	O88696|CLPP_MOUSE	83.79	12	12	12	6	12	12	6	9665900	16843000	4479500	9440400	4396900	2232000	2	2	4	6	1	7	3	1		29800	ATP-dependent Clp protease proteolytic subunit mitochondrial OS=Mus musculus OX=10090 GN=Clpp PE=1 SV=1
783	2435	Q9EQQ9|OGA_MOUSE	83.59	5	3	3	3	3	3	5	12303000	15871000	8314200	29036000	10444000	17688000	2	2	3	3	1	5	2	4	Carbamidomethylation; Oxidation (M); Phosphorylation (STY)	103162	Protein O-GlcNAcase OS=Mus musculus OX=10090 GN=Oga PE=1 SV=2
783	2439	Q9EQQ9-3|OGA_MOUSE	83.59	5	3	3	3	3	3	5	12303000	15871000	8314200	29036000	10444000	17688000	2	2	3	3	1	5	2	4	Carbamidomethylation; Oxidation (M); Phosphorylation (STY)	107395	Isoform 3 of Protein O-GlcNAcase OS=Mus musculus OX=10090 GN=Oga
1438	776	tr|A0A0U1RNJ1|A0A0U1RNJ1_MOUSE	83.55	2	0	0	0	0	1	2			342070		43444	2384500	5	5	0	0	1	0	2	4		272226	Fatty acid synthase OS=Mus musculus OX=10090 GN=Fasn PE=1 SV=1
1438	777	P19096|FAS_MOUSE	83.55	2	0	0	0	0	1	2			342070		43444	2384500	5	5	0	0	1	0	2	4		272426	Fatty acid synthase OS=Mus musculus OX=10090 GN=Fasn PE=1 SV=2
576	910	Q8BGQ7|SYAC_MOUSE	83.35	6	2	4	3	2	3	5	5508200	6721700	17146000	8735100	3654900	10906000	6	6	3	4	6	3	5	5	Carbamidomethylation; Phosphorylation (STY)	106908	Alanine--tRNA ligase cytoplasmic OS=Mus musculus OX=10090 GN=Aars PE=1 SV=1
1439	1940	Q3UXZ9|KDM5A_MOUSE	83.29	3	1	0	2	2	0	2	545250	0	1479700	1941600		2243900	3	3	1	2	1	1	0	1	Carbamidomethylation; Phosphorylation (STY)	192215	Lysine-specific demethylase 5A OS=Mus musculus OX=10090 GN=Kdm5a PE=1 SV=2
876	1738	P28474|ADHX_MOUSE	83.23	11	7	11	7	11	5	6	1402500	5832000	2248500	3999600	408440	5022400	3	3	2	4	2	4	1	3	Carbamidomethylation	39548	Alcohol dehydrogenase class-3 OS=Mus musculus OX=10090 GN=Adh5 PE=1 SV=3
1247	2176	Q7TMY8-4|HUWE1_MOUSE	82.98	1	0	1	1	0	0	1		3052100	1198300			4821700	3	3	0	2	2	0	0	4	Oxidation (M); Phosphorylation (STY)	419498	Isoform 4 of E3 ubiquitin-protein ligase HUWE1 OS=Mus musculus OX=10090 GN=Huwe1
1247	2177	Q7TMY8-3|HUWE1_MOUSE	82.98	1	0	1	1	0	0	1		3052100	1198300			4821700	3	3	0	2	2	0	0	4	Oxidation (M); Phosphorylation (STY)	480903	Isoform 3 of E3 ubiquitin-protein ligase HUWE1 OS=Mus musculus OX=10090 GN=Huwe1
1247	2178	Q7TMY8|HUWE1_MOUSE	82.98	1	0	1	1	0	0	1		3052100	1198300			4821700	3	3	0	2	2	0	0	4	Oxidation (M); Phosphorylation (STY)	482640	E3 ubiquitin-protein ligase HUWE1 OS=Mus musculus OX=10090 GN=Huwe1 PE=1 SV=5
1247	2179	tr|A2AFQ0|A2AFQ0_MOUSE	82.98	1	0	1	1	0	0	1		3052100	1198300			4821700	3	3	0	2	2	0	0	4	Oxidation (M); Phosphorylation (STY)	482697	E3 ubiquitin-protein ligase HUWE1 OS=Mus musculus OX=10090 GN=Huwe1 PE=1 SV=1
1247	2180	Q7TMY8-2|HUWE1_MOUSE	82.98	1	0	1	1	0	0	1		3052100	1198300			4821700	3	3	0	2	2	0	0	4	Oxidation (M); Phosphorylation (STY)	369703	Isoform 2 of E3 ubiquitin-protein ligase HUWE1 OS=Mus musculus OX=10090 GN=Huwe1
366	5223	Q3TWF6|WDR70_MOUSE	82.76	3	3	3	3	3	3	3	47295000	65454000	49206000	54276000	54584000	102520000	2	2	9	6	4	5	9	11	Oxidation (M); Phosphorylation (STY)	73119	WD repeat-containing protein 70 OS=Mus musculus OX=10090 GN=Wdr70 PE=1 SV=1
366	5471	tr|G3X934|G3X934_MOUSE	82.76	3	3	3	3	3	3	3	47295000	65454000	49206000	54276000	54584000	102520000	2	2	9	6	4	5	9	11	Oxidation (M); Phosphorylation (STY)	73061	MCG115964 OS=Mus musculus OX=10090 GN=Wdr70 PE=1 SV=1
776	2488	Q99KN9-2|EPN4_MOUSE	82.64	7	7	7	7	7	7	7	32348000	9512300	10496000	11524000	3855900	9615200	3	3	3	3	2	4	3	3	Carbamidomethylation; Phosphorylation (STY)	51425	Isoform 2 of Clathrin interactor 1 OS=Mus musculus OX=10090 GN=Clint1
776	2489	tr|Q5SUH7|Q5SUH7_MOUSE	82.64	5	5	5	5	5	5	5	32348000	9512300	10496000	11524000	3855900	9615200	3	3	3	3	2	4	3	3	Carbamidomethylation; Phosphorylation (STY)	67731	Clathrin interactor 1 OS=Mus musculus OX=10090 GN=Clint1 PE=1 SV=1
776	2490	Q99KN9|EPN4_MOUSE	82.64	5	5	5	5	5	5	5	32348000	9512300	10496000	11524000	3855900	9615200	3	3	3	3	2	4	3	3	Carbamidomethylation; Phosphorylation (STY)	68513	Clathrin interactor 1 OS=Mus musculus OX=10090 GN=Clint1 PE=1 SV=2
776	2491	tr|Q5SUH6|Q5SUH6_MOUSE	82.64	5	5	5	5	5	5	5	32348000	9512300	10496000	11524000	3855900	9615200	3	3	3	3	2	4	3	3	Carbamidomethylation; Phosphorylation (STY)	69759	Clathrin interactor 1 OS=Mus musculus OX=10090 GN=Clint1 PE=1 SV=1
816	2592	tr|Q3UHU8|Q3UHU8_MOUSE	82.59	2	2	2	2	2	0	1	5145200	21771000	23237000	7823700		1340900	3	3	2	4	7	3	0	1	Phosphorylation (STY)	108350	General transcription factor II-I OS=Mus musculus OX=10090 GN=Gtf2i PE=1 SV=1
548	930	Q99KI0|ACON_MOUSE	82.57	7	2	4	4	2	3	3	1097600	10817000	12042000	965320	7179600	10345000	5	5	1	9	10	1	2	5		85464	Aconitate hydratase mitochondrial OS=Mus musculus OX=10090 GN=Aco2 PE=1 SV=1
2054	2948	Q04857|CO6A1_MOUSE	82.48	3	0	1	0	0	2	0		729130			295730		2	2	0	1	0	0	1	0	Carbamidomethylation	108489	Collagen alpha-1(VI) chain OS=Mus musculus OX=10090 GN=Col6a1 PE=1 SV=1
484	1850	Q8CDN6|TXNL1_MOUSE	82.43	13	6	6	6	10	10	10	8325600	18032000	13144000	13447000	7006400	1608000	3	3	5	5	9	7	3	3	Phosphorylation (STY)	32237	Thioredoxin-like protein 1 OS=Mus musculus OX=10090 GN=Txnl1 PE=1 SV=3
865	5306	Q9D0V7|RCAS1_MOUSE	82.43	9	9	0	9	9	9	9	18669000		2379700	27955000	34051000	64197000	2	2	2	0	2	5	5	2	Phosphorylation (STY)	24319	Receptor-binding cancer antigen expressed on SiSo cells OS=Mus musculus OX=10090 GN=Ebag9 PE=1 SV=2
865	5674	tr|A0A2I3BPQ0|A0A2I3BPQ0_MOUSE	82.43	19	19	0	19	19	19	19	18669000		2379700	27955000	34051000	64197000	2	2	2	0	2	5	5	2	Phosphorylation (STY)	11609	Receptor-binding cancer antigen-expressed on SiSo cells (Fragment) OS=Mus musculus OX=10090 GN=Ebag9 PE=1 SV=1
1738	2011	Q6PDM1-4|MSL1_MOUSE	82.25	10	8	2	4	0	0	0	2135400		968050				3	2	2	1	1	0	0	0	Carbamidomethylation; Phosphorylation (STY)	49207	Isoform 4 of Male-specific lethal 1 homolog OS=Mus musculus OX=10090 GN=Msl1
1738	2012	Q6PDM1|MSL1_MOUSE	82.25	8	6	1	3	0	0	0	2135400		968050				3	2	2	1	1	0	0	0	Carbamidomethylation; Phosphorylation (STY)	67320	Male-specific lethal 1 homolog OS=Mus musculus OX=10090 GN=Msl1 PE=1 SV=1
1738	2013	Q6PDM1-2|MSL1_MOUSE	82.25	8	6	1	3	0	0	0	2135400		968050				3	2	2	1	1	0	0	0	Carbamidomethylation; Phosphorylation (STY)	65731	Isoform 2 of Male-specific lethal 1 homolog OS=Mus musculus OX=10090 GN=Msl1
1419	3590	Q5SUR0|PUR4_MOUSE	82.13	3	0	3	3	1	2	1		2193700	2064000	0	852090	495490	2	2	0	2	2	1	1	1	Carbamidomethylation; Phosphorylation (STY)	144629	Phosphoribosylformylglycinamidine synthase OS=Mus musculus OX=10090 GN=Pfas PE=1 SV=1
1490	2089	tr|A0A087WNP6|A0A087WNP6_MOUSE	82.09	28	0	0	9	0	9	28			2321600		2807000	7902400	3	3	0	0	1	0	1	4	Acetylation (N-term)	24196	Protein CDV3 OS=Mus musculus OX=10090 GN=Cdv3 PE=1 SV=1
1490	2125	Q4VAA2-2|CDV3_MOUSE	82.09	28	0	0	9	0	9	28			2321600		2807000	7902400	3	3	0	0	1	0	1	4	Acetylation (N-term)	24338	Isoform 2 of Protein CDV3 OS=Mus musculus OX=10090 GN=Cdv3
1490	2126	Q4VAA2|CDV3_MOUSE	82.09	23	0	0	8	0	8	23			2321600		2807000	7902400	3	3	0	0	1	0	1	4	Acetylation (N-term)	29729	Protein CDV3 OS=Mus musculus OX=10090 GN=Cdv3 PE=1 SV=2
778	2891	tr|Q6NV99|Q6NV99_MOUSE	82.07	3	3	1	3	3	3	3	9042700	3986800	11760000	7099700	4312500	5730200	2	2	4	1	3	4	4	2	Phosphorylation (STY)	105605	HAUS augmin-like complex subunit 6 OS=Mus musculus OX=10090 GN=Haus6 PE=1 SV=1
103	3826	tr|A0A0G2JGD2|A0A0G2JGD2_MOUSE	81.93	28	22	12	28	28	28	28	1340600	80095000	240030000	328090000	96636000	33768000	3	3	16	16	23	43	29	16		9062	Protein S100-A4 (Fragment) OS=Mus musculus OX=10090 GN=S100a4 PE=1 SV=1
103	3827	P07091|S10A4_MOUSE	81.93	22	17	9	22	22	22	22	1340600	80095000	240030000	328090000	96636000	33768000	3	3	16	16	23	43	29	16		11721	Protein S100-A4 OS=Mus musculus OX=10090 GN=S100a4 PE=1 SV=1
1437	2408	Q8BW72|KDM4A_MOUSE	81.91	6	6	3	0	0	3	3	4138200	19162000			1247800	2525000	2	2	2	2	0	0	1	1	Carbamidomethylation; Phosphorylation (STY)	120334	Lysine-specific demethylase 4A OS=Mus musculus OX=10090 GN=Kdm4a PE=1 SV=3
1437	2821	tr|A2A8L9|A2A8L9_MOUSE	81.91	6	6	3	0	0	3	3	4138200	19162000			1247800	2525000	2	2	2	2	0	0	1	1	Carbamidomethylation; Phosphorylation (STY)	115975	Lysine-specific demethylase 4A OS=Mus musculus OX=10090 GN=Kdm4a PE=1 SV=1
1437	2822	Q8BW72-2|KDM4A_MOUSE	81.91	6	6	3	0	0	3	3	4138200	19162000			1247800	2525000	2	2	2	2	0	0	1	1	Carbamidomethylation; Phosphorylation (STY)	115963	Isoform 2 of Lysine-specific demethylase 4A OS=Mus musculus OX=10090 GN=Kdm4a
1880	1936	tr|Q8BSH9|Q8BSH9_MOUSE	81.9	14	8	0	0	0	0	7	5034100					1032800	3	3	2	0	0	0	0	1		44598	Nucleosome assembly protein 1-like 1 OS=Mus musculus OX=10090 GN=Nap1l1 PE=1 SV=1
1880	1939	P28656|NP1L1_MOUSE	81.9	14	7	0	0	0	0	6	5034100					1032800	3	3	2	0	0	0	0	1		45345	Nucleosome assembly protein 1-like 1 OS=Mus musculus OX=10090 GN=Nap1l1 PE=1 SV=2
1880	1947	tr|Q3TF41|Q3TF41_MOUSE	81.9	15	8	0	0	0	0	7	5034100					1032800	3	3	2	0	0	0	0	1		42733	Nucleosome assembly protein 1-like 1 OS=Mus musculus OX=10090 GN=Nap1l1 PE=1 SV=1
983	3072	tr|A0A0N4SVS8|A0A0N4SVS8_MOUSE	81.81	7	3	7	6	3	3	4	9308500	12600000	17598000	4346200	3914000	6569800	3	3	1	5	3	1	1	2	Phosphorylation (STY)	36826	Integrator complex subunit 13 (Fragment) OS=Mus musculus OX=10090 GN=Ints13 PE=1 SV=1
983	3103	Q8QZV7|INT13_MOUSE	81.81	3	2	3	3	2	2	2	9308500	12600000	17598000	4346200	3914000	6569800	3	3	1	5	3	1	1	2	Phosphorylation (STY)	82780	Integrator complex subunit 13 OS=Mus musculus OX=10090 GN=IntS13 PE=1 SV=2
983	3147	tr|F7BP94|F7BP94_MOUSE	81.81	10	5	10	9	5	5	5	9308500	12600000	17598000	4346200	3914000	6569800	3	3	1	5	3	1	1	2	Phosphorylation (STY)	26321	Integrator complex subunit 13 (Fragment) OS=Mus musculus OX=10090 GN=Ints13 PE=1 SV=1
535	2332	tr|A2APM2|A2APM2_MOUSE	81.66	4	4	3	4	4	1	4	16530000	15630000	13150000	39045000	28093000	62867000	2	2	5	2	3	6	4	9	Carbamidomethylation; Oxidation (M); Phosphorylation (STY)	85838	CD44 antigen OS=Mus musculus OX=10090 GN=Cd44 PE=1 SV=1
535	2350	P15379|CD44_MOUSE	81.66	4	4	3	4	4	1	4	16530000	15630000	13150000	39045000	28093000	62867000	2	2	5	2	3	6	4	9	Carbamidomethylation; Oxidation (M); Phosphorylation (STY)	85617	CD44 antigen OS=Mus musculus OX=10090 GN=Cd44 PE=1 SV=3
535	2355	P15379-7|CD44_MOUSE	81.66	5	5	3	5	5	1	5	16530000	15630000	13150000	39045000	28093000	62867000	2	2	5	2	3	6	4	9	Carbamidomethylation; Oxidation (M); Phosphorylation (STY)	81015	Isoform 2 of CD44 antigen OS=Mus musculus OX=10090 GN=Cd44
535	2438	tr|A2APM5|A2APM5_MOUSE	81.66	8	8	6	8	8	2	8	16530000	15630000	13150000	39045000	28093000	62867000	2	2	5	2	3	6	4	9	Carbamidomethylation; Oxidation (M); Phosphorylation (STY)	47418	CD44 antigen OS=Mus musculus OX=10090 GN=Cd44 PE=1 SV=1
535	2914	tr|Q80X37|Q80X37_MOUSE	81.66	6	6	4	6	6	2	6	16530000	15630000	13150000	39045000	28093000	62867000	2	2	5	2	3	6	4	9	Carbamidomethylation; Oxidation (M); Phosphorylation (STY)	63264	CD44 antigen OS=Mus musculus OX=10090 GN=Cd44 PE=1 SV=1
535	2915	tr|A2APM1|A2APM1_MOUSE	81.66	5	5	4	5	5	2	5	16530000	15630000	13150000	39045000	28093000	62867000	2	2	5	2	3	6	4	9	Carbamidomethylation; Oxidation (M); Phosphorylation (STY)	72088	CD44 antigen OS=Mus musculus OX=10090 GN=Cd44 PE=1 SV=1
535	2962	P15379-5|CD44_MOUSE	81.66	6	6	4	6	6	2	6	16530000	15630000	13150000	39045000	28093000	62867000	2	2	5	2	3	6	4	9	Carbamidomethylation; Oxidation (M); Phosphorylation (STY)	62858	Isoform 6 of CD44 antigen OS=Mus musculus OX=10090 GN=Cd44
535	2963	P15379-9|CD44_MOUSE	81.66	6	6	4	6	6	2	6	16530000	15630000	13150000	39045000	28093000	62867000	2	2	5	2	3	6	4	9	Carbamidomethylation; Oxidation (M); Phosphorylation (STY)	67517	Isoform 5 of CD44 antigen OS=Mus musculus OX=10090 GN=Cd44
535	2964	P15379-4|CD44_MOUSE	81.66	5	5	4	5	5	2	5	16530000	15630000	13150000	39045000	28093000	62867000	2	2	5	2	3	6	4	9	Carbamidomethylation; Oxidation (M); Phosphorylation (STY)	71780	Isoform 4 of CD44 antigen OS=Mus musculus OX=10090 GN=Cd44
535	2965	P15379-8|CD44_MOUSE	81.66	5	5	3	5	5	1	5	16530000	15630000	13150000	39045000	28093000	62867000	2	2	5	2	3	6	4	9	Carbamidomethylation; Oxidation (M); Phosphorylation (STY)	76463	Isoform 3 of CD44 antigen OS=Mus musculus OX=10090 GN=Cd44
535	3236	tr|A2APM4|A2APM4_MOUSE	81.66	7	7	5	7	7	2	7	16530000	15630000	13150000	39045000	28093000	62867000	2	2	5	2	3	6	4	9	Carbamidomethylation; Oxidation (M); Phosphorylation (STY)	54262	CD44 antigen OS=Mus musculus OX=10090 GN=Cd44 PE=1 SV=1
535	3237	tr|E9QKM8|E9QKM8_MOUSE	81.66	6	6	4	6	6	2	6	16530000	15630000	13150000	39045000	28093000	62867000	2	2	5	2	3	6	4	9	Carbamidomethylation; Oxidation (M); Phosphorylation (STY)	63007	CD44 antigen OS=Mus musculus OX=10090 GN=Cd44 PE=1 SV=1
535	3262	tr|A2APM3|A2APM3_MOUSE	81.66	7	7	5	7	7	2	7	16530000	15630000	13150000	39045000	28093000	62867000	2	2	5	2	3	6	4	9	Carbamidomethylation; Oxidation (M); Phosphorylation (STY)	50707	CD44 antigen OS=Mus musculus OX=10090 GN=Cd44 PE=1 SV=1
535	3519	P15379-3|CD44_MOUSE	81.66	7	7	5	7	7	2	7	16530000	15630000	13150000	39045000	28093000	62867000	2	2	5	2	3	6	4	9	Carbamidomethylation; Oxidation (M); Phosphorylation (STY)	50398	Isoform 12 of CD44 antigen OS=Mus musculus OX=10090 GN=Cd44
535	3520	P15379-6|CD44_MOUSE	81.66	7	7	5	7	7	2	7	16530000	15630000	13150000	39045000	28093000	62867000	2	2	5	2	3	6	4	9	Carbamidomethylation; Oxidation (M); Phosphorylation (STY)	54055	Isoform 7 of CD44 antigen OS=Mus musculus OX=10090 GN=Cd44
535	3521	P15379-11|CD44_MOUSE	81.66	6	6	4	6	6	2	6	16530000	15630000	13150000	39045000	28093000	62867000	2	2	5	2	3	6	4	9	Carbamidomethylation; Oxidation (M); Phosphorylation (STY)	62800	Isoform 9 of CD44 antigen OS=Mus musculus OX=10090 GN=Cd44
535	3522	P15379-10|CD44_MOUSE	81.66	6	6	4	6	6	2	6	16530000	15630000	13150000	39045000	28093000	62867000	2	2	5	2	3	6	4	9	Carbamidomethylation; Oxidation (M); Phosphorylation (STY)	67563	Isoform 8 of CD44 antigen OS=Mus musculus OX=10090 GN=Cd44
535	3533	P15379-2|CD44_MOUSE	81.66	9	9	7	9	9	3	9	16530000	15630000	13150000	39045000	28093000	62867000	2	2	5	2	3	6	4	9	Carbamidomethylation; Oxidation (M); Phosphorylation (STY)	39999	Isoform 13 of CD44 antigen OS=Mus musculus OX=10090 GN=Cd44
535	3534	tr|Q3U8S1|Q3U8S1_MOUSE	81.66	9	9	7	9	9	3	9	16530000	15630000	13150000	39045000	28093000	62867000	2	2	5	2	3	6	4	9	Carbamidomethylation; Oxidation (M); Phosphorylation (STY)	40263	CD44 antigen OS=Mus musculus OX=10090 GN=Cd44 PE=1 SV=1
1111	1285	P62830|RL23_MOUSE	81.66	25	13	13	7	7	0	19	5251200	5266200	6548200	3049100		7045200	4	4	3	2	1	1	0	4	Carbamidomethylation	14865	60S ribosomal protein L23 OS=Mus musculus OX=10090 GN=Rpl23 PE=1 SV=1
658	3113	Q8CGB6-2|TNS2_MOUSE	81.55	2	2	1	1	2	2	2	8809700	7868300	6817200	11753000	17766000	20589000	2	2	3	2	2	2	8	6	Phosphorylation (STY)	149502	Isoform 2 of Tensin-2 OS=Mus musculus OX=10090 GN=Tns2
658	3114	tr|A0A2R8VHQ0|A0A2R8VHQ0_MOUSE	81.55	2	2	1	1	2	2	2	8809700	7868300	6817200	11753000	17766000	20589000	2	2	3	2	2	2	8	6	Phosphorylation (STY)	151031	Tensin-2 OS=Mus musculus OX=10090 GN=Tns2 PE=1 SV=1
658	3115	Q8CGB6-4|TNS2_MOUSE	81.55	2	2	1	1	2	2	2	8809700	7868300	6817200	11753000	17766000	20589000	2	2	3	2	2	2	8	6	Phosphorylation (STY)	151794	Isoform 4 of Tensin-2 OS=Mus musculus OX=10090 GN=Tns2
658	3116	Q8CGB6|TNS2_MOUSE	81.55	2	2	1	1	2	2	2	8809700	7868300	6817200	11753000	17766000	20589000	2	2	3	2	2	2	8	6	Phosphorylation (STY)	152012	Tensin-2 OS=Mus musculus OX=10090 GN=Tns2 PE=1 SV=1
658	3117	Q8CGB6-3|TNS2_MOUSE	81.55	2	2	1	1	2	2	2	8809700	7868300	6817200	11753000	17766000	20589000	2	2	3	2	2	2	8	6	Phosphorylation (STY)	152782	Isoform 3 of Tensin-2 OS=Mus musculus OX=10090 GN=Tns2
695	5046	O35218|CPSF2_MOUSE	81.41	3	3	3	3	3	3	3	45405000	56022000	75842000	57855000	54158000	61097000	1	1	6	2	2	3	5	4	Phosphorylation (STY)	88383	Cleavage and polyadenylation specificity factor subunit 2 OS=Mus musculus OX=10090 GN=Cpsf2 PE=1 SV=1
625	3040	A2A5R2|BIG2_MOUSE	81.39	2	1	1	1	1	1	1	73407000	289570	81168000	94845000	57069000	80511000	3	3	5	1	5	5	7	2	Oxidation (M); Phosphorylation (STY)	202238	Brefeldin A-inhibited guanine nucleotide-exchange protein 2 OS=Mus musculus OX=10090 GN=Arfgef2 PE=1 SV=1
625	4190	tr|F6YCJ0|F6YCJ0_MOUSE	81.39	11	7	5	7	7	7	7	73407000	289570	81168000	94845000	57069000	80511000	3	3	5	1	5	5	7	2	Oxidation (M); Phosphorylation (STY)	30691	Brefeldin A-inhibited guanine nucleotide-exchange protein 2 (Fragment) OS=Mus musculus OX=10090 GN=Arfgef2 PE=1 SV=1
1275	3733	tr|B0R030|B0R030_MOUSE	81.37	15	11	11	11	11	11	15	13737000	16536000	14111000	22595000	16353000	13908000	2	2	1	1	1	1	1	3	Phosphorylation (STY)	17781	Synaptosomal-associated protein (Fragment) OS=Mus musculus OX=10090 GN=Snap23 PE=1 SV=8
1275	3734	O09044|SNP23_MOUSE	81.37	11	8	8	8	8	8	11	13737000	16536000	14111000	22595000	16353000	13908000	2	2	1	1	1	1	1	3	Phosphorylation (STY)	23261	Synaptosomal-associated protein 23 OS=Mus musculus OX=10090 GN=Snap23 PE=1 SV=1
1275	4676	tr|Q9D3L3|Q9D3L3_MOUSE	81.37	11	8	8	8	8	8	11	13737000	16536000	14111000	22595000	16353000	13908000	2	2	1	1	1	1	1	3	Phosphorylation (STY)	24550	Synaptosomal-associated protein OS=Mus musculus OX=10090 GN=Snap23 PE=1 SV=1
797	1597	Q8VDZ4|ZDHC5_MOUSE	81.36	7	5	5	1	7	1	4	14293000	5868900	3162200	43355000	5340500	9183900	3	3	4	2	1	7	2	2	Phosphorylation (STY)	77501	Palmitoyltransferase ZDHHC5 OS=Mus musculus OX=10090 GN=Zdhhc5 PE=1 SV=1
463	1402	Q9D706|RPAP3_MOUSE	81.34	9	4	5	4	4	8	4	92224000	152040000	107140000	101820000	66164000	82600000	4	4	4	7	6	6	6	5	Phosphorylation (STY)	74096	RNA polymerase II-associated protein 3 OS=Mus musculus OX=10090 GN=Rpap3 PE=1 SV=1
951	2887	Q7TMI3|UHRF2_MOUSE	81.27	3	3	2	2	2	3	2	18425000	17484000	14853000	8401700	6439100	4733000	2	2	5	1	3	1	2	2	Carbamidomethylation; Phosphorylation (STY)	90106	E3 ubiquitin-protein ligase UHRF2 OS=Mus musculus OX=10090 GN=Uhrf2 PE=1 SV=1
733	1096	tr|A0A2R8VI71|A0A2R8VI71_MOUSE	81.26	22	9	10	12	10	22	18	1002700	0	1464800	4212800	8272400	10306000	4	3	2	2	3	3	6	4	Carbamidomethylation; Phosphorylation (STY)	25496	Poly(rC)-binding protein 2 (Fragment) OS=Mus musculus OX=10090 GN=Pcbp2 PE=1 SV=1
733	1097	tr|A0A2R8VI12|A0A2R8VI12_MOUSE	81.26	19	8	9	11	9	19	16	1002700	0	1464800	4212800	8272400	10306000	4	3	2	2	3	3	6	4	Carbamidomethylation; Phosphorylation (STY)	29783	Poly(rC)-binding protein 2 (Fragment) OS=Mus musculus OX=10090 GN=Pcbp2 PE=1 SV=1
360	4791	O35344|IMA4_MOUSE	81.25	4	4	4	4	4	4	4	73016000	104670000	117490000	79496000	62392000	90876000	2	2	4	3	14	3	16	5	Phosphorylation (STY)	57773	Importin subunit alpha-4 OS=Mus musculus OX=10090 GN=Kpna3 PE=1 SV=1
676	912	P30416|FKBP4_MOUSE	81.16	11	7	7	7	4	2	6	12566000	14487000	11385000	9198700	4399700	9314800	5	5	4	4	5	3	2	4	Oxidation (M)	51572	Peptidyl-prolyl cis-trans isomerase FKBP4 OS=Mus musculus OX=10090 GN=Fkbp4 PE=1 SV=5
830	1559	tr|G5E8E1|G5E8E1_MOUSE	81.02	10	3	7	7	3	2	8		2478000	2188600		1124500		4	1	2	3	5	2	1	4	Oxidation (M)	48918	Leucine rich repeat (In FLII) interacting protein 1 isoform CRA_e OS=Mus musculus OX=10090 GN=Lrrfip1 PE=1 SV=1
672	5208	P16675|PPGB_MOUSE	80.99	3	3	3	3	3	3	3	4415000	10479000	6232400	11285000	5911200	11086000	2	2	5	6	3	4	3	2	Carbamidomethylation	53844	Lysosomal protective protein OS=Mus musculus OX=10090 GN=Ctsa PE=1 SV=1
672	5209	tr|G3X8T3|G3X8T3_MOUSE	80.99	3	3	3	3	3	3	3	4415000	10479000	6232400	11285000	5911200	11086000	2	2	5	6	3	4	3	2	Carbamidomethylation	55726	Carboxypeptidase OS=Mus musculus OX=10090 GN=Ctsa PE=1 SV=1
672	5447	tr|A2A5J8|A2A5J8_MOUSE	80.99	7	7	7	7	7	7	7	4415000	10479000	6232400	11285000	5911200	11086000	2	2	5	6	3	4	3	2	Carbamidomethylation	23908	Carboxypeptidase (Fragment) OS=Mus musculus OX=10090 GN=Ctsa PE=1 SV=1
672	5448	tr|A2A5J9|A2A5J9_MOUSE	80.99	7	7	7	7	7	7	7	4415000	10479000	6232400	11285000	5911200	11086000	2	2	5	6	3	4	3	2	Carbamidomethylation	24263	Lysosomal protective protein (Fragment) OS=Mus musculus OX=10090 GN=Ctsa PE=1 SV=9
1210	1606	tr|Q5SW88|Q5SW88_MOUSE	80.93	21	8	12	9	0	0	13	0	684540	1074900			1413600	4	3	1	2	3	0	0	3	Phosphorylation (STY)	22372	RAB1A member RAS oncogene family OS=Mus musculus OX=10090 GN=Rab1a PE=1 SV=1
1210	1607	P62821|RAB1A_MOUSE	80.93	20	8	12	9	0	0	13	0	684540	1074900			1413600	4	3	1	2	3	0	0	3	Phosphorylation (STY)	22678	Ras-related protein Rab-1A OS=Mus musculus OX=10090 GN=Rab1A PE=1 SV=3
1210	1610	tr|Q5SW87|Q5SW87_MOUSE	80.93	30	12	17	13	0	0	19	0	684540	1074900			1413600	4	3	1	2	3	0	0	3	Phosphorylation (STY)	15025	RAB1A member RAS oncogene family OS=Mus musculus OX=10090 GN=Rab1a PE=1 SV=1
585	1067	Q922Q8|LRC59_MOUSE	80.89	17	15	7	9	6	7	12	31261000	13188000	15483000	14261000	6118100	11254000	5	5	9	3	4	2	3	5	Carbamidomethylation	34877	Leucine-rich repeat-containing protein 59 OS=Mus musculus OX=10090 GN=Lrrc59 PE=1 SV=1
734	1720	tr|F6YVP7|F6YVP7_MOUSE	80.88	20	14	14	14	8	8	8	6790200	40111000	42183000	5112600	3676500	5429100	3	3	3	6	8	1	1	1		17672	Predicted gene 10260 OS=Mus musculus OX=10090 GN=Gm10260 PE=3 SV=2
734	1799	P62270|RS18_MOUSE	80.88	20	14	14	14	8	8	8	6790200	40111000	42183000	5112600	3676500	5429100	3	3	3	6	8	1	1	1		17719	40S ribosomal protein S18 OS=Mus musculus OX=10090 GN=Rps18 PE=1 SV=3
734	1800	tr|A0A1Y7VKY1|A0A1Y7VKY1_MOUSE	80.88	20	14	14	14	8	8	8	6790200	40111000	42183000	5112600	3676500	5429100	3	3	3	6	8	1	1	1		17749	MCG116671 OS=Mus musculus OX=10090 GN=Gm11361 PE=3 SV=1
860	1851	Q9Z103|ADNP_MOUSE	80.88	4	4	3	3	3	2	3	4650800	5694800	6906500	6193700	4616000	7604900	3	3	4	3	2	3	1	3	Phosphorylation (STY)	124308	Activity-dependent neuroprotector homeobox protein OS=Mus musculus OX=10090 GN=Adnp PE=1 SV=2
1056	2140	P05627|JUN_MOUSE	80.82	15	8	8	8	15	4	4	16541000	11219000	15366000	10282000	3377600	4652700	3	2	3	2	2	3	1	1	Oxidation (M); Phosphorylation (STY)	35944	Transcription factor AP-1 OS=Mus musculus OX=10090 GN=Jun PE=1 SV=3
552	2626	Q99LJ0|CT2NL_MOUSE	80.75	7	7	7	7	7	7	7	10189000	9444600	9397900	31436000	9829300	16691000	2	2	4	4	3	8	3	6	Phosphorylation (STY)	69841	CTTNBP2 N-terminal-like protein OS=Mus musculus OX=10090 GN=Cttnbp2nl PE=1 SV=1
1936	4465	Q8CFG0|SULF2_MOUSE	80.69	2	2	2	2	0	0	0	1127700	1447900	969920				1	1	1	1	1	0	0	0	Carbamidomethylation; Phosphorylation (STY)	100497	Extracellular sulfatase Sulf-2 OS=Mus musculus OX=10090 GN=Sulf2 PE=2 SV=2
607	1719	Q60710|SAMH1_MOUSE	80.65	7	4	7	4	4	2	2	128750000	130660000	99742000	84234000	41506000	63122000	4	4	5	6	4	5	2	3	Carbamidomethylation; Oxidation (M); Phosphorylation (STY)	75893	Deoxynucleoside triphosphate triphosphohydrolase SAMHD1 OS=Mus musculus OX=10090 GN=Samhd1 PE=1 SV=3
804	1845	Q9CXW4|RL11_MOUSE	80.53	17	13	13	17	17	8	17	6866700	9466300	12710000	7803300	1185200	8903300	3	3	2	3	5	4	1	3		20252	60S ribosomal protein L11 OS=Mus musculus OX=10090 GN=Rpl11 PE=1 SV=4
1031	2143	P33609|DPOLA_MOUSE	80.52	3	2	3	2	1	0	1	4848900	6784900	5353600	3129900		1910300	3	2	2	3	3	1	0	3	Phosphorylation (STY)	167339	DNA polymerase alpha catalytic subunit OS=Mus musculus OX=10090 GN=Pola1 PE=1 SV=2
744	3444	tr|A0A067XG53|A0A067XG53_MOUSE	80.51	3	3	3	3	3	3	3	44212000	110770000	65468000	65146000	39351000	50338000	2	2	4	4	3	3	4	2	Carbamidomethylation; Phosphorylation (STY)	99227	Peripheral plasma membrane protein CASK (Fragment) OS=Mus musculus OX=10090 GN=Cask PE=1 SV=1
744	3445	O70589-3|CSKP_MOUSE	80.51	2	2	2	2	2	2	2	44212000	110770000	65468000	65146000	39351000	50338000	2	2	4	4	3	3	4	2	Carbamidomethylation; Phosphorylation (STY)	102100	Isoform 3 of Peripheral plasma membrane protein CASK OS=Mus musculus OX=10090 GN=Cask
851	2862	tr|F8VQE2|F8VQE2_MOUSE	80.45	2	1	1	1	1	1	2	4011500	6014700	4525500	10857000	6685600	13989000	2	2	2	3	2	3	3	3	Carbamidomethylation; Phosphorylation (STY)	181400	Kinesin-like protein KIF21B OS=Mus musculus OX=10090 GN=Kif21b PE=1 SV=1
851	2863	tr|E9Q0A4|E9Q0A4_MOUSE	80.45	2	1	1	1	1	1	2	4011500	6014700	4525500	10857000	6685600	13989000	2	2	2	3	2	3	3	3	Carbamidomethylation; Phosphorylation (STY)	183001	Kinesin-like protein KIF21B OS=Mus musculus OX=10090 GN=Kif21b PE=1 SV=1
851	2864	Q9QXL1|KI21B_MOUSE	80.45	2	1	1	1	1	1	2	4011500	6014700	4525500	10857000	6685600	13989000	2	2	2	3	2	3	3	3	Carbamidomethylation; Phosphorylation (STY)	186179	Kinesin-like protein KIF21B OS=Mus musculus OX=10090 GN=Kif21b PE=1 SV=2
1021	2200	E9Q7E2|ARID2_MOUSE	80.43	2	2	2	1	2	2	2	1152100	5592300	719990	4855400	2292500	3859800	2	2	3	2	1	2	2	2	Phosphorylation (STY)	195987	AT-rich interactive domain-containing protein 2 OS=Mus musculus OX=10090 GN=Arid2 PE=1 SV=1
570	3456	tr|A0A0B4J1E2|A0A0B4J1E2_MOUSE	80.36	7	4	7	4	4	4	4	26742000	36893000	58829000	21901000	152950000	24892000	4	4	1	4	5	2	12	2	Phosphorylation (STY)	61462	SNW domain-containing protein 1 OS=Mus musculus OX=10090 GN=Snw1 PE=1 SV=1
570	3457	Q9CSN1|SNW1_MOUSE	80.36	7	4	7	4	4	4	4	26742000	36893000	58829000	21901000	152950000	24892000	4	4	1	4	5	2	12	2	Phosphorylation (STY)	61476	SNW domain-containing protein 1 OS=Mus musculus OX=10090 GN=Snw1 PE=1 SV=3
948	1231	Q9D8U8|SNX5_MOUSE	80.34	9	2	9	5	9	5	9	1270500	4623100	1892400	4146300	1471200	3984200	3	2	1	3	2	3	2	3	Acetylation (N-term)	46797	Sorting nexin-5 OS=Mus musculus OX=10090 GN=Snx5 PE=1 SV=1
824	2907	Q3THK7|GUAA_MOUSE	80.32	4	4	2	2	4	2	2	39286000	49515000	38184000	51375000	24170000	36817000	2	2	5	2	1	5	1	3	Carbamidomethylation; Oxidation (M); Acetylation (N-term); Phosphorylation (STY)	76724	GMP synthase [glutamine-hydrolyzing] OS=Mus musculus OX=10090 GN=Gmps PE=1 SV=2
605	1538	tr|I7HIP8|I7HIP8_MOUSE	80.21	10	5	5	5	10	10	5	29202000	9364100	8297700	15179000	32883000	43394000	3	3	4	4	3	4	6	4	Phosphorylation (STY)	55123	Nuclear factor 1 OS=Mus musculus OX=10090 GN=Nfib PE=1 SV=1
605	1540	tr|A2BG75|A2BG75_MOUSE	80.21	9	4	4	4	9	9	4	29202000	9364100	8297700	15179000	32883000	43394000	3	3	4	4	3	4	6	4	Phosphorylation (STY)	62560	Nuclear factor 1 OS=Mus musculus OX=10090 GN=Nfib PE=1 SV=1
605	1541	tr|A2BG77|A2BG77_MOUSE	80.21	8	4	4	4	8	8	4	29202000	9364100	8297700	15179000	32883000	43394000	3	3	4	4	3	4	6	4	Phosphorylation (STY)	63376	Nuclear factor 1 OS=Mus musculus OX=10090 GN=Nfib PE=1 SV=1
605	1542	P97863|NFIB_MOUSE	80.21	8	4	4	4	8	8	4	29202000	9364100	8297700	15179000	32883000	43394000	3	3	4	4	3	4	6	4	Phosphorylation (STY)	63507	Nuclear factor 1 B-type OS=Mus musculus OX=10090 GN=Nfib PE=1 SV=2
630	1168	Q8C170|MYO9A_MOUSE	80.15	2	1	2	1	1	1	1	11268000	11448000	8232100	15655000	9424100	12626000	4	4	3	7	2	6	3	3	Oxidation (M); Phosphorylation (STY)	292118	Unconventional myosin-IXa OS=Mus musculus OX=10090 GN=Myo9a PE=1 SV=2
630	1172	Q8C170-2|MYO9A_MOUSE	80.15	2	1	2	1	1	1	1	11268000	11448000	8232100	15655000	9424100	12626000	4	4	3	7	2	6	3	3	Oxidation (M); Phosphorylation (STY)	299862	Isoform 2 of Unconventional myosin-IXa OS=Mus musculus OX=10090 GN=Myo9a
630	1173	tr|D3Z3A8|D3Z3A8_MOUSE	80.15	2	1	2	1	1	1	1	11268000	11448000	8232100	15655000	9424100	12626000	4	4	3	7	2	6	3	3	Oxidation (M); Phosphorylation (STY)	301835	Unconventional myosin-IXa OS=Mus musculus OX=10090 GN=Myo9a PE=1 SV=1
866	2398	O55091|IMPCT_MOUSE	80.15	11	7	7	11	7	7	7	5845500	14060000	23872000	11667000	5953300	13351000	2	2	2	2	4	2	1	5	Phosphorylation (STY)	36276	Protein IMPACT OS=Mus musculus OX=10090 GN=Impact PE=1 SV=2
556	3228	P46935|NEDD4_MOUSE	80.06	5	2	2	2	2	2	5	20514000	11742000	13154000	18644000	60400000	75259000	2	2	4	3	4	2	6	9	Carbamidomethylation; Oxidation (M); Acetylation (N-term); Phosphorylation (STY)	102706	E3 ubiquitin-protein ligase NEDD4 OS=Mus musculus OX=10090 GN=Nedd4 PE=1 SV=3
1053	3906	tr|A2AJH3|A2AJH3_MOUSE	79.98	6	6	6	6	4	2	2	11998000	16810000	13782000	14549000	11018000	16122000	4	4	3	2	2	2	2	1	Phosphorylation (STY)	56984	Glycylpeptide N-tetradecanoyltransferase OS=Mus musculus OX=10090 GN=Nmt2 PE=1 SV=1
[truncated: 3,426 more rows]

## Sheet: phosphoproteinsOB1
Accession	Area OB1_phosph	PTM
P07901|HS90A_MOUSE	10506000000	Carbamidomethylation; Acetylation (N-term); Phosphorylation (STY)
[truncated: 3,727 more rows]

## Sheet: phosphoproteinsOB2
Accession	Area OB2_phosph	PTM
[truncated: 3,743 more rows]

## Sheet: phosphoproteinsOB3
Accession	Area OB3_phosph	PTM
[truncated: 3,711 more rows]

## Sheet: phosphoproteinsKO1
Accession	Area KO1_phosph	PTM
[truncated: 3,605 more rows]

[truncated: 9 more sheets: phosphoproteinsKO2, phosphoproteinsKO3, peptides, phosphopeptides-OB1, phosphopeptides-OB2, phosphopeptides-OB3, phosphopeptides-KO1, phosphopeptides-KO2, phosphopeptides-KO3]
