# Supplementary material for: Fam20c regulates the calpain proteolysis system through phosphorylating Calpasatatin to maintain cell homeostasis
Source: J Transl Med. 2023 Jun 27;21:417. doi: 10.1186/s12967-023-04275-4 (PMC10294482; doi:10.1186/s12967-023-04275-4)
Supplement: Supplementary file 12 — Additional file 12. Table S6 Biological Processes of Gene Ontology (GO) enrichment analysis based on the corresponding overlapping gene between ATAC-seq and RNA-seq. [file 12967_2023_4275_MOESM12_ESM.xlsx]

## Sheet: Sheet1
Table. S5 109 overlapped down-regulated differentially expressed genes between ATAC-seq and RNA-seq.
2210016F16Rik
9130019O22Rik
Abca1
Abcc5
Abcf3
Abi3bp
Acap2
Adgrg2
Ak4
Ap2m1
Atp8b1
Atp9a
B4galt2
Ccbe1
Ccdc50
Ccdc58
Cd80
Cdh17
Cep19
Cers4
Cldn1
Cmtm8
Cnp
Colec10
Crybg1
Ctsf
Dlg1
Dmrta2
Eif2b5
Eif4g1
Eomes
Etv5
Eya2
Fam213b
Fetub
Foxn1
Fst
Fyb2
Fyttd1
Gas7
Gem
Gfpt2
Gjb5
Gprc5a
Grk3
Helz2
Hook1
Igf2bp2
Il1rap
Iqcg
Itga11
Kcnd1
Kcnq5
Ldhb
Lsg1
Map3k13
Masp1
Mb21d2
Mbp
Ndrg2
Npy1r
Opa1
P3h2
Pappa
Parl
Pcyt1a
Pde1a
Pde4b
Phf19
Pik3r5
Plce1
Ppp1r2
Ppp1r3b
Ppp2r2b
Psmd2
Rasl10a
Rasl11a
Rbp4
Rgs4
Rspo1
Senp2
Senp5
Slc25a1
Slc35d2
Slco4a1
Sncaip
Snx4
Sv2c
Svep1
Syt7
Tbccd1
Tctex1d2
Tfrc
Thsd4
Timp3
Tmem171
Tmem41a
Tnk2
Tprg
Trim25
Umps
Vcan
Vps8
Wnt7a
Xkr5
Xxylt1
Yeats2
Zfp148
Zfp185
