# Supplementary material for: Fam20c regulates the calpain proteolysis system through phosphorylating Calpasatatin to maintain cell homeostasis
Source: J Transl Med. 2023 Jun 27;21:417. doi: 10.1186/s12967-023-04275-4 (PMC10294482; doi:10.1186/s12967-023-04275-4)
Supplement: Supplementary file 13 — Additional file 13. Table S7 Kyoto Encyclopedia of Genes and Genomes (KEGG) pathway enrichment analysis based on the corresponding overlapping gene between ATAC-seq and RNA-seq. [file 12967_2023_4275_MOESM13_ESM.xlsx]

## Sheet: Sheet 1
Table. S6 Biological Processes of Gene Ontology (GO) enrichment analysis based on the corresponding overlapping gene between ATAC-seq and RNA-seq.
ID	Description	GeneRatio	BgRatio	pvalue	p.adjust	qvalue	geneID	Count
GO:0050808	synapse organization	16/227	479/23328	2.0415e-05	0.0537323	0.0492969	Adgrl3/Cttnbp2/Dock10/Efnb1/Epha7/Gabrb3/Lingo2/Ppfia4/Sybu/Wasf3/Eif4g1/Etv5/Il1rap/Ndrg2/Opa1/Wnt7a	16
GO:0086010	membrane depolarization during action potential	4/227	31/23328	0.000223512	0.178923	0.164154	Cacna1g/Scn3a/Scn5a/Scn7a	4
GO:0007229	integrin-mediated signaling pathway	6/227	95/23328	0.000335783	0.178923	0.164154	Col3a1/Itga7/Itgbl1/Cdh17/Fyb2/Itga11	6
GO:1903307	positive regulation of regulated secretory pathway	5/227	67/23328	0.000493651	0.178923	0.164154	Cacna1g/Cadps/Kcnb1/Snx4/Syt7	5
GO:0050803	regulation of synapse structure or activity	10/227	289/23328	0.000565445	0.178923	0.164154	Adgrl3/Cttnbp2/Epha7/Lingo2/Sybu/Eif4g1/Etv5/Il1rap/Opa1/Wnt7a	10
GO:0007416	synapse assembly	8/227	191/23328	0.000586466	0.178923	0.164154	Adgrl3/Efnb1/Epha7/Gabrb3/Lingo2/Eif4g1/Il1rap/Wnt7a	8
GO:0045956	positive regulation of calcium ion-dependent exocytosis	3/227	19/23328	0.000785246	0.178923	0.164154	Cacna1g/Cadps/Kcnb1	3
GO:0008360	regulation of cell shape	7/227	154/23328	0.000797848	0.178923	0.164154	Cdc42ep5/F11r/Itga7/Wasf3/Dlg1/Gas7/Tbccd1	7
GO:0009166	nucleotide catabolic process	4/227	45/23328	0.000951535	0.178923	0.164154	Nt5e/Nudt10/Cnp/Pde1a	4
GO:0034329	cell junction assembly	12/227	426/23328	0.00101174	0.178923	0.164154	Adgrl3/Cdh18/Efnb1/Epha7/F11r/Gabrb3/Lingo2/Cldn1/Dlg1/Eif4g1/Il1rap/Wnt7a	12
GO:0017158	regulation of calcium ion-dependent exocytosis	4/227	46/23328	0.00103428	0.178923	0.164154	Cacna1g/Cadps/Kcnb1/Syt7	4
GO:0019228	neuronal action potential	4/227	46/23328	0.00103428	0.178923	0.164154	Cacna1g/Scn3a/Scn5a/Scn7a	4
GO:0098742	cell-cell adhesion via plasma-membrane adhesion molecules	8/227	209/23328	0.00105268	0.178923	0.164154	Adgrl3/Cdh18/Hmcn1/Cdh17/Cldn1/Colec10/Il1rap/Mbp	8
GO:0045332	phospholipid translocation	4/227	47/23328	0.00112196	0.178923	0.164154	Abca1/Atp8b1/Atp9a/Xkr5	4
GO:0009154	purine ribonucleotide catabolic process	3/227	22/23328	0.0012214	0.178923	0.164154	Nt5e/Nudt10/Pde1a	3
GO:0009261	ribonucleotide catabolic process	3/227	22/23328	0.0012214	0.178923	0.164154	Nt5e/Nudt10/Pde1a	3
GO:1901888	regulation of cell junction assembly	8/227	215/23328	0.00126134	0.178923	0.164154	Adgrl3/Epha7/F11r/Lingo2/Cldn1/Eif4g1/Il1rap/Wnt7a	8
GO:0034204	lipid translocation	4/227	49/23328	0.0013127	0.178923	0.164154	Abca1/Atp8b1/Atp9a/Xkr5	4
GO:0051963	regulation of synapse assembly	6/227	124/23328	0.00136685	0.178923	0.164154	Adgrl3/Epha7/Lingo2/Eif4g1/Il1rap/Wnt7a	6
GO:0046470	phosphatidylcholine metabolic process	4/227	51/23328	0.00152501	0.178923	0.164154	Fabp3/Plb1/Pnliprp2/Pcyt1a	4
GO:0099054	presynapse assembly	4/227	51/23328	0.00152501	0.178923	0.164154	Efnb1/Eif4g1/Il1rap/Wnt7a	4
GO:0062009	secondary palate development	3/227	24/23328	0.00158243	0.178923	0.164154	Lrrc32/Dlg1/Wnt7a	3
GO:0050807	regulation of synapse organization	9/227	277/23328	0.0016373	0.178923	0.164154	Adgrl3/Cttnbp2/Epha7/Lingo2/Eif4g1/Etv5/Il1rap/Opa1/Wnt7a	9
GO:0046434	organophosphate catabolic process	6/227	129/23328	0.00167278	0.178923	0.164154	Nt5e/Nudt10/Plb1/Pnliprp2/Cnp/Pde1a	6
GO:0042063	gliogenesis	10/227	338/23328	0.0018386	0.178923	0.164154	Adam22/Daam2/Foxg1/Ndn/Nkx6-1/Wasf3/Cnp/Eif2b5/Etv5/Vcan	10
GO:0006195	purine nucleotide catabolic process	3/227	26/23328	0.00200388	0.178923	0.164154	Nt5e/Nudt10/Pde1a	3
GO:0046339	diacylglycerol metabolic process	3/227	26/23328	0.00200388	0.178923	0.164154	Dgka/Plb1/Plce1	3
GO:2000050	regulation of non-canonical Wnt signaling pathway	3/227	26/23328	0.00200388	0.178923	0.164154	Ankrd6/Daam2/Rspo1	3
GO:0097035	regulation of membrane lipid distribution	4/227	55/23328	0.00201923	0.178923	0.164154	Abca1/Atp8b1/Atp9a/Xkr5	4
GO:0035567	non-canonical Wnt signaling pathway	4/227	57/23328	0.00230359	0.178923	0.164154	Ankrd6/Daam2/Rspo1/Wnt7a	4
GO:0140115	export across plasma membrane	4/227	57/23328	0.00230359	0.178923	0.164154	Kcnb1/Abca1/Abcc5/Dlg1	4
GO:1901292	nucleoside phosphate catabolic process	4/227	57/23328	0.00230359	0.178923	0.164154	Nt5e/Nudt10/Cnp/Pde1a	4
GO:0001508	action potential	6/227	138/23328	0.00235129	0.178923	0.164154	Cacna1g/Kcnb1/Scn3a/Scn5a/Scn7a/Dlg1	6
GO:0035690	cellular response to drug	4/227	58/23328	0.0024556	0.178923	0.164154	Ankrd1/Dpep1/Pde4b/Tfrc	4
GO:0099172	presynapse organization	4/227	58/23328	0.0024556	0.178923	0.164154	Efnb1/Eif4g1/Il1rap/Wnt7a	4
GO:0060021	roof of mouth development	5/227	96/23328	0.00248915	0.178923	0.164154	Gabrb3/Lrrc32/Osr2/Dlg1/Wnt7a	5
GO:0032535	regulation of cellular component size	11/227	413/23328	0.00251526	0.178923	0.164154	Cdc42ep5/Epha7/Map2/Nkx6-1/Prex1/Sema6a/Wasf3/Ap2m1/Dlg1/Map3k13/Wnt7a	11
GO:1903305	regulation of regulated secretory pathway	7/227	193/23328	0.00290215	0.201012	0.184419	Apba1/Cacna1g/Cadps/Kcnb1/Snx4/Syt7/Wnt7a	7
GO:0019433	triglyceride catabolic process	3/227	30/23328	0.00304094	0.205225	0.188284	Fgf21/Plb1/Pnliprp2	3
GO:0032365	intracellular lipid transport	3/227	31/23328	0.00334281	0.206979	0.189894	Fabp3/Abca1/Syt7	3
GO:0099173	postsynapse organization	7/227	200/23328	0.00353246	0.206979	0.189894	Dock10/Epha7/Etv5/Il1rap/Ndrg2/Opa1/Wnt7a	7
GO:0045921	positive regulation of exocytosis	5/227	105/23328	0.00366557	0.206979	0.189894	Cacna1g/Cadps/Kcnb1/Snx4/Syt7	5
GO:0007626	locomotory behavior	8/227	258/23328	0.00389495	0.206979	0.189894	Adam22/Adgrl3/Apba1/Otog/B4galt2/Cnp/Etv5/Npy1r	8
GO:0031503	protein-containing complex localization	8/227	259/23328	0.00398629	0.206979	0.189894	Adam22/Nxf3/Nxf7/Ap2m1/Dlg1/Fyttd1/Lsg1/Tctex1d2	8
GO:0009161	ribonucleoside monophosphate metabolic process	3/227	33/23328	0.00400001	0.206979	0.189894	Nt5e/Ak4/Umps	3
GO:0051642	centrosome localization	3/227	33/23328	0.00400001	0.206979	0.189894	Sema6a/Dlg1/Tbccd1	3
GO:0060706	cell differentiation involved in embryonic placenta development	3/227	33/23328	0.00400001	0.206979	0.189894	Eomes/Gjb5/Senp2	3
GO:0002315	marginal zone B cell differentiation	2/227	10/23328	0.00402956	0.206979	0.189894	Dock10/Cdh17	2
GO:0086003	cardiac muscle cell contraction	4/227	67/23328	0.00414509	0.206979	0.189894	Cacna1g/Scn5a/Dlg1/Pde4b	4
GO:0051028	mRNA transport	5/227	109/23328	0.00429888	0.206979	0.189894	Nxf3/Nxf7/Fyttd1/Igf2bp2/Senp2	5
GO:0061842	microtubule organizing center localization	3/227	34/23328	0.00435594	0.206979	0.189894	Sema6a/Dlg1/Tbccd1	3
GO:1905606	regulation of presynapse assembly	3/227	34/23328	0.00435594	0.206979	0.189894	Eif4g1/Il1rap/Wnt7a	3
GO:0017156	calcium-ion regulated exocytosis	4/227	68/23328	0.00437111	0.206979	0.189894	Cacna1g/Cadps/Kcnb1/Syt7	4
GO:0050657	nucleic acid transport	6/227	157/23328	0.00444089	0.206979	0.189894	Nxf3/Nxf7/Fyttd1/Igf2bp2/Lsg1/Senp2	6
GO:0050658	RNA transport	6/227	157/23328	0.00444089	0.206979	0.189894	Nxf3/Nxf7/Fyttd1/Igf2bp2/Lsg1/Senp2	6
GO:0048709	oligodendrocyte differentiation	5/227	110/23328	0.00446866	0.206979	0.189894	Daam2/Nkx6-1/Wasf3/Cnp/Eif2b5	5
GO:0071426	ribonucleoprotein complex export from nucleus	4/227	70/23328	0.0048478	0.206979	0.189894	Nxf3/Nxf7/Fyttd1/Lsg1	4
GO:0051236	establishment of RNA localization	6/227	160/23328	0.0048665	0.206979	0.189894	Nxf3/Nxf7/Fyttd1/Igf2bp2/Lsg1/Senp2	6
GO:0086016	AV node cell action potential	2/227	11/23328	0.00489354	0.206979	0.189894	Cacna1g/Scn5a	2
GO:0086027	AV node cell to bundle of His cell signaling	2/227	11/23328	0.00489354	0.206979	0.189894	Cacna1g/Scn5a	2
GO:0001885	endothelial cell development	4/227	71/23328	0.00509871	0.206979	0.189894	Col22a1/F11r/Cldn1/Wnt7a	4
GO:0071166	ribonucleoprotein complex localization	4/227	71/23328	0.00509871	0.206979	0.189894	Nxf3/Nxf7/Fyttd1/Lsg1	4
GO:0048665	neuron fate specification	3/227	37/23328	0.00553648	0.206979	0.189894	Nkx6-1/Pou4f1/Dmrta2	3
GO:1901890	positive regulation of cell junction assembly	5/227	117/23328	0.00579325	0.206979	0.189894	Adgrl3/Lingo2/Cldn1/Il1rap/Wnt7a	5
GO:0016926	protein desumoylation	2/227	12/23328	0.00583475	0.206979	0.189894	Senp2/Senp5	2
GO:0051798	positive regulation of hair follicle development	2/227	12/23328	0.00583475	0.206979	0.189894	Foxn1/Fst	2
GO:0090557	establishment of endothelial intestinal barrier	2/227	12/23328	0.00583475	0.206979	0.189894	F11r/Cldn1	2
GO:0099519	dense core granule cytoskeletal transport	2/227	12/23328	0.00583475	0.206979	0.189894	Map2/Sybu	2
GO:1903431	positive regulation of cell maturation	2/227	12/23328	0.00583475	0.206979	0.189894	Map3k13/Opa1	2
GO:0015711	organic anion transport	11/227	463/23328	0.0059012	0.206979	0.189894	Apba1/Fabp3/Abca1/Abcc5/Atp8b1/Atp9a/Rbp4/Rgs4/Slc25a1/Slco4a1/Xkr5	11
GO:0034404	nucleobase-containing small molecule biosynthetic process	4/227	74/23328	0.00590332	0.206979	0.189894	Nt5e/Nudt10/Cnp/Pde1a	4
GO:0099174	regulation of presynapse organization	3/227	38/23328	0.00596842	0.206979	0.189894	Eif4g1/Il1rap/Wnt7a	3
GO:0042552	myelination	6/227	167/23328	0.00597537	0.206979	0.189894	Adam22/Wasf3/Cmtm8/Dlg1/Eif2b5/Mbp	6
GO:0009116	nucleoside metabolic process	4/227	75/23328	0.00618923	0.206979	0.189894	Nt5e/Ak4/Opa1/Umps	4
GO:0072523	purine-containing compound catabolic process	3/227	39/23328	0.00641998	0.206979	0.189894	Nt5e/Nudt10/Pde1a	3
GO:0007272	ensheathment of neurons	6/227	170/23328	0.00650297	0.206979	0.189894	Adam22/Wasf3/Cmtm8/Dlg1/Eif2b5/Mbp	6
GO:0008366	axon ensheathment	6/227	170/23328	0.00650297	0.206979	0.189894	Adam22/Wasf3/Cmtm8/Dlg1/Eif2b5/Mbp	6
GO:0060537	muscle tissue development	11/227	470/23328	0.00657638	0.206979	0.189894	Ankrd1/Col3a1/Igfbp5/Nebl/Pou4f1/Dlg1/Dmrta2/Eomes/Eya2/Rbp4/Rgs4	11
GO:0045666	positive regulation of neuron differentiation	11/227	472/23328	0.00678001	0.206979	0.189894	Ankrd1/Foxg1/Foxo6/Fut9/Nap1l2/Nkx6-1/Eif4g1/Etv5/Il1rap/Map3k13/Opa1	11
GO:0010635	regulation of mitochondrial fusion	2/227	13/23328	0.00685162	0.206979	0.189894	Opa1/Tfrc	2
GO:0042635	positive regulation of hair cycle	2/227	13/23328	0.00685162	0.206979	0.189894	Foxn1/Fst	2
GO:0055091	phospholipid homeostasis	2/227	13/23328	0.00685162	0.206979	0.189894	Fabp3/Abca1	2
GO:0086067	AV node cell to bundle of His cell communication	2/227	13/23328	0.00685162	0.206979	0.189894	Cacna1g/Scn5a	2
GO:0086004	regulation of cardiac muscle cell contraction	3/227	40/23328	0.00689136	0.206979	0.189894	Scn5a/Dlg1/Pde4b	3
GO:0007159	leukocyte cell-cell adhesion	9/227	345/23328	0.00690537	0.206979	0.189894	Efnb1/F11r/Fut9/Igfbp2/Lrrc32/Nt5e/Cd80/Dlg1/Tfrc	9
GO:0048638	regulation of developmental growth	10/227	409/23328	0.00701255	0.206979	0.189894	Epha7/Eppk1/Map2/Nkx6-1/Sema6a/Dlg1/Map3k13/Npy1r/Rbp4/Rgs4	10
GO:0070373	negative regulation of ERK1 and ERK2 cascade	4/227	78/23328	0.00710177	0.206979	0.189894	Sema6a/Dlg1/Ndrg2/Timp3	4
GO:0009123	nucleoside monophosphate metabolic process	3/227	41/23328	0.00738278	0.206979	0.189894	Nt5e/Ak4/Umps	3
GO:0046461	neutral lipid catabolic process	3/227	41/23328	0.00738278	0.206979	0.189894	Fgf21/Plb1/Pnliprp2	3
GO:0046464	acylglycerol catabolic process	3/227	41/23328	0.00738278	0.206979	0.189894	Fgf21/Plb1/Pnliprp2	3
GO:0048663	neuron fate commitment	4/227	79/23328	0.00742462	0.206979	0.189894	Foxg1/Nkx6-1/Pou4f1/Dmrta2	4
GO:0042129	regulation of T cell proliferation	6/227	175/23328	0.00745634	0.206979	0.189894	Efnb1/Igfbp2/Lrrc32/Cd80/Dlg1/Tfrc	6
GO:0051965	positive regulation of synapse assembly	4/227	80/23328	0.00775699	0.206979	0.189894	Adgrl3/Lingo2/Il1rap/Wnt7a	4
GO:0007409	axonogenesis	11/227	482/23328	0.00787347	0.206979	0.189894	Efnb1/Epha7/Foxg1/Lama1/Map2/Ndn/Nkx6-1/Sema6a/Cnp/Map3k13/Wnt7a	11
GO:0030432	peristalsis	2/227	14/23328	0.0079426	0.206979	0.189894	Dlg1/Npy1r	2
GO:0032253	dense core granule localization	2/227	14/23328	0.0079426	0.206979	0.189894	Map2/Sybu	2
GO:0034638	phosphatidylcholine catabolic process	2/227	14/23328	0.0079426	0.206979	0.189894	Plb1/Pnliprp2	2
GO:0048755	branching morphogenesis of a nerve	2/227	14/23328	0.0079426	0.206979	0.189894	Epha7/Map3k13	2
GO:1901841	regulation of high voltage-gated calcium channel activity	2/227	14/23328	0.0079426	0.206979	0.189894	Gem/Pde4b	2
GO:1901950	dense core granule transport	2/227	14/23328	0.0079426	0.206979	0.189894	Map2/Sybu	2
GO:2000052	positive regulation of non-canonical Wnt signaling pathway	2/227	14/23328	0.0079426	0.206979	0.189894	Ankrd6/Rspo1	2
GO:0008277	regulation of G protein-coupled receptor signaling pathway	5/227	127/23328	0.0081339	0.209886	0.192561	Frmpd1/Grk3/Pde4b/Plce1/Rgs4	5
GO:0031334	positive regulation of protein-containing complex assembly	7/227	235/23328	0.00836465	0.211832	0.194346	Cdc42ep5/Wasf3/Abca1/Cdh17/Dlg1/Eif4g1/Tfrc	7
GO:0061387	regulation of extent of cell growth	5/227	128/23328	0.00839919	0.211832	0.194346	Epha7/Map2/Nkx6-1/Sema6a/Map3k13	5
GO:0015914	phospholipid transport	4/227	82/23328	0.00845075	0.211832	0.194346	Abca1/Atp8b1/Atp9a/Xkr5	4
GO:0034765	regulation of ion transmembrane transport	11/227	489/23328	0.0087173	0.214717	0.196993	Clic5/Kcnb1/Nalcn/Scn3a/Scn5a/Dlg1/Gem/Kcnd1/Kcnq5/Pde4b/Rgs4	11
GO:0007266	Rho protein signal transduction	6/227	181/23328	0.00872899	0.214717	0.196993	Cdc42ep5/Col3a1/F11r/Fgd2/Prex1/Abca1	6
GO:0051899	membrane depolarization	4/227	83/23328	0.00881236	0.214761	0.197033	Cacna1g/Scn3a/Scn5a/Scn7a	4
GO:0006403	RNA localization	6/227	182/23328	0.00895531	0.214847	0.197112	Nxf3/Nxf7/Fyttd1/Igf2bp2/Lsg1/Senp2	6
GO:0086002	cardiac muscle cell action potential involved in contraction	3/227	44/23328	0.00897916	0.214847	0.197112	Cacna1g/Scn5a/Dlg1	3
GO:0048640	negative regulation of developmental growth	5/227	131/23328	0.00923093	0.218881	0.200813	Epha7/Map2/Sema6a/Rbp4/Rgs4	5
GO:0022407	regulation of cell-cell adhesion	10/227	427/23328	0.00933434	0.219357	0.20125	Efnb1/Epha7/F11r/Fut9/Igfbp2/Lrrc32/Cd80/Dlg1/Mbp/Tfrc	10
GO:1901615	organic hydroxy compound metabolic process	11/227	498/23328	0.00990345	0.229893	0.210916	Cyb5r2/Nudt10/Plb1/Tph2/Abca1/Atp8b1/Grk3/Ldhb/Rbp4/Slco4a1/Sncaip	11
GO:0006405	RNA export from nucleus	4/227	86/23328	0.00995737	0.229893	0.210916	Nxf3/Nxf7/Fyttd1/Lsg1	4
GO:0021978	telencephalon regionalization	2/227	16/23328	0.0103408	0.230652	0.211613	Dmrta2/Eomes	2
GO:0046033	AMP metabolic process	2/227	16/23328	0.0103408	0.230652	0.211613	Nt5e/Ak4	2
GO:0098885	modification of postsynaptic actin cytoskeleton	2/227	16/23328	0.0103408	0.230652	0.211613	Cttnbp2/Wasf3	2
GO:1905048	regulation of metallopeptidase activity	2/227	16/23328	0.0103408	0.230652	0.211613	Mbp/Timp3	2
GO:0001764	neuron migration	6/227	189/23328	0.0106586	0.235744	0.216284	Adgrl3/Col3a1/Foxg1/Ndn/Nkx6-1/Sema6a	6
GO:0015850	organic hydroxy compound transport	7/227	249/23328	0.0112628	0.239309	0.219555	Cadps/Eepd1/Kcnb1/Abca1/Atp8b1/Rbp4/Syt7	7
GO:0006639	acylglycerol metabolic process	5/227	138/23328	0.0113889	0.239309	0.219555	Dgka/Fgf21/Plb1/Pnliprp2/Plce1	5
GO:0035023	regulation of Rho protein signal transduction	5/227	138/23328	0.0113889	0.239309	0.219555	Col3a1/F11r/Fgd2/Prex1/Abca1	5
GO:0048675	axon extension	5/227	138/23328	0.0113889	0.239309	0.219555	Map2/Ndn/Nkx6-1/Sema6a/Map3k13	5
GO:1903115	regulation of actin filament-based movement	3/227	48/23328	0.0113987	0.239309	0.219555	Scn5a/Dlg1/Pde4b	3
GO:0019226	transmission of nerve impulse	4/227	90/23328	0.0116282	0.239309	0.219555	Cacna1g/Scn3a/Scn5a/Scn7a	4
GO:0001967	suckling behavior	2/227	17/23328	0.011645	0.239309	0.219555	Cntfr/Pou4f1	2
GO:0086012	membrane depolarization during cardiac muscle cell action potential	2/227	17/23328	0.011645	0.239309	0.219555	Cacna1g/Scn5a	2
GO:1904889	regulation of excitatory synapse assembly	2/227	17/23328	0.011645	0.239309	0.219555	Il1rap/Wnt7a	2
GO:0015931	nucleobase-containing compound transport	6/227	193/23328	0.011729	0.239309	0.219555	Nxf3/Nxf7/Fyttd1/Igf2bp2/Lsg1/Senp2	6
GO:0061028	establishment of endothelial barrier	3/227	49/23328	0.0120565	0.240714	0.220844	F11r/Cldn1/Wnt7a	3
GO:0006638	neutral lipid metabolic process	5/227	140/23328	0.0120635	0.240714	0.220844	Dgka/Fgf21/Plb1/Pnliprp2/Plce1	5
GO:0120193	tight junction organization	4/227	91/23328	0.0120723	0.240714	0.220844	F11r/Cldn1/Dlg1/Svep1	4
GO:0017157	regulation of exocytosis	7/227	254/23328	0.0124557	0.244651	0.224456	Apba1/Cacna1g/Cadps/Kcnb1/Snx4/Syt7/Wnt7a	7
GO:0060541	respiratory system development	7/227	254/23328	0.0124557	0.244651	0.224456	Adamtsl2/Igfbp5/Insc/Lama1/Spef2/Ccbe1/Rbp4	7
GO:0046128	purine ribonucleoside metabolic process	3/227	50/23328	0.0127356	0.248298	0.227802	Nt5e/Ak4/Opa1	3
GO:0010002	cardioblast differentiation	2/227	18/23328	0.0130174	0.250011	0.229374	Prickle1/Eomes	2
GO:0014041	regulation of neuron maturation	2/227	18/23328	0.0130174	0.250011	0.229374	Map3k13/Opa1	2
GO:0042391	regulation of membrane potential	10/227	450/23328	0.0131085	0.250011	0.229374	Cacna1g/Gabrb3/Kcnb1/Nalcn/Scn3a/Scn5a/Scn7a/Dlg1/Rgs4/Wnt7a	10
GO:0006406	mRNA export from nucleus	3/227	51/23328	0.0134363	0.250326	0.229662	Nxf3/Nxf7/Fyttd1	3
GO:0071427	mRNA-containing ribonucleoprotein complex export from nucleus	3/227	51/23328	0.0134363	0.250326	0.229662	Nxf3/Nxf7/Fyttd1	3
GO:0070252	actin-mediated cell contraction	4/227	94/23328	0.0134693	0.250326	0.229662	Cacna1g/Scn5a/Dlg1/Pde4b	4
GO:0006839	mitochondrial transport	6/227	200/23328	0.013781	0.250326	0.229662	Cnp/Eya2/Opa1/Parl/Ppp2r2b/Slc25a1	6
GO:0071805	potassium ion transmembrane transport	6/227	200/23328	0.013781	0.250326	0.229662	Kcnb1/Nalcn/Dlg1/Kcnd1/Kcnq5/Rgs4	6
GO:0010721	negative regulation of cell development	9/227	387/23328	0.0139043	0.250326	0.229662	Col3a1/Daam2/Epha7/Foxg1/Map2/Nkx6-1/Sema6a/Rgs4/Wnt7a	9
GO:1903532	positive regulation of secretion by cell	9/227	388/23328	0.0141181	0.250326	0.229662	Ankrd1/Cacna1g/Cadps/Kcnb1/Nkx6-1/Sybu/Rbp4/Snx4/Syt7	9
GO:0045055	regulated exocytosis	7/227	261/23328	0.0142752	0.250326	0.229662	Apba1/Cacna1g/Cadps/Kcnb1/Snx4/Syt7/Wnt7a	7
GO:0006656	phosphatidylcholine biosynthetic process	2/227	19/23328	0.0144565	0.250326	0.229662	Fabp3/Pcyt1a	2
GO:0016973	poly(A)+ mRNA export from nucleus	2/227	19/23328	0.0144565	0.250326	0.229662	Nxf3/Nxf7	2
GO:0060707	trophoblast giant cell differentiation	2/227	19/23328	0.0144565	0.250326	0.229662	Gjb5/Senp2	2
GO:0060712	spongiotrophoblast layer development	2/227	19/23328	0.0144565	0.250326	0.229662	Gjb5/Senp2	2
GO:0090201	negative regulation of release of cytochrome c from mitochondria	2/227	19/23328	0.0144565	0.250326	0.229662	Opa1/Parl	2
GO:0097623	potassium ion export across plasma membrane	2/227	19/23328	0.0144565	0.250326	0.229662	Kcnb1/Dlg1	2
GO:0043666	regulation of phosphoprotein phosphatase activity	3/227	53/23328	0.0149025	0.256361	0.2352	Ppp1r2/Ppp2r2b/Vcan	3
GO:0140029	exocytic process	4/227	98/23328	0.0154861	0.258032	0.236732	Cadps/Kcnb1/Snx4/Syt7	4
GO:1901657	glycosyl compound metabolic process	4/227	98/23328	0.0154861	0.258032	0.236732	Nt5e/Ak4/Opa1/Umps	4
GO:0010823	negative regulation of mitochondrion organization	3/227	54/23328	0.0156681	0.258032	0.236732	Opa1/Parl/Tfrc	3
GO:0042278	purine nucleoside metabolic process	3/227	54/23328	0.0156681	0.258032	0.236732	Nt5e/Ak4/Opa1	3
GO:2001222	regulation of neuron migration	3/227	54/23328	0.0156681	0.258032	0.236732	Col3a1/Nkx6-1/Sema6a	3
GO:0010875	positive regulation of cholesterol efflux	2/227	20/23328	0.0159609	0.258032	0.236732	Eepd1/Abca1	2
GO:0032252	secretory granule localization	2/227	20/23328	0.0159609	0.258032	0.236732	Map2/Sybu	2
GO:0060307	regulation of ventricular cardiac muscle cell membrane repolarization	2/227	20/23328	0.0159609	0.258032	0.236732	Scn5a/Dlg1	2
GO:1900746	regulation of vascular endothelial growth factor signaling pathway	2/227	20/23328	0.0159609	0.258032	0.236732	Sema6a/Ccbe1	2
GO:0048588	developmental cell growth	7/227	267/23328	0.01598	0.258032	0.236732	Epha7/Map2/Ndn/Nkx6-1/Sema6a/Map3k13/Rgs4	7
GO:0050770	regulation of axonogenesis	6/227	208/23328	0.0164191	0.262491	0.240823	Epha7/Map2/Nkx6-1/Sema6a/Map3k13/Wnt7a	6
GO:0086001	cardiac muscle cell action potential	3/227	55/23328	0.0164555	0.262491	0.240823	Cacna1g/Scn5a/Dlg1	3
GO:0042102	positive regulation of T cell proliferation	4/227	100/23328	0.016562	0.262597	0.240921	Efnb1/Igfbp2/Cd80/Tfrc	4
GO:0009119	ribonucleoside metabolic process	3/227	56/23328	0.0172648	0.270482	0.248155	Nt5e/Ak4/Opa1	3
GO:0017145	stem cell division	3/227	56/23328	0.0172648	0.270482	0.248155	Nap1l2/Etv5/Wnt7a	3
GO:0007288	sperm axoneme assembly	2/227	21/23328	0.0175291	0.272998	0.250463	Spef2/Iqcg	2
GO:0050768	negative regulation of neurogenesis	8/227	337/23328	0.0177856	0.275363	0.252632	Col3a1/Daam2/Epha7/Foxg1/Map2/Nkx6-1/Sema6a/Wnt7a	8
GO:0042098	T cell proliferation	6/227	213/23328	0.0182342	0.279446	0.256379	Efnb1/Igfbp2/Lrrc32/Cd80/Dlg1/Tfrc	6
GO:0015748	organophosphate ester transport	4/227	103/23328	0.0182617	0.279446	0.256379	Abca1/Atp8b1/Atp9a/Xkr5	4
GO:0007160	cell-matrix adhesion	6/227	214/23328	0.0186131	0.28016	0.257034	Col3a1/Itgbl1/Nid2/Rin2/Sned1/Itga11	6
GO:0003012	muscle system process	9/227	408/23328	0.0189249	0.28016	0.257034	Cacna1g/Gatm/Igfbp5/Myom2/Scn5a/Dlg1/Npy1r/Pde4b/Rgs4	9
GO:0008356	asymmetric cell division	2/227	22/23328	0.0191599	0.28016	0.257034	Insc/Etv5	2
GO:0032366	intracellular sterol transport	2/227	22/23328	0.0191599	0.28016	0.257034	Abca1/Syt7	2
GO:0032367	intracellular cholesterol transport	2/227	22/23328	0.0191599	0.28016	0.257034	Abca1/Syt7	2
GO:0051797	regulation of hair follicle development	2/227	22/23328	0.0191599	0.28016	0.257034	Foxn1/Fst	2
GO:0099625	ventricular cardiac muscle cell membrane repolarization	2/227	22/23328	0.0191599	0.28016	0.257034	Scn5a/Dlg1	2
GO:1902547	regulation of cellular response to vascular endothelial growth factor stimulus	2/227	22/23328	0.0191599	0.28016	0.257034	Sema6a/Ccbe1	2
GO:0001708	cell fate specification	4/227	105/23328	0.0194529	0.281318	0.258096	Nkx6-1/Pou4f1/Dmrta2/Eomes	4
GO:0009953	dorsal/ventral pattern formation	4/227	105/23328	0.0194529	0.281318	0.258096	Foxg1/Nkx6-1/Senp2/Wnt7a	4
GO:0045744	negative regulation of G protein-coupled receptor signaling pathway	3/227	60/23328	0.0207213	0.290381	0.266411	Grk3/Pde4b/Rgs4	3
GO:0098900	regulation of action potential	3/227	60/23328	0.0207213	0.290381	0.266411	Kcnb1/Scn5a/Dlg1	3
GO:0002313	mature B cell differentiation involved in immune response	2/227	23/23328	0.0208518	0.290381	0.266411	Dock10/Cdh17	2
GO:0036303	lymph vessel morphogenesis	2/227	23/23328	0.0208518	0.290381	0.266411	Ccbe1/Svep1	2
GO:0042572	retinol metabolic process	2/227	23/23328	0.0208518	0.290381	0.266411	Plb1/Rbp4	2
GO:1900242	regulation of synaptic vesicle endocytosis	2/227	23/23328	0.0208518	0.290381	0.266411	Ap2m1/Syt7	2
GO:2000810	regulation of bicellular tight junction assembly	2/227	23/23328	0.0208518	0.290381	0.266411	F11r/Cldn1	2
GO:0021987	cerebral cortex development	4/227	108/23328	0.0213278	0.293899	0.269639	Col3a1/Foxg1/Dmrta2/Eomes	4
GO:0045446	endothelial cell differentiation	4/227	108/23328	0.0213278	0.293899	0.269639	Col22a1/F11r/Cldn1/Wnt7a	4
GO:0060119	inner ear receptor cell development	3/227	61/23328	0.0216403	0.296653	0.272165	Clic5/Gabrb3/Atp8b1	3
GO:0030324	lung development	6/227	222/23328	0.0218394	0.297803	0.273221	Adamtsl2/Igfbp5/Insc/Lama1/Ccbe1/Rbp4	6
GO:0010769	regulation of cell morphogenesis involved in differentiation	8/227	351/23328	0.0220637	0.297803	0.273221	Epha7/Map2/Nkx6-1/Prex1/Sema6a/Map3k13/Opa1/Wnt7a	8
GO:0031589	cell-substrate adhesion	8/227	351/23328	0.0220637	0.297803	0.273221	Col3a1/Itgbl1/Nid2/Prex1/Rin2/Sned1/Abi3bp/Itga11	8
GO:0007517	muscle organ development	9/227	420/23328	0.0223258	0.299803	0.275056	Ankrd1/Cntfr/Col3a1/Jph1/Pou4f1/Dmrta2/Eomes/Rbp4/Rgs4	9
GO:0099623	regulation of cardiac muscle cell membrane repolarization	2/227	24/23328	0.0226036	0.301993	0.277064	Scn5a/Dlg1	2
GO:0030323	respiratory tube development	6/227	225/23328	0.0231408	0.307609	0.282217	Adamtsl2/Igfbp5/Insc/Lama1/Ccbe1/Rbp4	6
GO:0008637	apoptotic mitochondrial changes	4/227	111/23328	0.0233099	0.308299	0.28285	Eya2/Opa1/Parl/Ppp2r2b	4
GO:0043567	regulation of insulin-like growth factor receptor signaling pathway	2/227	25/23328	0.0244138	0.315474	0.289433	Igfbp2/Igfbp5	2
GO:0046039	GTP metabolic process	2/227	25/23328	0.0244138	0.315474	0.289433	Ak4/Opa1	2
GO:0086019	cell-cell signaling involved in cardiac conduction	2/227	25/23328	0.0244138	0.315474	0.289433	Cacna1g/Scn5a	2
GO:1905208	negative regulation of cardiocyte differentiation	2/227	25/23328	0.0244138	0.315474	0.289433	Prickle1/Rgs4	2
GO:0008347	glial cell migration	3/227	64/23328	0.0245295	0.315474	0.289433	Foxg1/Ndn/Vcan	3
GO:0045165	cell fate commitment	7/227	292/23328	0.0246485	0.315474	0.289433	Foxg1/Nkx6-1/Pou4f1/Dmrta2/Eomes/Foxn1/Wnt7a	7
GO:0030516	regulation of axon extension	4/227	113/23328	0.0246914	0.315474	0.289433	Map2/Nkx6-1/Sema6a/Map3k13	4
GO:0030073	insulin secretion	6/227	229/23328	0.0249559	0.316992	0.290825	Ildr2/Kcnb1/Nkx6-1/Sybu/Rbp4/Syt7	6
GO:0051258	protein polymerization	7/227	293/23328	0.025051	0.316992	0.290825	Cdc42ep5/Map2/Prex1/Wasf3/Dlg1/Gas7/Opa1	7
GO:0046503	glycerolipid catabolic process	3/227	65/23328	0.0255366	0.32159	0.295044	Fgf21/Plb1/Pnliprp2	3
GO:0050670	regulation of lymphocyte proliferation	6/227	231/23328	0.0258981	0.321705	0.295149	Efnb1/Igfbp2/Lrrc32/Cd80/Dlg1/Tfrc	6
GO:0008053	mitochondrial fusion	2/227	26/23328	0.0262813	0.321705	0.295149	Opa1/Tfrc	2
GO:0044342	type B pancreatic cell proliferation	2/227	26/23328	0.0262813	0.321705	0.295149	Igfbp5/Nkx6-1	2
GO:0048791	calcium ion-regulated exocytosis of neurotransmitter	2/227	26/23328	0.0262813	0.321705	0.295149	Cadps/Syt7	2
GO:0060065	uterus development	2/227	26/23328	0.0262813	0.321705	0.295149	Rbp4/Wnt7a	2
GO:0099010	modification of postsynaptic structure	2/227	26/23328	0.0262813	0.321705	0.295149	Cttnbp2/Wasf3	2
GO:0090559	regulation of membrane permeability	3/227	66/23328	0.0265656	0.321705	0.295149	F11r/Cnp/Eya2	3
GO:0006869	lipid transport	8/227	364/23328	0.0266458	0.321705	0.295149	Eepd1/Fabp3/Abca1/Atp8b1/Atp9a/Rbp4/Syt7/Xkr5	8
GO:0046879	hormone secretion	8/227	364/23328	0.0266458	0.321705	0.295149	Ildr2/Kcnb1/Nkx6-1/Sybu/Npy1r/Rbp4/Snx4/Syt7	8
GO:0051961	negative regulation of nervous system development	8/227	365/23328	0.0270237	0.322921	0.296265	Col3a1/Daam2/Epha7/Foxg1/Map2/Nkx6-1/Sema6a/Wnt7a	8
GO:0032944	regulation of mononuclear cell proliferation	6/227	234/23328	0.0273553	0.322921	0.296265	Efnb1/Igfbp2/Lrrc32/Cd80/Dlg1/Tfrc	6
GO:0021953	central nervous system neuron differentiation	6/227	235/23328	0.0278529	0.322921	0.296265	Foxg1/Map2/Nkx6-1/Pou4f1/Eomes/Wnt7a	6
GO:0007264	small GTPase mediated signal transduction	9/227	437/23328	0.0278654	0.322921	0.296265	Bcar3/Cdc42ep5/Col3a1/Dock10/F11r/Fgd2/Prex1/Abca1/Plce1	9
GO:0002052	positive regulation of neuroblast proliferation	2/227	27/23328	0.0282048	0.322921	0.296265	Foxg1/Dmrta2	2
GO:0014821	phasic smooth muscle contraction	2/227	27/23328	0.0282048	0.322921	0.296265	Dlg1/Npy1r	2
GO:0018149	peptide cross-linking	2/227	27/23328	0.0282048	0.322921	0.296265	Col3a1/Mamdc2	2
GO:0021871	forebrain regionalization	2/227	27/23328	0.0282048	0.322921	0.296265	Dmrta2/Eomes	2
GO:0042908	xenobiotic transport	2/227	27/23328	0.0282048	0.322921	0.296265	Abcc5/Cldn1	2
GO:0048745	smooth muscle tissue development	2/227	27/23328	0.0282048	0.322921	0.296265	Col3a1/Dlg1	2
GO:0043254	regulation of protein-containing complex assembly	9/227	438/23328	0.0282188	0.322921	0.296265	Cdc42ep5/Map2/Prex1/Wasf3/Abca1/Cdh17/Dlg1/Eif4g1/Tfrc	9
GO:0050673	epithelial cell proliferation	9/227	438/23328	0.0282188	0.322921	0.296265	Eppk1/Igfbp5/Nkx6-1/Osr2/Scn5a/Cldn1/Dlg1/Fst/Wnt7a	9
GO:0030032	lamellipodium assembly	3/227	68/23328	0.0286894	0.324073	0.297322	Ablim2/Wasf3/Plce1	3
GO:0050432	catecholamine secretion	3/227	68/23328	0.0286894	0.324073	0.297322	Cadps/Kcnb1/Syt7	3
GO:0050771	negative regulation of axonogenesis	3/227	68/23328	0.0286894	0.324073	0.297322	Epha7/Map2/Sema6a	3
GO:0048863	stem cell differentiation	6/227	237/23328	0.0288659	0.324073	0.297322	Efnb1/Prickle1/Sema6a/Eomes/Phf19/Wnt7a	6
GO:0051047	positive regulation of secretion	9/227	440/23328	0.0289351	0.324073	0.297322	Ankrd1/Cacna1g/Cadps/Kcnb1/Nkx6-1/Sybu/Rbp4/Snx4/Syt7	9
GO:0046883	regulation of hormone secretion	7/227	303/23328	0.0293266	0.327067	0.300068	Kcnb1/Nkx6-1/Sybu/Npy1r/Rbp4/Snx4/Syt7	7
GO:0009914	hormone transport	8/227	372/23328	0.0297738	0.32825	0.301154	Ildr2/Kcnb1/Nkx6-1/Sybu/Npy1r/Rbp4/Snx4/Syt7	8
GO:0033627	cell adhesion mediated by integrin	3/227	69/23328	0.0297842	0.32825	0.301154	Itgbl1/Fyb2/Itga11	3
GO:0010460	positive regulation of heart rate	2/227	28/23328	0.0301829	0.32825	0.301154	Scn5a/Rgs4	2
GO:0060384	innervation	2/227	28/23328	0.0301829	0.32825	0.301154	Gabrb3/Pou4f1	2
GO:0086005	ventricular cardiac muscle cell action potential	2/227	28/23328	0.0301829	0.32825	0.301154	Scn5a/Dlg1	2
GO:1904861	excitatory synapse assembly	2/227	28/23328	0.0301829	0.32825	0.301154	Il1rap/Wnt7a	2
GO:0006813	potassium ion transport	6/227	240/23328	0.0304305	0.32825	0.301154	Kcnb1/Nalcn/Dlg1/Kcnd1/Kcnq5/Rgs4	6
GO:0046578	regulation of Ras protein signal transduction	6/227	240/23328	0.0304305	0.32825	0.301154	Col3a1/F11r/Fgd2/Prex1/Abca1/Plce1	6
GO:0016358	dendrite development	7/227	306/23328	0.0306999	0.328523	0.301404	Dock10/Foxo6/Map2/Prex1/Il1rap/Opa1/Wnt7a	7
GO:1901136	carbohydrate derivative catabolic process	4/227	121/23328	0.0307054	0.328523	0.301404	Nt5e/Nudt10/Pnliprp2/Pde1a	4
GO:0055117	regulation of cardiac muscle contraction	3/227	70/23328	0.0309007	0.329274	0.302094	Scn5a/Dlg1/Pde4b	3
GO:0003158	endothelium development	4/227	122/23328	0.0315125	0.333813	0.306258	Col22a1/F11r/Cldn1/Wnt7a	4
GO:0007040	lysosome organization	3/227	71/23328	0.032039	0.333813	0.306258	Abca1/Hook1/Syt7	3
GO:0080171	lytic vacuole organization	3/227	71/23328	0.032039	0.333813	0.306258	Abca1/Hook1/Syt7	3
GO:1903037	regulation of leukocyte cell-cell adhesion	7/227	309/23328	0.0321158	0.333813	0.306258	Efnb1/Fut9/Igfbp2/Lrrc32/Cd80/Dlg1/Tfrc	7
GO:0009167	purine ribonucleoside monophosphate metabolic process	2/227	29/23328	0.0322145	0.333813	0.306258	Nt5e/Ak4	2
GO:0031295	T cell costimulation	2/227	29/23328	0.0322145	0.333813	0.306258	Efnb1/Cd80	2
GO:0099622	cardiac muscle cell membrane repolarization	2/227	29/23328	0.0322145	0.333813	0.306258	Scn5a/Dlg1	2
GO:0010951	negative regulation of endopeptidase activity	5/227	182/23328	0.0329872	0.339641	0.311605	Dpep1/Serpinb11/Serpinb7/Fetub/Timp3	5
GO:0006836	neurotransmitter transport	6/227	245/23328	0.0331598	0.339641	0.311605	Apba1/Cadps/Sncaip/Sv2c/Syt7/Wnt7a	6
GO:0043500	muscle adaptation	4/227	124/23328	0.0331641	0.339641	0.311605	Gatm/Igfbp5/Scn5a/Rgs4	4
GO:0008016	regulation of heart contraction	5/227	183/23328	0.0336558	0.340189	0.312107	Cacna1g/Scn5a/Dlg1/Pde4b/Rgs4	5
GO:0051656	establishment of organelle localization	8/227	382/23328	0.0340287	0.340189	0.312107	Insc/Map2/Sybu/Cep19/Dlg1/Gem/Lsg1/Snx4	8
GO:0001945	lymph vessel development	2/227	30/23328	0.0342983	0.340189	0.312107	Ccbe1/Svep1	2
GO:0002335	mature B cell differentiation	2/227	30/23328	0.0342983	0.340189	0.312107	Dock10/Cdh17	2
GO:0009126	purine nucleoside monophosphate metabolic process	2/227	30/23328	0.0342983	0.340189	0.312107	Nt5e/Ak4	2
GO:0010874	regulation of cholesterol efflux	2/227	30/23328	0.0342983	0.340189	0.312107	Eepd1/Abca1	2
GO:1901068	guanosine-containing compound metabolic process	2/227	30/23328	0.0342983	0.340189	0.312107	Ak4/Opa1	2
GO:0042130	negative regulation of T cell proliferation	3/227	73/23328	0.0343808	0.340189	0.312107	Lrrc32/Cd80/Dlg1	3
GO:0060997	dendritic spine morphogenesis	3/227	73/23328	0.0343808	0.340189	0.312107	Dock10/Opa1/Wnt7a	3
GO:0030048	actin filament-based movement	4/227	126/23328	0.0348653	0.342467	0.314197	Cacna1g/Scn5a/Dlg1/Pde4b	4
GO:1903522	regulation of blood circulation	6/227	248/23328	0.0348712	0.342467	0.314197	Cacna1g/Scn5a/Dlg1/Npy1r/Pde4b/Rgs4	6
GO:0010001	glial cell differentiation	6/227	249/23328	0.0354542	0.3437	0.315328	Adam22/Daam2/Nkx6-1/Wasf3/Cnp/Eif2b5	6
GO:0007422	peripheral nervous system development	3/227	74/23328	0.035584	0.3437	0.315328	Adam22/Pou4f1/Cldn1	3
GO:0006611	protein export from nucleus	4/227	127/23328	0.0357346	0.3437	0.315328	Nxf3/Nxf7/Fyttd1/Lsg1	4
GO:0060048	cardiac muscle contraction	4/227	127/23328	0.0357346	0.3437	0.315328	Cacna1g/Scn5a/Dlg1/Pde4b	4
GO:0060996	dendritic spine development	4/227	127/23328	0.0357346	0.3437	0.315328	Dock10/Foxo6/Opa1/Wnt7a	4
GO:0030041	actin filament polymerization	5/227	187/23328	0.0364142	0.3437	0.315328	Cdc42ep5/Prex1/Wasf3/Dlg1/Gas7	5
GO:0031294	lymphocyte costimulation	2/227	31/23328	0.0364332	0.3437	0.315328	Efnb1/Cd80	2
GO:0032373	positive regulation of sterol transport	2/227	31/23328	0.0364332	0.3437	0.315328	Eepd1/Abca1	2
GO:0032376	positive regulation of cholesterol transport	2/227	31/23328	0.0364332	0.3437	0.315328	Eepd1/Abca1	2
GO:0042634	regulation of hair cycle	2/227	31/23328	0.0364332	0.3437	0.315328	Foxn1/Fst	2
GO:1903421	regulation of synaptic vesicle recycling	2/227	31/23328	0.0364332	0.3437	0.315328	Ap2m1/Syt7	2
GO:0070663	regulation of leukocyte proliferation	6/227	251/23328	0.0366388	0.344405	0.315975	Efnb1/Igfbp2/Lrrc32/Cd80/Dlg1/Tfrc	6
GO:0007269	neurotransmitter secretion	5/227	189/23328	0.0378441	0.351704	0.322672	Apba1/Cadps/Sncaip/Syt7/Wnt7a	5
GO:0099643	signal release from synapse	5/227	189/23328	0.0378441	0.351704	0.322672	Apba1/Cadps/Sncaip/Syt7/Wnt7a	5
GO:0050863	regulation of T cell activation	7/227	321/23328	0.0382152	0.351704	0.322672	Efnb1/Igfbp2/Lrrc32/Cd80/Dlg1/Foxn1/Tfrc	7
GO:0050796	regulation of insulin secretion	5/227	190/23328	0.0385718	0.351704	0.322672	Kcnb1/Nkx6-1/Sybu/Rbp4/Syt7	5
GO:0010574	regulation of vascular endothelial growth factor production	2/227	32/23328	0.0386179	0.351704	0.322672	Ccbe1/Ndrg2	2
GO:0046475	glycerophospholipid catabolic process	2/227	32/23328	0.0386179	0.351704	0.322672	Plb1/Pnliprp2	2
GO:0055022	negative regulation of cardiac muscle tissue growth	2/227	32/23328	0.0386179	0.351704	0.322672	Rbp4/Rgs4	2
GO:0060306	regulation of membrane repolarization	2/227	32/23328	0.0386179	0.351704	0.322672	Scn5a/Dlg1	2
GO:0061117	negative regulation of heart growth	2/227	32/23328	0.0386179	0.351704	0.322672	Rbp4/Rgs4	2
GO:0031623	receptor internalization	4/227	131/23328	0.0393367	0.357015	0.327544	Ap2m1/Grk3/Rspo1/Tfrc	4
GO:0099175	regulation of postsynapse organization	4/227	132/23328	0.0402685	0.363649	0.33363	Epha7/Il1rap/Opa1/Wnt7a	4
GO:0051403	stress-activated MAPK cascade	6/227	257/23328	0.040344	0.363649	0.33363	Ankrd6/Cdc42ep5/Fgd2/Dlg1/Map3k13/Wnt7a	6
GO:0048562	embryonic organ morphogenesis	7/227	328/23328	0.0421026	0.376956	0.345839	Clic5/Foxg1/Mmp16/Osr2/Dlg1/Eomes/Rbp4	7
GO:0046928	regulation of neurotransmitter secretion	4/227	134/23328	0.0421695	0.376956	0.345839	Apba1/Sncaip/Syt7/Wnt7a	4
GO:0006356	regulation of transcription by RNA polymerase I	2/227	34/23328	0.0431323	0.376956	0.345839	Pou4f1/Rasl11a	2
GO:0014741	negative regulation of muscle hypertrophy	2/227	34/23328	0.0431323	0.376956	0.345839	Igfbp5/Rgs4	2
GO:0048013	ephrin receptor signaling pathway	2/227	34/23328	0.0431323	0.376956	0.345839	Efnb1/Epha7	2
GO:0071634	regulation of transforming growth factor beta production	2/227	34/23328	0.0431323	0.376956	0.345839	Lrrc32/Serpinb7	2
GO:0099563	modification of synaptic structure	2/227	34/23328	0.0431323	0.376956	0.345839	Cttnbp2/Wasf3	2
GO:0099633	protein localization to postsynaptic specialization membrane	2/227	34/23328	0.0431323	0.376956	0.345839	Adam22/Dlg1	2
GO:0099645	neurotransmitter receptor localization to postsynaptic specialization membrane	2/227	34/23328	0.0431323	0.376956	0.345839	Adam22/Dlg1	2
GO:1901862	negative regulation of muscle tissue development	3/227	80/23328	0.0432525	0.376956	0.345839	Igfbp5/Rbp4/Rgs4	3
GO:0021675	nerve development	3/227	81/23328	0.0446046	0.378639	0.347383	Gabrb3/Pou4f1/Atp8b1	3
GO:1990138	neuron projection extension	5/227	198/23328	0.0447011	0.378639	0.347383	Map2/Ndn/Nkx6-1/Sema6a/Map3k13	5
GO:0045926	negative regulation of growth	6/227	264/23328	0.0449571	0.378639	0.347383	Epha7/Igfbp5/Map2/Sema6a/Rbp4/Rgs4	6
GO:0072001	renal system development	7/227	333/23328	0.0450312	0.378639	0.347383	Epha7/Osr2/Serpinb7/Dlg1/Plce1/Rbp4/Vcan	7
GO:0007389	pattern specification process	9/227	478/23328	0.0450614	0.378639	0.347383	Daam2/Efnb1/Foxg1/Nkx6-1/Dmrta2/Eomes/Fst/Senp2/Wnt7a	9
GO:0003016	respiratory system process	2/227	35/23328	0.0454597	0.378639	0.347383	Ndn/Ccbe1	2
GO:0009187	cyclic nucleotide metabolic process	2/227	35/23328	0.0454597	0.378639	0.347383	Cnp/Pde1a	2
GO:0016339	calcium-dependent cell-cell adhesion via plasma membrane cell adhesion molecules	2/227	35/23328	0.0454597	0.378639	0.347383	Cdh18/Cdh17	2
GO:0035025	positive regulation of Rho protein signal transduction	2/227	35/23328	0.0454597	0.378639	0.347383	Col3a1/F11r	2
GO:0035116	embryonic hindlimb morphogenesis	2/227	35/23328	0.0454597	0.378639	0.347383	Osr2/Wnt7a	2
GO:0043516	regulation of DNA damage response, signal transduction by p53 class mediator	2/227	35/23328	0.0454597	0.378639	0.347383	Ankrd1/Senp2	2
GO:0045686	negative regulation of glial cell differentiation	2/227	35/23328	0.0454597	0.378639	0.347383	Daam2/Nkx6-1	2
GO:0086091	regulation of heart rate by cardiac conduction	2/227	35/23328	0.0454597	0.378639	0.347383	Cacna1g/Scn5a	2
GO:1903429	regulation of cell maturation	2/227	35/23328	0.0454597	0.378639	0.347383	Map3k13/Opa1	2
GO:0032370	positive regulation of lipid transport	3/227	82/23328	0.0459775	0.37935	0.348036	Eepd1/Fabp3/Abca1	3
GO:0060113	inner ear receptor cell differentiation	3/227	82/23328	0.0459775	0.37935	0.348036	Clic5/Gabrb3/Atp8b1	3
GO:0048284	organelle fusion	4/227	138/23328	0.0461216	0.37935	0.348036	Opa1/Syt7/Tfrc/Vps8	4
GO:0050671	positive regulation of lymphocyte proliferation	4/227	138/23328	0.0461216	0.37935	0.348036	Efnb1/Igfbp2/Cd80/Tfrc	4
GO:0007254	JNK cascade	5/227	200/23328	0.0463194	0.37979	0.34844	Ankrd6/Cdc42ep5/Fgd2/Map3k13/Wnt7a	5
GO:0001738	morphogenesis of a polarized epithelium	3/227	83/23328	0.0473712	0.381897	0.350373	Ankrd6/Lama1/Wnt7a	3
GO:0060415	muscle tissue morphogenesis	3/227	83/23328	0.0473712	0.381897	0.350373	Ankrd1/Col3a1/Pou4f1	3
GO:0010573	vascular endothelial growth factor production	2/227	36/23328	0.0478324	0.381897	0.350373	Ccbe1/Ndrg2	2
GO:0031069	hair follicle morphogenesis	2/227	36/23328	0.0478324	0.381897	0.350373	Igfbp5/Fst	2
GO:0035115	embryonic forelimb morphogenesis	2/227	36/23328	0.0478324	0.381897	0.350373	Osr2/Wnt7a	2
GO:0048009	insulin-like growth factor receptor signaling pathway	2/227	36/23328	0.0478324	0.381897	0.350373	Igfbp2/Igfbp5	2
GO:0071604	transforming growth factor beta production	2/227	36/23328	0.0478324	0.381897	0.350373	Lrrc32/Serpinb7	2
GO:0032970	regulation of actin filament-based process	8/227	410/23328	0.048089	0.381897	0.350373	Cdc42ep5/F11r/Prex1/Scn5a/Wasf3/Dlg1/Pde4b/Rgs4	8
GO:0007189	adenylate cyclase-activating G protein-coupled receptor signaling pathway	4/227	140/23328	0.0481725	0.381897	0.350373	Adgrl3/Abca1/Adgrg2/Pde4b	4
GO:0032946	positive regulation of mononuclear cell proliferation	4/227	140/23328	0.0481725	0.381897	0.350373	Efnb1/Igfbp2/Cd80/Tfrc	4
GO:0046330	positive regulation of JNK cascade	4/227	140/23328	0.0481725	0.381897	0.350373	Ankrd6/Fgd2/Map3k13/Wnt7a	4
GO:0006942	regulation of striated muscle contraction	3/227	84/23328	0.0487856	0.384442	0.352708	Scn5a/Dlg1/Pde4b	3
GO:0070830	bicellular tight junction assembly	3/227	84/23328	0.0487856	0.384442	0.352708	F11r/Cldn1/Dlg1	3
GO:0043523	regulation of neuron apoptotic process	6/227	270/23328	0.0491634	0.38553	0.353706	Cntfr/Epha7/Gabrb3/Kcnb1/Pou4f1/Ppp2r2b	6
GO:0016079	synaptic vesicle exocytosis	4/227	141/23328	0.0492166	0.38553	0.353706	Apba1/Cadps/Syt7/Wnt7a	4
GO:0010876	lipid localization	8/227	413/23328	0.0497903	0.38609	0.354219	Eepd1/Fabp3/Abca1/Atp8b1/Atp9a/Rbp4/Syt7/Xkr5	8
GO:0051056	regulation of small GTPase mediated signal transduction	6/227	271/23328	0.0498872	0.38609	0.354219	Col3a1/F11r/Fgd2/Prex1/Abca1/Plce1	6
