# Supplementary material for: Fam20c regulates the calpain proteolysis system through phosphorylating Calpasatatin to maintain cell homeostasis
Source: J Transl Med. 2023 Jun 27;21:417. doi: 10.1186/s12967-023-04275-4 (PMC10294482; doi:10.1186/s12967-023-04275-4)
Supplement: Supplementary file 14 — Additional file 14. Table S8 The detailed information of differentially expressed peptides and proteins between OB Fam20cf/f and OB Fam20cKO in proteomics. [file 12967_2023_4275_MOESM14_ESM.xlsx]

## Sheet: Sheet 1
Table. S7 Kyoto Encyclopedia of Genes and Genomes (KEGG) pathway enrichment analysis based on the corresponding overlapping gene between ATAC-seq and RNA-seq.
ID	Description	GeneRatio	BgRatio	pvalue	p.adjust	qvalue	geneID	Count
mmu04310	Wnt signaling pathway	6/93	169/8949	0.00817463	0.511375	0.511375	Daam2/Prickle1/Wif1/Rspo1/Senp2/Wnt7a	6
mmu00533	Glycosaminoglycan biosynthesis - keratan sulfate	2/93	14/8949	0.00896407	0.511375	0.511375	St3gal1/B4galt2	2
mmu00603	Glycosphingolipid biosynthesis - globo and isoglobo series	2/93	16/8949	0.0116625	0.511375	0.511375	Fut9/St3gal1	2
mmu04512	ECM-receptor interaction	4/93	88/8949	0.0131248	0.511375	0.511375	Itga7/Lama1/Itga11/Sv2c	4
mmu05032	Morphine addiction	4/93	91/8949	0.0146947	0.511375	0.511375	Gabrb3/Grk3/Pde1a/Pde4b	4
mmu00515	Mannose type O-glycan biosynthesis	2/93	23/8949	0.0234598	0.680334	0.680334	Fut9/B4galt2	2
mmu00601	Glycosphingolipid biosynthesis - lacto and neolacto series	2/93	26/8949	0.0295377	0.734222	0.734222	Fut9/B4galt2	2
mmu05412	Arrhythmogenic right ventricular cardiomyopathy	3/93	77/8949	0.0458031	0.787448	0.787448	Itga7/Lama1/Itga11	3
