# Supplementary material for: Fam20c regulates the calpain proteolysis system through phosphorylating Calpasatatin to maintain cell homeostasis
Source: J Transl Med. 2023 Jun 27;21:417. doi: 10.1186/s12967-023-04275-4 (PMC10294482; doi:10.1186/s12967-023-04275-4)
Supplement: Supplementary file 15 — Additional file 15. Table S9 The detailed information of differentially expressed phosphorylated peptides and proteins between OB Fam20cf/f and OB Fam20cKO in phosphoproteomics. [file 12967_2023_4275_MOESM15_ESM.xlsx]

## Sheet: protein-peptides
Table. S8 The detailed information of differentially expressed peptides and proteins between OB Fam20cf/f and OB Fam20cKO in proteomics.
Protein Group	Protein ID	Protein Accession	Peptide	Unique	-10lgP	Mass	Length	ppm	m/z	z	RT	Area OB1	Area OB2	Area OB3	Area KO1	Area KO2	Area KO3	Fraction	Scan	Source File	#Feature	#Feature OB1	#Feature OB2	#Feature OB3	#Feature KO1	#Feature KO2	#Feature KO3	Start	End	PTM	AScore	Found By
1	44726	tr|E9Q616|E9Q616_MOUSE	K.APDVDVSVAGPDAALK.A	Y	74.51	1523.78	16	1.8	762.9	2	49.54	7786300	8332000	20541000	7444100	1983100		5	F5:46287	P20210108_KO2.raw	9	1	1	2	4	1	0	4837	4852			PEAKS DB
1	44726	tr|E9Q616|E9Q616_MOUSE	K.GGQTGLQGPGLSVSGPQGHLESESGK.V	Y	73.46	2463.2	26	4	822.077	3	49.64	13371000	18166000	20330000	9871100	10037000	9509500	3	F3:47560	P20210108_BO3.raw	6	1	1	1	1	1	1	5403	5428			PEAKS DB
1	44726	tr|E9Q616|E9Q616_MOUSE	K.GPSVDVEVPDVDLEC(+57.02)PDAK.L	Y	72.9	2039.94	19	3.6	1020.98	2	51.33	17147000	19778000	14758000		9998100	6276800	3	F3:49035	P20210108_BO3.raw	6	1	2	1	0	1	1	1998	2016	Carbamidomethylation	C15:Carbamidomethylation:1000.00	PEAKS DB
1	44726	tr|E9Q616|E9Q616_MOUSE	K.VPDVDLEC(+57.02)PDAK.L	Y	71.54	1356.62	12	1	679.319	2	35.58	85718000	72816000	86384000	50085000	43551000	40103000	3	F3:31449	P20210108_BO3.raw	6	1	1	1	1	1	1	1938	1949	Carbamidomethylation	C8:Carbamidomethylation:1000.00	PEAKS DB
1	44726	tr|E9Q616|E9Q616_MOUSE	K.VDIEGPNVNIEGPEGK.L	Y	70.06	1665.82	16	2.5	833.92	2	45.24	25255000	23714000	26157000	16389000	11142000	11215000	3	F3:42100	P20210108_BO3.raw	12	3	2	2	2	1	2	4002	4017			PEAKS DB
1	44726	tr|E9Q616|E9Q616_MOUSE	K.GPGLDFEGPDAK.L	Y	67.38	1201.56	12	1.8	601.789	2	40.28	65580000	64485000	65308000	42449000	34509000	35268000	5	F5:36023	P20210108_KO2.raw	6	1	1	1	1	1	1	4665	4676			PEAKS DB
1	44726	tr|E9Q616|E9Q616_MOUSE	K.GPQITGPSLEGDLGLK.G	Y	65.84	1580.84	16	3.4	791.43	2	51.59	11037000	12853000	15798000	7076500	8583400	7840600	5	F5:48474	P20210108_KO2.raw	6	1	1	1	1	1	1	378	393			PEAKS DB
1	44726	tr|E9Q616|E9Q616_MOUSE	K.GPGVDLPSVDLSMPK.V	Y	65.64	1510.77	15	3.1	756.395	2	52.44	30423000	41641000		24096000	15010000	17215000	2	F2:51808	P20210108_BO2.raw	5	1	1	0	1	1	1	5062	5076			PEAKS DB
1	44726	tr|E9Q616|E9Q616_MOUSE	K.APEVDVQGPEWSLK.M	Y	65.62	1553.77	14	3.5	777.896	2	51.3	12094000	14316000	14767000	8601900	7225500	6450500	5	F5:48273	P20210108_KO2.raw	6	1	1	1	1	1	1	1111	1124			PEAKS DB
1	44726	tr|E9Q616|E9Q616_MOUSE	K.VNVEAPNVNMEGLGGK.L	Y	65.52	1626.8	16	2	814.411	2	44.77	39299000	36685000	40390000	23559000	21682000	18960000	1	F1:43415	P20210108_BO1.raw	6	1	1	1	1	1	1	665	680			PEAKS DB
1	44726	tr|E9Q616|E9Q616_MOUSE	K.VQANLDTPDINIEGPEAK.I	Y	65.19	1922.96	18	7.7	962.494	2	47.89	18993000	17433000	19456000	8257200	9356200	5930400	2	F2:46576	P20210108_BO2.raw	18	3	3	4	4	2	2	4944	4961			PEAKS DB
1	44726	tr|E9Q616|E9Q616_MOUSE	K.GDVPSVGLEGPNIDLQGPEGK.I	Y	63.73	2077.03	21	1	1039.52	2	50.78	2669400	4290300	7020000			3054100	2	F2:49988	P20210108_BO2.raw	6	1	1	2	0	0	2	4990	5010			PEAKS DB
1	44726	tr|E9Q616|E9Q616_MOUSE	K.VPDVNIEGPEGK.L	Y	63.63	1252.63	12	1.1	627.323	2	34.13	102820000	85895000	102610000	59533000	51713000	47628000	5	F5:29830	P20210108_KO2.raw	6	1	1	1	1	1	1	916	927			PEAKS DB
1	44726	tr|E9Q616|E9Q616_MOUSE	K.LDIETSDVSLEGPEGK.L	Y	63.41	1687.82	16	1.1	844.916	2	48.91	20967000	15185000	19701000	6302100	7127200	5293100	5	F5:45480	P20210108_KO2.raw	12	2	2	2	2	2	2	1161	1176			PEAKS DB
1	44726	tr|E9Q616|E9Q616_MOUSE	K.VDIDVPDVNIEGPDAK.L	Y	63.38	1694.84	16	1.1	848.426	2	51.43	187020000	214180000	273090000	157690000	135670000	158040000	2	F2:51116	P20210108_BO2.raw	9	1	1	3	1	1	2	1287	1302			PEAKS DB
1	44726	tr|E9Q616|E9Q616_MOUSE	K.GGVTGS(+79.97)PEASISGSK.G	Y	62.5	1412.62	15	0.8	707.317	2	23.46	10505000	7544400	10026000		6983300	3930800	3	F3:17981	P20210108_BO3.raw	5	1	1	1	0	1	1	5499	5513	Phosphorylation (STY)	S6:Phosphorylation (STY):39.76	PEAKS DB
1	44726	tr|E9Q616|E9Q616_MOUSE	K.VDINAPEVEVQGK.V	Y	62.14	1396.72	13	1.6	699.368	2	43.38	27319000	28602000	25385000	16174000	6003400	13016000	3	F3:40736	P20210108_BO3.raw	8	2	1	1	1	1	2	3113	3125			PEAKS DB
1	44726	tr|E9Q616|E9Q616_MOUSE	K.GDLDAAGPNLEGDFK.G	Y	61.24	1517.7	15	3.5	759.86	2	47.4	34636000	35644000	38950000	23207000	19081000	21356000	5	F5:44131	P20210108_KO2.raw	6	1	1	1	1	1	1	3159	3173			PEAKS DB
1	44726	tr|E9Q616|E9Q616_MOUSE	K.LSSGQISGPEIK.G	Y	60.84	1214.65	12	0.7	608.333	2	30.92	77022000	68280000	82782000	47836000	42288000	34995000	5	F5:25863	P20210108_KO2.raw	7	1	1	2	1	1	1	5286	5297			PEAKS DB
1	44726	tr|E9Q616|E9Q616_MOUSE	K.GPEIDIEGPEGK.L	Y	59.98	1239.6	12	2.3	620.808	2	39.54	0	47646000	53426000	42791000	19878000	64429000	2	F2:37341	P20210108_BO2.raw	9	0	1	1	2	2	3	4268	4279			PEAKS DB
1	44726	tr|E9Q616|E9Q616_MOUSE	K.GHYEVTGS(+79.97)DDEAGK.L	Y	59.93	1543.58	14	-2.4	772.797	2	26.02	1014300		1645000				3	F3:20549	P20210108_BO3.raw	2	1	0	1	0	0	0	5600	5613	Phosphorylation (STY)	S8:Phosphorylation (STY):25.66	PEAKS DB
1	44726	tr|E9Q616|E9Q616_MOUSE	K.VDIDVPDVNVEGPDM(+15.99)K.V	Y	58.85	1756.82	16	3.1	879.419	2	48.73			822770				3	F3:46291	P20210108_BO3.raw	1	0	0	1	0	0	0	4594	4609	Oxidation (M)	M15:Oxidation (M):1000.00	PEAKS DB
1	44726	tr|E9Q616|E9Q616_MOUSE	K.AEGPEVDVNLPK.A	Y	58.44	1266.65	12	2.3	634.332	2	44.11	494610000	671650000	503950000	277950000	245820000	234940000	5	F5:40391	P20210108_KO2.raw	21	4	5	5	2	2	3	763	774			PEAKS DB
1	44726	tr|E9Q616|E9Q616_MOUSE	K.VEVSAPDVSIEGSEGK.L	Y	58.07	1601.78	16	4.8	801.9	2	49.19	11924000	11184000	12206000	6426100	6370100	2714400	5	F5:46159	P20210108_KO2.raw	11	3	2	2	1	2	1	784	799			PEAKS DB
1	44726	tr|E9Q616|E9Q616_MOUSE	K.VDIDVPDVNIEGPEGK.L	Y	58.04	1694.84	16	3.4	848.428	2	51.41					135670000		5	F5:48066	P20210108_KO2.raw	1	0	0	0	0	1	0	1665	1680			PEAKS DB
1	44726	tr|E9Q616|E9Q616_MOUSE	K.GEGPEVDVSLPK.A	Y	57.56	1225.62	12	1.9	613.818	2	47.01	112820000	125440000	136480000	57425000	106530000	62968000	5	F5:43243	P20210108_KO2.raw	7	1	1	1	1	2	1	3345	3356			PEAKS DB
1	44726	tr|E9Q616|E9Q616_MOUSE	K.VDIEAPDVSIEGPEGK.L	Y	57.37	1653.81	16	1.8	827.914	2	49.82	27353000	25937000	23696000	16903000	13742000	18158000	1	F1:49830	P20210108_BO1.raw	8	1	1	1	1	1	3	1413	1428			PEAKS DB
1	44726	tr|E9Q616|E9Q616_MOUSE	K.LDANIPEVAVEGPEGK.W	Y	57.34	1636.83	16	3.5	819.426	2	45.97	41091000	37880000	41820000	24419000	20805000	21212000	5	F5:42388	P20210108_KO2.raw	7	1	1	1	1	2	1	2337	2352			PEAKS DB
1	44726	tr|E9Q616|E9Q616_MOUSE	K.VDIDVPDVNVEGPDMK.V	Y	56.89	1740.82	16	3.8	871.423	2	51.5			6571600		3465300	4079000	3	F3:49430	P20210108_BO3.raw	3	0	0	1	0	1	1	4594	4609			PEAKS DB
1	44726	tr|E9Q616|E9Q616_MOUSE	K.LDVNAPDIDVHGPEGK.L	Y	56.41	1674.82	16	2.3	559.282	3	51.36	15793000	23599000	21708000	13818000	9569400	18835000	6	F6:49875	P20210108_KO3.raw	6	1	1	1	1	1	1	2988	3003			PEAKS DB
1	44726	tr|E9Q616|E9Q616_MOUSE	K.GDMDVTVPK.I	Y	56.28	960.459	9	0.6	481.237	2	33.56	127280000	139810000	163730000	117960000	57560000	77022000	1	F1:30880	P20210108_BO1.raw	9	1	1	1	3	1	2	1210	1218			PEAKS DB
1	44726	tr|E9Q616|E9Q616_MOUSE	K.GGVTGSPEASISGSK.G	Y	56.18	1332.65	15	-0.1	667.333	2	23.92	37544000	28117000	33170000	14176000	15791000	11702000	3	F3:18276	P20210108_BO3.raw	11	3	1	2	2	2	1	5499	5513			PEAKS DB
1	44726	tr|E9Q616|E9Q616_MOUSE	K.GEGPEVDVNLPK.A	Y	56.18	1252.63	12	2	627.323	2	44.25	227070000	438490000	265900000	145340000	117550000	135430000	3	F3:41234	P20210108_BO3.raw	8	1	2	1	1	2	1	2893	2904			PEAKS DB
1	44726	tr|E9Q616|E9Q616_MOUSE	K.VDIDVPDLDIEGPEGK.L	Y	55.76	1709.84	16	1.5	855.927	2	52.81	8849900	8602900	10328000	4378400		6006900	2	F2:52135	P20210108_BO2.raw	5	1	1	1	1	0	1	1860	1875			PEAKS DB
1	44726	tr|E9Q616|E9Q616_MOUSE	K.VNVEAPNVNM(+15.99)EGLGGK.L	Y	55.66	1642.8	16	4	822.41	2	33.64	6225700	4690500	5712400	2672600	2365300		2	F2:30236	P20210108_BO2.raw	5	1	1	1	1	1	0	665	680	Oxidation (M)	M10:Oxidation (M):1000.00	PEAKS DB
1	44726	tr|E9Q616|E9Q616_MOUSE	K.ADVDASLPEVEGGVK.V	Y	55.39	1484.74	15	4.2	743.378	2	42.92	19373000	21694000	29028000	10629000	7096500	2002600	4	F4:39048	P20210108_KO1.raw	16	3	4	2	3	3	1	1462	1476			PEAKS DB
1	44726	tr|E9Q616|E9Q616_MOUSE	K.GEGPELDVNMPK.A	Y	55.01	1284.6	12	1.7	643.309	2	44.14	50484000	44975000	63373000	27390000	13251000	20409000	3	F3:41100	P20210108_BO3.raw	10	1	1	2	2	2	2	1012	1023			PEAKS DB
1	44726	tr|E9Q616|E9Q616_MOUSE	K.VDIDVPDVNIEGPDTK.L	Y	54.76	1724.85	16	-0.5	863.43	2	51.75	6942800		7356800	5667900	5547900		1	F1:51721	P20210108_BO1.raw	4	1	0	1	1	1	0	1539	1554			PEAKS DB
1	44726	tr|E9Q616|E9Q616_MOUSE	K.GPDINLPEVSVK.T	Y	54.39	1266.68	12	2	634.35	2	51.19	0	27098000	29051000	13998000	13576000	16323000	2	F2:50867	P20210108_BO2.raw	5	0	1	1	1	1	1	683	694			PEAKS DB
1	44726	tr|E9Q616|E9Q616_MOUSE	K.GPEVDISAPK.V	Y	54.22	1011.52	10	3.4	506.771	2	32.91	63546000	958030	85623000	38043000	44175000	35669000	5	F5:27761	P20210108_KO2.raw	19	2	1	4	3	5	4	3059	3068			PEAKS DB
1	44726	tr|E9Q616|E9Q616_MOUSE	K.AEGPDVAVDLPK.G	Y	53.53	1209.62	12	2.1	605.821	2	41.91	47453000	47562000	54197000	30611000	38722000	30167000	6	F6:39961	P20210108_KO3.raw	10	1	1	1	2	3	2	3217	3228			PEAKS DB
1	44726	tr|E9Q616|E9Q616_MOUSE	K.LDISAPDLNLEGPEGK.L	Y	53.43	1666.84	16	3.3	834.431	2	51.31	0	15784000	21638000	12834000	0	0	4	F4:48538	P20210108_KO1.raw	3	0	1	1	1	0	0	1033	1048			PEAKS DB
1	44726	tr|E9Q616|E9Q616_MOUSE	K.SDIDVSGPNVDVK.V	Y	52.54	1343.66	13	-0.1	672.836	2	41.41	17057000	61662000	34186000	0	6001800	4149500	3	F3:38365	P20210108_BO3.raw	8	2	2	2	0	1	1	903	915			PEAKS DB
1	44726	tr|E9Q616|E9Q616_MOUSE	K.ADC(+57.02)DVSVPK.V	Y	51.88	989.449	9	1	495.732	2	23.39	74103000	64869000		40810000	34149000	32488000	1	F1:19463	P20210108_BO1.raw	5	1	1	0	1	1	1	1588	1596	Carbamidomethylation	C3:Carbamidomethylation:1000.00	PEAKS DB
1	44726	tr|E9Q616|E9Q616_MOUSE	K.GDLGASSPSMK.L	Y	51.09	1048.49	11	0.3	525.25	2	22	48805000	46618000	51281000	28088000	24317000	22474000	3	F3:16115	P20210108_BO3.raw	6	1	1	1	1	1	1	5093	5103			PEAKS DB
1	44726	tr|E9Q616|E9Q616_MOUSE	K.AEGPEVSLPK.A	Y	50.75	1025.54	10	1.5	513.778	2	34.56	76046000	65315000	76232000	43706000	40652000	35156000	3	F3:30063	P20210108_BO3.raw	6	1	1	1	1	1	1	1268	1277			PEAKS DB
1	44726	tr|E9Q616|E9Q616_MOUSE	K.GEYEVTPPK.L	Y	49.94	1018.5	9	0.9	510.256	2	29.14	26588000	36553000	41244000	26289000	29352000	20721000	1	F1:25571	P20210108_BO1.raw	7	1	1	1	1	2	1	714	722			PEAKS DB
1	44726	tr|E9Q616|E9Q616_MOUSE	K.FGTFGGLGSK.S	Y	49.4	969.492	10	2.9	485.755	2	45.29	59121000	62874000	65064000	37724000	33906000	32676000	5	F5:41883	P20210108_KO2.raw	6	1	1	1	1	1	1	5588	5597			PEAKS DB
1	44726	tr|E9Q616|E9Q616_MOUSE	K.GDMDVTMPK.I	Y	49.26	992.431	9	0.3	497.223	2	34.77	20580000	22706000	27053000			19277000	2	F2:31733	P20210108_BO2.raw	4	1	1	1	0	0	1	1781	1789			PEAKS DB
1	44726	tr|E9Q616|E9Q616_MOUSE	K.VSVATPDVSLEASEGAVK.L	Y	48.24	1757.9	18	0.9	879.96	2	50.67			5495300				3	F3:48470	P20210108_BO3.raw	1	0	0	1	0	0	0	5165	5182			PEAKS DB
1	44726	tr|E9Q616|E9Q616_MOUSE	K.GDVDVSLPK.V	Y	47.76	928.486	9	1.4	465.251	2	38.22	1214200000	472010000	0	0	204420000	25106000	3	F3:34325	P20210108_BO3.raw	9	4	2	0	0	1	2	1334	1342			PEAKS DB
1	44726	tr|E9Q616|E9Q616_MOUSE	K.ISMPDIDLNLK.G	Y	47.75	1257.66	11	-1.4	629.838	2	56.73	0	67728000	125410000	20458000	69096000	89945000	2	F2:56478	P20210108_BO2.raw	18	0	5	3	2	4	4	2565	2575			PEAKS DB
1	44726	tr|E9Q616|E9Q616_MOUSE	K.ADLDVSGPK.V	Y	47.68	900.455	9	0.5	451.235	2	25.92	771900000	908420000	1102400000	465020000	608750000	402830000	2	F2:22642	P20210108_BO2.raw	17	2	5	3	2	3	2	1278	1286			PEAKS DB
1	44726	tr|E9Q616|E9Q616_MOUSE	K.GDVDLALPNVEGDLK.G	Y	47.59	1553.79	15	4.5	777.908	2	52.1	7130200		10095000			9845800	6	F6:50747	P20210108_KO3.raw	3	1	0	1	0	0	1	4253	4267			PEAKS DB
1	44726	tr|E9Q616|E9Q616_MOUSE	K.GPQISAPSM(+15.99)DFNLEGPK.V	Y	47.47	1802.85	17	2.2	902.435	2	44.76	2164700	1439400	1822600				3	F3:41794	P20210108_BO3.raw	3	1	1	1	0	0	0	5224	5240	Oxidation (M)	M9:Oxidation (M):1000.00	PEAKS DB
1	44726	tr|E9Q616|E9Q616_MOUSE	K.AESPEMEVNLPK.S	Y	47.4	1342.64	12	1.3	672.33	2	42.74	78870000	50160000	75450000	27500000	34745000	36998000	2	F2:40974	P20210108_BO2.raw	7	1	1	1	1	2	1	891	902			PEAKS DB
1	44726	tr|E9Q616|E9Q616_MOUSE	K.GDVDVSIPNIEGDLK.G	Y	46.89	1569.79	15	0.1	785.902	2	53.11		9279400	10538000	0		0	3	F3:51232	P20210108_BO3.raw	2	0	1	1	0	0	0	2963	2977			PEAKS DB
1	44726	tr|E9Q616|E9Q616_MOUSE	K.GPQVC(+57.02)GELK.G	Y	46.88	986.486	9	1.6	494.251	2	30	14958000	13883000	32235000		9458600	4176900	3	F3:26433	P20210108_BO3.raw	14	2	4	3	0	3	2	5206	5214	Carbamidomethylation	C5:Carbamidomethylation:1000.00	PEAKS DB
1	44726	tr|E9Q616|E9Q616_MOUSE	K.GDM(+15.99)DVTVPK.I	Y	46.52	976.454	9	0	489.234	2	21.67	29388000	36600000	37567000		13028000	22731000	2	F2:17096	P20210108_BO2.raw	5	1	1	1	0	1	1	1210	1218	Oxidation (M)	M3:Oxidation (M):1000.00	PEAKS DB
1	44726	tr|E9Q616|E9Q616_MOUSE	K.LQGSGVSLASK.K	Y	46.28	1045.58	11	2.3	523.797	2	23.78	22282000	40528000	44496000	19940000	14403000	16047000	6	F6:19000	P20210108_KO3.raw	6	1	1	1	1	1	1	5614	5624			PEAKS DB
1	44726	tr|E9Q616|E9Q616_MOUSE	K.VSGPDLDMNLK.G	Y	45.5	1187.59	11	0.8	594.801	2	47.15	0	30410000	44378000	19514000	8472800	6537100	5	F5:43648	P20210108_KO2.raw	11	0	2	3	3	2	1	5077	5087			PEAKS DB
1	44726	tr|E9Q616|E9Q616_MOUSE	K.GEGPDVDVSLPK.A	Y	45.38	1211.6	12	4.3	606.812	2	43.73	26191000	3135500	26720000	11010000	9613100	3573400	4	F4:39853	P20210108_KO1.raw	9	1	1	3	1	2	1	1140	1151			PEAKS DB
1	44726	tr|E9Q616|E9Q616_MOUSE	K.GGVDVILPNVEGK.A	Y	44.42	1295.71	13	1.5	648.862	2	51.41	17236000	19110000	20613000	12517000	10626000	11516000	3	F3:49237	P20210108_BO3.raw	6	1	1	1	1	1	1	591	603			PEAKS DB
1	44726	tr|E9Q616|E9Q616_MOUSE	K.VPGVEASGPK.I	Y	43.58	939.503	10	1.5	470.759	2	20.83	135760000	89846000	92077000		70640000	52478000	1	F1:16391	P20210108_BO1.raw	5	1	1	1	0	1	1	4925	4934			PEAKS DB
1	44726	tr|E9Q616|E9Q616_MOUSE	K.GEGPEVDIPK.A	Y	43.38	1039.52	10	1.6	520.767	2	34.47	65415000	63825000	75928000	38524000	33086000	35253000	4	F4:29651	P20210108_KO1.raw	6	1	1	1	1	1	1	1520	1529			PEAKS DB
1	44726	tr|E9Q616|E9Q616_MOUSE	K.VDLDVSGPK.V	Y	43.21	928.486	9	0.8	465.251	2	33.27	43351000	57043000	0	0	24503000	0	6	F6:29292	P20210108_KO3.raw	4	1	1	0	0	2	0	3739	3747			PEAKS DB
1	44726	tr|E9Q616|E9Q616_MOUSE	K.GDVDMSLPK.V	Y	42.88	960.459	9	1.1	481.237	2	36.88	48432000	63764000	67339000	31672000		23015000	3	F3:33399	P20210108_BO3.raw	5	1	1	1	1	0	1	2835	2843			PEAKS DB
1	44726	tr|E9Q616|E9Q616_MOUSE	K.VQTPEVDVK.L	Y	42.39	1013.54	9	0.2	507.777	2	29.43	73136000	68481000	80184000	33946000	38164000	17958000	1	F1:26176	P20210108_BO1.raw	8	2	1	1	2	1	1	3092	3100			PEAKS DB
1	44726	tr|E9Q616|E9Q616_MOUSE	K.GPDVDIK.G	Y	41.85	742.386	7	-1.1	372.2	2	25.92	97888000	130550000	105130000	57614000	65814000	48195000	2	F2:21035	P20210108_BO2.raw	9	1	2	2	1	2	1	2722	2728			PEAKS DB
1	44726	tr|E9Q616|E9Q616_MOUSE	K.AESPEM(+15.99)EVNLPK.S	Y	41.65	1358.64	12	1.1	680.327	2	32.46	5126600	3402200	3090000	751340	523630		2	F2:28925	P20210108_BO2.raw	6	1	2	1	1	1	0	891	902	Oxidation (M)	M6:Oxidation (M):1000.00	PEAKS DB
1	44726	tr|E9Q616|E9Q616_MOUSE	K.ADVDISVPK.L	Y	41.16	942.502	9	2.4	472.26	2	42.09	43485000	48929000	43632000	24421000	36317000	11617000	1	F1:40353	P20210108_BO1.raw	9	1	2	1	2	2	1	1024	1032			PEAKS DB
1	44726	tr|E9Q616|E9Q616_MOUSE	K.VPDVDIK.G	Y	40.98	784.433	7	0.9	785.441	1	30.48	396860000	384960000	379050000	263590000	199960000	204270000	6	F6:25964	P20210108_KO3.raw	11	1	1	2	2	1	4	1225	1231			PEAKS DB
1	44726	tr|E9Q616|E9Q616_MOUSE	K.GGVTGSPEASISGS(+79.97)K.G	Y	40.21	1412.62	15	1.5	707.317	2	23.15	10505000	7544400	10026000	6930800	6983300	3930800	6	F6:17590	P20210108_KO3.raw	6	1	1	1	1	1	1	5499	5513	Phosphorylation (STY)	S14:Phosphorylation (STY):6.59	PEAKS DB
1	44726	tr|E9Q616|E9Q616_MOUSE	K.GPEIDMK.G	Y	40.12	788.374	7	-1.8	395.193	2	27.37	39989000	47074000	48260000	26935000	26031000	20784000	2	F2:23294	P20210108_BO2.raw	6	1	1	1	1	1	1	4658	4664			PEAKS DB
1	44726	tr|E9Q616|E9Q616_MOUSE	K.FSMPGFK.A	Y	39.63	812.389	7	2.1	407.203	2	51.52	345550000	440730000	485540000	269900000	230150000	273250000	6	F6:49994	P20210108_KO3.raw	8	1	2	2	1	1	1	1261	1267			PEAKS DB
1	44726	tr|E9Q616|E9Q616_MOUSE	K.ANIDVSGPK.V	Y	39.63	899.471	9	0.4	450.743	2	24.41	202470000	257010000	220380000	122460000	119220000	106170000	2	F2:20341	P20210108_BO2.raw	9	1	3	2	1	1	1	1530	1538			PEAKS DB
1	44726	tr|E9Q616|E9Q616_MOUSE	K.GDVDVTVPK.L	Y	39.55	928.486	9	1.5	465.251	2	30.65	419930000	43064000	0	0	220910000	0	3	F3:25821	P20210108_BO3.raw	6	2	1	0	0	3	0	2117	2125			PEAKS DB
1	44726	tr|E9Q616|E9Q616_MOUSE	K.ISMQDVDLSLGSC(+57.02)K.L	Y	39.44	1551.73	14	4.5	776.875	2	51.56		12716000	11317000				2	F2:50817	P20210108_BO2.raw	3	0	2	1	0	0	0	506	519	Carbamidomethylation	C13:Carbamidomethylation:1000.00	PEAKS DB
1	44726	tr|E9Q616|E9Q616_MOUSE	K.VSGPDLDM(+15.99)NLK.G	Y	39.17	1203.58	11	2.3	602.799	2	31.95	8745700	7564900		4182900	3474600	1769500	4	F4:26861	P20210108_KO1.raw	5	1	1	0	1	1	1	5077	5087	Oxidation (M)	M8:Oxidation (M):1000.00	PEAKS DB
1	44726	tr|E9Q616|E9Q616_MOUSE	K.ISMPDVDLNFK.G	Y	39.06	1277.63	11	-0.3	639.823	2	55.43		9318800	0				2	F2:55558	P20210108_BO2.raw	1	0	1	0	0	0	0	1893	1903			PEAKS DB
1	44726	tr|E9Q616|E9Q616_MOUSE	K.ADLDISGTK.V	Y	38.83	918.466	9	-0.6	460.24	2	29.69	54253000	0	51669000	30710000	26653000	21799000	1	F1:26406	P20210108_BO1.raw	7	2	0	1	2	1	1	775	783			PEAKS DB
1	44726	tr|E9Q616|E9Q616_MOUSE	K.AEAPLPSPK.L	Y	38.62	908.497	9	0.1	455.256	2	23.25	71587000	65952000	75465000	41114000	34970000	32563000	3	F3:17752	P20210108_BO3.raw	6	1	1	1	1	1	1	4884	4892			PEAKS DB
1	44726	tr|E9Q616|E9Q616_MOUSE	K.SGVDVSLPK.V	Y	37.68	900.492	9	2.5	451.254	2	39.76		64272000	62625000		32471000	0	3	F3:35967	P20210108_BO3.raw	3	0	1	1	0	1	0	1714	1722			PEAKS DB
1	44726	tr|E9Q616|E9Q616_MOUSE	K.GEYDVTMPK.L	Y	37.68	1038.47	9	1.5	520.243	2	37.15	18546000	25354000	25979000	16225000	12508000		4	F4:32613	P20210108_KO1.raw	6	1	2	1	1	1	0	961	969			PEAKS DB
1	44726	tr|E9Q616|E9Q616_MOUSE	K.MPEMNIK.A	Y	37.59	861.409	7	1.2	862.417	1	38.28	899530000	746670000	907820000	526340000	487340000	631750000	1	F1:36534	P20210108_BO1.raw	10	2	1	1	2	2	2	935	941			PEAKS DB
1	44726	tr|E9Q616|E9Q616_MOUSE	K.ISM(+15.99)PDIDLNLK.G	Y	37.57	1273.66	11	-0.6	637.836	2	50.63	13651000	16918000	19490000	11503000			3	F3:48590	P20210108_BO3.raw	4	1	1	1	1	0	0	2565	2575	Oxidation (M)	M3:Oxidation (M):1000.00	PEAKS DB
1	44726	tr|E9Q616|E9Q616_MOUSE	K.ISM(+15.99)PDLNLNLK.G	Y	37.35	1272.67	11	2	637.346	2	49.87			0				3	F3:47585	P20210108_BO3.raw	0	0	0	0	0	0	0	2947	2957	Oxidation (M)	M3:Oxidation (M):1000.00	PEAKS DB
1	44726	tr|E9Q616|E9Q616_MOUSE	K.DIDITSPEFMIK.I	Y	37.32	1407.7	12	0.9	704.856	2	54.22	15781000	15087000	14499000	8312200		4115000	2	F2:54085	P20210108_BO2.raw	5	1	1	1	1	0	1	173	184			PEAKS DB
1	44726	tr|E9Q616|E9Q616_MOUSE	K.FSMPTLK.G	Y	36.65	822.431	7	0.5	412.223	2	50.22	34598000	36874000	39985000	25789000	21803000	21006000	5	F5:47069	P20210108_KO2.raw	6	1	1	1	1	1	1	1133	1139			PEAKS DB
1	44726	tr|E9Q616|E9Q616_MOUSE	K.GSGM(+15.99)DVNLK.G	Y	36.45	935.438	9	1.5	468.727	2	19.08	9510100	0	0				3	F3:13031	P20210108_BO3.raw	1	1	0	0	0	0	0	5215	5223	Oxidation (M)	M4:Oxidation (M):1000.00	PEAKS DB
1	44726	tr|E9Q616|E9Q616_MOUSE	K.GDM(+15.99)DVTM(+15.99)PK.I	Y	35.98	1024.42	9	1.9	513.218	2	13.38		1091200					2	F2:8000	P20210108_BO2.raw	1	0	1	0	0	0	0	1781	1789	Oxidation (M)	M3:Oxidation (M):1000.00;M7:Oxidation (M):1000.00	PEAKS DB
1	44726	tr|E9Q616|E9Q616_MOUSE	K.GEGPELDVNM(+15.99)PK.A	Y	35.82	1300.6	12	-0.9	651.305	2	28.79		3972600	4637400				2	F2:24591	P20210108_BO2.raw	2	0	1	1	0	0	0	1012	1023	Oxidation (M)	M10:Oxidation (M):1000.00	PEAKS DB
1	44726	tr|E9Q616|E9Q616_MOUSE	K.ISMPDFDLNLK.G	Y	35.46	1291.65	11	-0.9	646.831	2	56.22		1359100	2673500			5753700	3	F3:54721	P20210108_BO3.raw	5	0	1	2	0	0	2	4237	4247			PEAKS DB
1	44726	tr|E9Q616|E9Q616_MOUSE	K.TPEMIIQK.P	Y	35.44	958.516	8	-0.7	480.265	2	34.25	72943000	65415000	68634000	40990000	33910000	33022000	3	F3:30001	P20210108_BO3.raw	6	1	1	1	1	1	1	496	503			PEAKS DB
1	44726	tr|E9Q616|E9Q616_MOUSE	K.ISMPDLHLK.G	Y	35.21	1052.57	9	1.1	351.864	3	54.48						46525000	6	F6:53073	P20210108_KO3.raw	3	0	0	0	0	0	3	1320	1328			PEAKS DB
1	44726	tr|E9Q616|E9Q616_MOUSE	K.TSAPEVK.G	Y	35.14	730.386	7	-1.8	366.2	2	13.18	5439400	167880	5588800	0		1173300	6	F6:7122	P20210108_KO3.raw	5	1	1	1	0	0	2	526	532			PEAKS DB
1	44726	tr|E9Q616|E9Q616_MOUSE	K.GPELDLK.G	Y	35.09	770.417	7	1.1	386.216	2	35.4	80966000	61219000	61040000	38399000	40021000	28308000	2	F2:32298	P20210108_BO2.raw	10	2	2	1	1	3	1	2327	2333			PEAKS DB
1	44726	tr|E9Q616|E9Q616_MOUSE	K.GEVDVDVPK.L	Y	34.99	956.481	9	1.2	479.249	2	33.42		10552000	17643000	4971000	736460	3927300	4	F4:28522	P20210108_KO1.raw	5	0	1	1	1	1	1	2386	2394			PEAKS DB
1	44726	tr|E9Q616|E9Q616_MOUSE	K.GPNVDMSRPDIEIEGPEGK.L	Y	34.46	2038.96	19	1.2	680.662	3	52.43	0		16348000	11513000	0		5	F5:49578	P20210108_KO2.raw	2	0	0	1	1	0	0	2401	2419			PEAKS DB
1	44726	tr|E9Q616|E9Q616_MOUSE	K.GPGVDLPSVDLSM(+15.99)PK.V	Y	34.13	1526.77	15	0.7	764.39	2	48.29		692610	2034800	0			4	F4:45033	P20210108_KO1.raw	2	0	1	1	0	0	0	5062	5076	Oxidation (M)	M13:Oxidation (M):1000.00	PEAKS DB
1	44726	tr|E9Q616|E9Q616_MOUSE	K.GPQM(+15.99)AVK.G	Y	34.11	745.379	7	-3.3	373.696	2	10.51						1263900	6	F6:4770	P20210108_KO3.raw	1	0	0	0	0	0	1	537	543	Oxidation (M)	M4:Oxidation (M):1000.00	PEAKS DB
1	44726	tr|E9Q616|E9Q616_MOUSE	K.FQVTVPGAK.V	Y	34.03	945.528	9	1.1	473.772	2	41.61		43365000	44596000				2	F2:39229	P20210108_BO2.raw	2	0	1	1	0	0	0	246	254			PEAKS DB
1	44726	tr|E9Q616|E9Q616_MOUSE	K.KPDVDITAPK.V	Y	33.87	1082.6	10	2.1	542.307	2	49.7		65814000	0		60041000	10107000	2	F2:48726	P20210108_BO2.raw	6	0	2	0	0	2	2	3103	3112			PEAKS DB
1	44726	tr|E9Q616|E9Q616_MOUSE	K.GPEVDIK.G	Y	33.77	756.402	7	1.5	757.41	1	28.91	237480000	348400000	516000000	224780000	254660000	212850000	3	F3:23433	P20210108_BO3.raw	21	2	5	5	3	3	3	2468	2474			PEAKS DB
1	44726	tr|E9Q616|E9Q616_MOUSE	K.GPSLDIK.S	Y	33.38	728.407	7	-3.2	365.209	2	35.49	0	47241000					1	F1:32981	P20210108_BO1.raw	1	0	1	0	0	0	0	2978	2984			PEAKS DB
1	44726	tr|E9Q616|E9Q616_MOUSE	K.ATIDVSGPK.L	Y	33.26	886.476	9	0.1	444.245	2	29.43	136240000	66037000	118230000	35092000	81517000	34706000	3	F3:26744	P20210108_BO3.raw	6	1	1	1	1	1	1	1152	1160			PEAKS DB
1	44726	tr|E9Q616|E9Q616_MOUSE	K.GDLGASSPSM(+15.99)K.L	Y	33.18	1064.48	11	0.7	533.248	2	14.74		9438300		2610600	0		2	F2:9167	P20210108_BO2.raw	2	0	1	0	1	0	0	5093	5103	Oxidation (M)	M10:Oxidation (M):1000.00	PEAKS DB
1	44726	tr|E9Q616|E9Q616_MOUSE	K.FSVPGVK.G	Y	32.58	732.417	7	2.7	367.217	2	42.63	72671000	69094000	71167000	43390000	38333000	35701000	3	F3:39366	P20210108_BO3.raw	6	1	1	1	1	1	1	637	643			PEAKS DB
1	44726	tr|E9Q616|E9Q616_MOUSE	K.ISMPDVDFNLK.G	Y	31.73	1277.63	11	-3.1	639.822	2	54.99					0	0	6	F6:53843	P20210108_KO3.raw	0	0	0	0	0	0	0	2296	2306			PEAKS DB
1	44726	tr|E9Q616|E9Q616_MOUSE	K.VPEVDIK.G	Y	31.72	798.449	7	1.3	400.232	2	35.4	548000000	534250000	591640000	520350000	239990000	272450000	1	F1:32434	P20210108_BO1.raw	8	1	1	1	2	1	2	2596	2602			PEAKS DB
1	44726	tr|E9Q616|E9Q616_MOUSE	K.APDVDIK.G	Y	31.22	756.402	7	0.5	379.208	2	25.76	12723000	30473000	224110000	128670000	83503000		4	F4:21276	P20210108_KO1.raw	5	1	1	1	1	1	0	1097	1103			PEAKS DB
1	44726	tr|E9Q616|E9Q616_MOUSE	K.GDLGASS(+79.97)PSMK.L	Y	31.14	1128.45	11	-1.2	565.233	2	20.34	2436500	0		3736900			2	F2:15387	P20210108_BO2.raw	2	1	0	0	1	0	0	5093	5103	Phosphorylation (STY)	S7:Phosphorylation (STY):9.34	PEAKS DB
1	44726	tr|E9Q616|E9Q616_MOUSE	K.GPNVDIK.A	Y	30.76	741.402	7	0	371.708	2	24.04	97052000	117930000	155030000	58762000	61282000	28254000	3	F3:18303	P20210108_BO3.raw	9	1	2	2	2	1	1	1104	1110			PEAKS DB
1	44726	tr|E9Q616|E9Q616_MOUSE	K.VPDVQFK.T	Y	30.51	831.449	7	-0.4	416.732	2	36.3	17075000	0	56229000	12347000	11912000		4	F4:31606	P20210108_KO1.raw	6	1	0	2	2	1	0	4287	4293			PEAKS DB
1	44726	tr|E9Q616|E9Q616_MOUSE	K.FSMPSLK.G	Y	30	808.415	7	0.1	405.215	2	50.17	30199000	37751000	38768000	23922000	21582000	24204000	3	F3:47830	P20210108_BO3.raw	6	1	1	1	1	1	1	1005	1011			PEAKS DB
1	44726	tr|E9Q616|E9Q616_MOUSE	K.GEYDVTM(+15.99)PK.L	Y	29.75	1054.46	9	0.8	528.24	2	22.96				1632200			4	F4:16857	P20210108_KO1.raw	1	0	0	0	1	0	0	961	969	Oxidation (M)	M7:Oxidation (M):1000.00	PEAKS DB
1	44726	tr|E9Q616|E9Q616_MOUSE	K.VGISAPK.L	Y	29.75	670.401	7	-1.1	336.208	2	22.54	64782000	66428000	63919000	105090000	91252000	45778000	3	F3:16850	P20210108_BO3.raw	10	2	2	1	2	2	1	4708	4714			PEAKS DB
1	44726	tr|E9Q616|E9Q616_MOUSE	K.FGVSGIK.A	Y	29.63	706.401	7	1.2	707.409	1	36.46	53941000	51209000	60556000	33545000	39105000	25554000	3	F3:32426	P20210108_BO3.raw	7	1	1	2	1	1	1	3210	3216			PEAKS DB
1	44726	tr|E9Q616|E9Q616_MOUSE	K.ISAPGVK.M	Y	29.52	670.401	7	0.6	671.409	1	21.56	124910000	61971000	68425000	73327000	62964000		4	F4:15527	P20210108_KO1.raw	9	1	2	3	2	1	0	5021	5027			PEAKS DB
1	44726	tr|E9Q616|E9Q616_MOUSE	K.VPDVELK.S	Y	29.35	798.449	7	1.1	400.232	2	33.68	548000000	534250000	591640000	245720000		352910000	3	F3:29768	P20210108_BO3.raw	6	1	1	1	1	0	2	848	854			PEAKS DB
1	44726	tr|E9Q616|E9Q616_MOUSE	K.GDVDISLPK.V	Y	29.32	942.502	9	2.6	472.26	2	46.26			24444000				3	F3:43106	P20210108_BO3.raw	1	0	0	1	0	0	0	2453	2461			PEAKS DB
1	44726	tr|E9Q616|E9Q616_MOUSE	K.GDVDASLPK.M	Y	29.25	900.455	9	0.9	901.463	1	27.36	14327000						1	F1:24361	P20210108_BO1.raw	1	1	0	0	0	0	0	4179	4187			PEAKS DB
1	44726	tr|E9Q616|E9Q616_MOUSE	K.GDIDVSVPK.I	Y	29	928.486	9	-0.7	465.25	2	37.21	388000000	13041000	0	0			3	F3:33215	P20210108_BO3.raw	2	1	1	0	0	0	0	2312	2320			PEAKS DB
1	44726	tr|E9Q616|E9Q616_MOUSE	K.GPDIDIK.G	Y	28.94	756.402	7	1.1	379.209	2	33.99	57221000	68074000	62697000			7869300	6	F6:28757	P20210108_KO3.raw	4	1	1	1	0	0	1	1349	1355			PEAKS DB
1	44726	tr|E9Q616|E9Q616_MOUSE	K.ISMPDVDLNMK.G	Y	28.91	1261.6	11	7.4	631.814	2	52.1		641620			0	0	6	F6:50655	P20210108_KO3.raw	1	0	1	0	0	0	0	1194	1204			PEAKS DB
1	44726	tr|E9Q616|E9Q616_MOUSE	K.APAVDIK.G	Y	28.81	712.412	7	-3	357.212	2	25.04	225040000	93628000	244640000	63278000	90652000	99854000	1	F1:22690	P20210108_BO1.raw	8	2	1	2	1	1	1	1603	1609			PEAKS DB
1	44726	tr|E9Q616|E9Q616_MOUSE	K.FNFSGSK.V	Y	28.5	785.371	7	-0.4	393.692	2	34.79	35135000	37635000	41303000	20068000	19595000	33566000	2	F2:31312	P20210108_BO2.raw	6	1	1	1	1	1	1	3085	3091			PEAKS DB
1	44726	tr|E9Q616|E9Q616_MOUSE	K.GAFDGSVPK.I	Y	28.49	876.434	9	0.5	439.224	2	29.95	54160000						1	F1:26902	P20210108_BO1.raw	1	1	0	0	0	0	0	4643	4651			PEAKS DB
1	44726	tr|E9Q616|E9Q616_MOUSE	K.GPQMAVK.G	Y	28.43	729.384	7	-2.2	365.699	2	16.81	0			0		21556000	6	F6:10830	P20210108_KO3.raw	1	0	0	0	0	0	1	537	543			PEAKS DB
1	44726	tr|E9Q616|E9Q616_MOUSE	K.M(+15.99)PEMNIK.A	Y	28.12	877.404	7	-3.2	439.708	2	26.48	73939000	72927000	75012000	36529000	24863000		1	F1:22626	P20210108_BO1.raw	5	1	1	1	1	1	0	935	941	Oxidation (M)	M1:Oxidation (M):49.37	PEAKS DB
1	44726	tr|E9Q616|E9Q616_MOUSE	K.LGGGEVDLK.G	Y	28.05	886.476	9	2.6	444.246	2	32.4	202870000	162880000	202410000	44072000	112670000	34706000	2	F2:29114	P20210108_BO2.raw	12	3	2	3	1	2	1	4715	4723			PEAKS DB
1	44726	tr|E9Q616|E9Q616_MOUSE	V.PGVEASGPK.I	Y	27.83	840.434	9	2.3	421.225	2	20			0				3	F3:14040	P20210108_BO3.raw	0	0	0	0	0	0	0	4926	4934			PEAKS DB
1	44726	tr|E9Q616|E9Q616_MOUSE	E.GPEVDVNLPK.A	Y	26.88	1066.57	10	13	534.297	2	44.38				2606400			4	F4:40562	P20210108_KO1.raw	1	0	0	0	1	0	0	765	774			PEAKS DB
1	44726	tr|E9Q616|E9Q616_MOUSE	K.GPGIDIK.C	Y	26.84	698.396	7	-0.4	350.205	2	33.46	36918000	34037000	35703000	31338000			3	F3:28782	P20210108_BO3.raw	5	1	1	1	2	0	0	4194	4200			PEAKS DB
1	44726	tr|E9Q616|E9Q616_MOUSE	K.MPEVNIK.A	Y	26.65	829.437	7	0	415.726	2	38.07	26334000		46604000	23198000	23878000		3	F3:33948	P20210108_BO3.raw	4	1	0	1	1	1	0	2937	2943			PEAKS DB
1	44726	tr|E9Q616|E9Q616_MOUSE	K.MPSLEVSVPK.I	Y	26.45	1085.58	10	0.5	543.797	2	51.02	0			8308200	12824000		4	F4:48202	P20210108_KO1.raw	2	0	0	0	1	1	0	4684	4693			PEAKS DB
1	44726	tr|E9Q616|E9Q616_MOUSE	K.GNLDMSAPK.I	Y	26.29	931.443	9	0.6	466.729	2	26.35	50740000	48250000	51914000	30165000	24879000		1	F1:22943	P20210108_BO1.raw	5	1	1	1	1	1	0	1082	1090			PEAKS DB
1	44726	tr|E9Q616|E9Q616_MOUSE	K.GDVDISGPK.L	Y	26.25	886.44	9	-0.4	444.227	2	24.04	34663000	38736000	41543000			14779000	2	F2:19525	P20210108_BO2.raw	4	1	1	1	0	0	1	3037	3045			PEAKS DB
1	44726	tr|E9Q616|E9Q616_MOUSE	K.G(+42.01)PDVDIK.G	Y	25.79	784.397	7	14.1	393.211	2	32.19						0	6	F6:28066	P20210108_KO3.raw	0	0	0	0	0	0	0	2722	2728	Acetylation (N-term)	G1:Acetylation (N-term):1000.00	PEAKS DB
1	44726	tr|E9Q616|E9Q616_MOUSE	K.MPEM(+15.99)NIK.A	Y	25.25	877.404	7	-0.2	439.709	2	19.66		109830000	109350000				2	F2:14606	P20210108_BO2.raw	2	0	1	1	0	0	0	935	941	Oxidation (M)	M4:Oxidation (M):38.16	PEAKS DB
1	44726	tr|E9Q616|E9Q616_MOUSE	K.GPEIDM(+15.99)K.G	Y	25.15	804.369	7	-0.8	403.191	2	15.96	5462100		6751500				1	F1:11085	P20210108_BO1.raw	2	1	0	1	0	0	0	4658	4664	Oxidation (M)	M6:Oxidation (M):1000.00	PEAKS DB
1	44726	tr|E9Q616|E9Q616_MOUSE	K.VGSLDVNVK.A	Y	24.71	929.518	9	5.3	465.769	2	42.13			15670000				3	F3:38151	P20210108_BO3.raw	1	0	0	1	0	0	0	255	263			PEAKS DB
1	44726	tr|E9Q616|E9Q616_MOUSE	K.GLDLGGK.G	Y	24.43	658.365	7	2.3	659.374	1	29.41		4229000	0			0	2	F2:25719	P20210108_BO2.raw	1	0	1	0	0	0	0	266	272			PEAKS DB
1	44726	tr|E9Q616|E9Q616_MOUSE	K.ISMPDLNLNLK.G	Y	24.12	1256.68	11	-2.2	629.346	2	55.13			0	1812300		8033000	4	F4:52490	P20210108_KO1.raw	2	0	0	0	1	0	1	2947	2957			PEAKS DB
1	44726	tr|E9Q616|E9Q616_MOUSE	K.TPQISMSDIDLNVK.G	Y	24.12	1559.79	14	1.6	780.902	2	52.64		6021000			4192900		2	F2:52378	P20210108_BO2.raw	2	0	1	0	0	1	0	4294	4307			PEAKS DB
1	44726	tr|E9Q616|E9Q616_MOUSE	K.FGMPGFK.A	Y	24.09	782.379	7	-0.2	392.196	2	52	21267000	24031000	28014000		17461000	19749000	1	F1:52295	P20210108_BO1.raw	5	1	1	1	0	1	1	884	890			PEAKS DB
1	44726	tr|E9Q616|E9Q616_MOUSE	K.VEGDIKGPEVDIK.G	Y	23.74	1397.74	13	-16	699.866	2	34.05				0			4	F4:29135	P20210108_KO1.raw	0	0	0	0	0	0	0	2462	2474			PEAKS DB
1	44726	tr|E9Q616|E9Q616_MOUSE	T.IDVSGPK.L	Y	23.73	714.391	7	2.9	715.4	1	25.96		2810300					2	F2:21346	P20210108_BO2.raw	1	0	1	0	0	0	0	1154	1160			PEAKS DB
1	44726	tr|E9Q616|E9Q616_MOUSE	K.FSM(+15.99)PGFK.A	Y	23.7	828.384	7	0.7	415.2	2	31.97	110590000	107860000		165000000			4	F4:27782	P20210108_KO1.raw	4	1	1	0	2	0	0	1261	1267	Oxidation (M)	M3:Oxidation (M):1000.00	PEAKS DB
1	44726	tr|E9Q616|E9Q616_MOUSE	K.GNLDM(+15.99)SAPK.I	Y	23.51	947.438	9	0	474.726	2	15.79	7420600	9320900	6631000	3659200			3	F3:9406	P20210108_BO3.raw	4	1	1	1	1	0	0	1082	1090	Oxidation (M)	M5:Oxidation (M):1000.00	PEAKS DB
1	44726	tr|E9Q616|E9Q616_MOUSE	K.MPDMHFK.A	Y	23.12	904.394	7	0.5	302.472	3	52.84					951210	34503000	6	F6:53244	P20210108_KO3.raw	2	0	0	0	0	1	1	1184	1190			PEAKS DB
1	44726	tr|E9Q616|E9Q616_MOUSE	K.ISMPEIDLNLK.G	Y	23.09	1271.68	11	2.4	636.848	2	55.08			2446900				3	F3:53531	P20210108_BO3.raw	1	0	0	1	0	0	0	3021	3031			PEAKS DB
1	44726	tr|E9Q616|E9Q616_MOUSE	K.GDMDVTM(+15.99)PK.I	Y	22.83	1008.43	9	-1	505.22	2	20.67			2997900				3	F3:14607	P20210108_BO3.raw	1	0	0	1	0	0	0	1781	1789	Oxidation (M)	M7:Oxidation (M):38.03	PEAKS DB
1	44726	tr|E9Q616|E9Q616_MOUSE	K.MPFLSISSPK.V	Y	22.52	1105.58	10	0.5	553.8	2	53.21		0					2	F2:52756	P20210108_BO2.raw	0	0	0	0	0	0	0	3133	3142			PEAKS DB
1	44726	tr|E9Q616|E9Q616_MOUSE	K.LSGPNLK.M	Y	22.28	727.423	7	-1	364.718	2	25.76	0			0			4	F4:19956	P20210108_KO1.raw	0	0	0	0	0	0	0	4677	4683			PEAKS DB
1	44726	tr|E9Q616|E9Q616_MOUSE	K.G(+42.01)PKFKMPEMNIK.A	Y	22.27	1460.75	12	-6.1	731.379	2	37.44					0		5	F5:32784	P20210108_KO2.raw	0	0	0	0	0	0	0	1305	1316	Acetylation (N-term)	G1:Acetylation (N-term):1000.00	PEAKS DB
1	44726	tr|E9Q616|E9Q616_MOUSE	K.ISM(+15.99)PDVDLNMK.G	Y	21.14	1277.6	11	-1.1	639.806	2	41.57				2116500			4	F4:37389	P20210108_KO1.raw	1	0	0	0	1	0	0	1194	1204	Oxidation (M)	M3:Oxidation (M):19.54	PEAKS DB
1	44726	tr|E9Q616|E9Q616_MOUSE	K.GDM(+15.99)DVTMPK.I	Y	20.16	1008.43	9	2.5	505.221	2	24.41	0						1	F1:20387	P20210108_BO1.raw	0	0	0	0	0	0	0	1781	1789	Oxidation (M)	M3:Oxidation (M):28.74	PEAKS DB
1	44726	tr|E9Q616|E9Q616_MOUSE	K.C(+57.02)PTVDIDTPDVNIEVPEGK.L	Y	19.99	2096.99	19	-1.4	1049.5	2	52.58					260410		5	F5:49647	P20210108_KO2.raw	1	0	0	0	0	1	0	4201	4219	Carbamidomethylation	C1:Carbamidomethylation:1000.00	PEAKS DB
1	44726	tr|E9Q616|E9Q616_MOUSE	K.GPKVDIK.A	Y	19.54	755.454	7	-2.7	378.733	2	29.3	0						1	F1:25904	P20210108_BO1.raw	0	0	0	0	0	0	0	3174	3180			PEAKS DB
1	44726	tr|E9Q616|E9Q616_MOUSE	K.MPKFSMPTLK.G	Y	19.22	1178.62	10	-0.1	590.317	2	26.11			0				3	F3:20759	P20210108_BO3.raw	0	0	0	0	0	0	0	1130	1139			PEAKS DB
1	44726	tr|E9Q616|E9Q616_MOUSE	K.FSVPGFK.A	Y	19.11	780.417	7	-1.3	391.215	2	52.15		22203000					2	F2:51882	P20210108_BO2.raw	1	0	1	0	0	0	0	756	762			PEAKS DB
1	44726	tr|E9Q616|E9Q616_MOUSE	L.EGTLTGPK.I	Y	18.91	801.423	8	6.7	401.722	2	22.44	0						1	F1:18208	P20210108_BO1.raw	0	0	0	0	0	0	0	555	562			PEAKS DB
51	44720	P11087|CO1A1_MOUSE	K.VYC(+57.02)NMETGQTC(+57.02)VFPTQPSVPQK.N	Y	89.32	2570.16	22	7.7	1286.1	2	42.79	76943000	67167000	82141000	58494000	54608000	43073000	5	F5:38664	P20210108_KO2.raw	12	2	2	2	2	2	2	1278	1299	Carbamidomethylation	C3:Carbamidomethylation:1000.00;C11:Carbamidomethylation:1000.00	PEAKS DB
51	44720	P11087|CO1A1_MOUSE	K.GDAGPPGPAGPAGPPGPIGNVGAPGPK.G	Y	88.5	2258.14	27	1.1	1130.08	2	37.94	23087000	18866000	23632000	19148000	16579000	14342000	1	F1:35703	P20210108_BO1.raw	12	2	2	2	2	2	2	825	851			PEAKS DB
51	44720	P11087|CO1A1_MOUSE	K.GEPGATGVQGPPGPAGEEGK.R	Y	82.98	1790.84	20	0.9	896.43	2	22.31	58181000	54310000	58769000	40766000	38551000	26159000	5	F5:16516	P20210108_KO2.raw	12	2	2	2	2	2	2	438	457			PEAKS DB
51	44720	P11087|CO1A1_MOUSE	R.VGPPGPSGNAGPPGPPGPVGK.E	Y	80.92	1791.93	21	1.7	896.972	2	27.91					1330000	1839800	5	F5:22214	P20210108_KO2.raw	2	0	0	0	0	1	1	872	892			PEAKS DB
51	44720	P11087|CO1A1_MOUSE	K.GDRGETGPAGPPGAPGAPGAPGPVGPAGK.N	Y	76.91	2448.21	29	1.5	817.08	3	36.81	49425000	47089000	56174000	38823000	35815000	28219000	5	F5:32108	P20210108_KO2.raw	6	1	1	1	1	1	1	1023	1051			PEAKS DB
51	44720	P11087|CO1A1_MOUSE	K.NSVAYMDQQTGNLK.K	Y	71.22	1567.73	14	1.5	784.874	2	33.21	68322000	63386000	81652000	61418000	74022000	37356000	5	F5:28877	P20210108_KO2.raw	16	3	2	3	4	2	2	1361	1374			PEAKS DB
51	44720	P11087|CO1A1_MOUSE	R.GPSGPQGPSGPPGPK.G	Y	69.41	1315.65	15	0.5	658.834	2	17.31	0	3978200	3177200	4833700	13790000	18043000	5	F5:10718	P20210108_KO2.raw	5	0	1	1	1	1	1	405	419			PEAKS DB
51	44720	P11087|CO1A1_MOUSE	K.GSPGADGPAGSPGTPGPQGIAGQR.G	Y	66.44	2088	24	-0.2	1045.01	2	26.24	2854000	781980		2075200	8668400	1499000	6	F6:21290	P20210108_KO3.raw	6	1	1	0	1	2	1	924	947			PEAKS DB
51	44720	P11087|CO1A1_MOUSE	R.GLTGPIGPPGPAGAPGDK.G	Y	65.12	1557.82	18	1.7	779.916	2	36.07	1650400			1765900	5793100	6380000	5	F5:31353	P20210108_KO2.raw	4	1	0	0	1	1	1	753	770			PEAKS DB
51	44720	P11087|CO1A1_MOUSE	K.VYC(+57.02)NM(+15.99)ETGQTC(+57.02)VFPTQPSVPQK.N	Y	64.77	2586.16	22	0.2	863.059	3	38.46	9043500	6779500	9736200	6107600	5175100	3623500	3	F3:34481	P20210108_BO3.raw	6	1	1	1	1	1	1	1278	1299	Carbamidomethylation; Oxidation (M)	C3:Carbamidomethylation:1000.00;M5:Oxidation (M):1000.00;C11:Carbamidomethylation:1000.00	PEAKS DB
51	44720	P11087|CO1A1_MOUSE	K.SGEYWIDPNQGC(+57.02)NLDAIK.V	Y	63.17	2078.94	18	4.8	693.99	3	51.65	16784000	22408000	25285000	19996000	20875000	16672000	2	F2:50921	P20210108_BO2.raw	11	1	2	2	2	2	2	1260	1277	Carbamidomethylation	C12:Carbamidomethylation:1000.00	PEAKS DB
51	44720	P11087|CO1A1_MOUSE	R.GAPGDRGEAGPPGPAGFAGPPGADGQPGAK.G	Y	60.79	2612.24	30	0.8	871.754	3	40.18					2138800	3360800	5	F5:35809	P20210108_KO2.raw	2	0	0	0	0	1	1	786	815			PEAKS DB
51	44720	P11087|CO1A1_MOUSE	K.GANGAPGIAGAPGFPGARGPSGPQGPSGPPGPK.G	Y	56.86	2834.42	33	1.7	945.816	3	45.7	3283800	1563500					1	F1:44561	P20210108_BO1.raw	2	1	1	0	0	0	0	387	419			PEAKS DB
51	44720	P11087|CO1A1_MOUSE	R.EGEC(+57.02)C(+57.02)AFC(+57.02)PEEYVSPNSEDVGVEGPK.G	Y	55.41	2944.18	26	1.3	982.403	3	50.13					1462500		5	F5:47019	P20210108_KO2.raw	1	0	0	0	0	1	0	79	104	Carbamidomethylation	C4:Carbamidomethylation:1000.00;C5:Carbamidomethylation:1000.00;C8:Carbamidomethylation:1000.00	PEAKS DB
51	44720	P11087|CO1A1_MOUSE	K.AGERGLPGPPGAVGPAGK.D	Y	55.13	1586.85	18	2.3	529.959	3	43.03	0	0	53933000	35423000		0	3	F3:39846	P20210108_BO3.raw	2	0	0	1	1	0	0	584	601			PEAKS DB
51	44720	P11087|CO1A1_MOUSE	R.GLPGPPGAVGPAGK.D	Y	53.73	1173.65	14	0.8	587.833	2	30.92	7782600				24079000	20482000	5	F5:25882	P20210108_KO2.raw	3	1	0	0	0	1	1	588	601			PEAKS DB
51	44720	P11087|CO1A1_MOUSE	K.TSRLPIIDVAPLDIGAPDQEFGLDIGPAC(+57.02)FV	Y	53.05	3295.68	31	4.4	1099.57	3	55.82					3245800		5	F5:53259	P20210108_KO2.raw	1	0	0	0	0	1	0	1423	1453	Carbamidomethylation	C29:Carbamidomethylation:1000.00	PEAKS DB
51	44720	P11087|CO1A1_MOUSE	R.GAAGPPGATGFPGAAGR.V	Y	51.9	1410.7	17	0.2	706.357	2	31.74	2138000				14719000	21073000	5	F5:26512	P20210108_KO2.raw	3	1	0	0	0	1	1	855	871			PEAKS DB
51	44720	P11087|CO1A1_MOUSE	K.GNSGEPGAPGNK.G	Y	51.7	1083.49	12	0.7	542.755	2	11.62	2151700	2828600	2749600		1717100	2075500	2	F2:6372	P20210108_BO2.raw	5	1	1	1	0	1	1	420	431			PEAKS DB
51	44720	P11087|CO1A1_MOUSE	K.GEAGPSGPPGPTGAR.G	Y	51.32	1306.63	15	0.4	654.321	2	17.15	7527000	5704800	4801500	6967400	20243000	28130000	3	F3:10910	P20210108_BO3.raw	6	1	1	1	1	1	1	771	785			PEAKS DB
51	44720	P11087|CO1A1_MOUSE	K.TGPPGPAGQDGRPGPAGPPGAR.G	Y	50.13	1965.98	22	2.2	656.334	3	25.75	7392000	1767200	3369800	5158200	20465000	19835000	6	F6:20700	P20210108_KO3.raw	7	1	1	1	1	2	1	542	563			PEAKS DB
51	44720	P11087|CO1A1_MOUSE	K.NSVAYM(+15.99)DQQTGNLK.K	Y	49.78	1583.72	14	0.6	792.87	2	24.48				100610			4	F4:18540	P20210108_KO1.raw	1	0	0	0	1	0	0	1361	1374	Oxidation (M)	M6:Oxidation (M):1000.00	PEAKS DB
51	44720	P11087|CO1A1_MOUSE	K.GANGAPGIAGAPGFPGAR.G	Y	49.48	1536.78	18	5.4	769.401	2	40.59					1689900		5	F5:36304	P20210108_KO2.raw	1	0	0	0	0	1	0	387	404			PEAKS DB
51	44720	P11087|CO1A1_MOUSE	K.SAGVSVPGPMGPSGPR.G	Y	47.71	1451.72	16	1.3	726.868	2	37.23	44430000	19906000		31699000	78775000	65736000	1	F1:35186	P20210108_BO1.raw	5	1	1	0	1	1	1	161	176			PEAKS DB
51	44720	P11087|CO1A1_MOUSE	K.GEPGSPGENGAPGQMGPR.G	Y	47.17	1693.75	18	5	847.885	2	22.31	566220	0		970880	4068700	2018600	1	F1:18035	P20210108_BO1.raw	4	1	0	0	1	1	1	276	293			PEAKS DB
51	44720	P11087|CO1A1_MOUSE	K.GLTGSPGSPGPDGK.T	Y	46.72	1225.59	14	0	613.804	2	18.25	159760000	310950000	200330000	169750000	101630000	79075000	6	F6:12391	P20210108_KO3.raw	10	2	2	2	2	1	1	528	541			PEAKS DB
51	44720	P11087|CO1A1_MOUSE	K.GSPGEAGRPGEAGLPGAK.G	Y	46.08	1606.81	18	2.1	536.611	3	33.6	22344000	22274000	25461000	16637000	15851000		3	F3:29156	P20210108_BO3.raw	5	1	1	1	1	1	0	510	527			PEAKS DB
51	44720	P11087|CO1A1_MOUSE	R.GFPGLPGPSGEPGK.Q	Y	42.64	1295.65	14	3.3	648.835	2	43.92				10364000	36716000	40472000	5	F5:39699	P20210108_KO2.raw	3	0	0	0	1	1	1	960	973			PEAKS DB
51	44720	P11087|CO1A1_MOUSE	K.GDPGPQGPR.G	N	42.39	879.42	9	-0.4	440.717	2	13.82					9778900	13184000	5	F5:7186	P20210108_KO2.raw	2	0	0	0	0	1	1	105	113			PEAKS DB
51	44720	P11087|CO1A1_MOUSE	K.GDTGAPGAPGSQGAPGLQGMPGERGAAGLPGPK.G	Y	41.28	2912.42	33	2.4	971.816	3	45.77	2445300		5323100	3304400			4	F4:42176	P20210108_KO1.raw	3	1	0	1	1	0	0	699	731			PEAKS DB
51	44720	P11087|CO1A1_MOUSE	K.DGLNGLPGPIGPPGPR.G	Y	39.79	1512.8	16	3.7	757.413	2	47.22					6087200	3993300	6	F6:45148	P20210108_KO3.raw	2	0	0	0	0	1	1	1142	1157			PEAKS DB
51	44720	P11087|CO1A1_MOUSE	K.GDAGPAGPK.G	Y	37.32	768.377	9	-1.3	385.195	2	10.78			6888500	4936100	1536200	3636300	6	F6:5065	P20210108_KO3.raw	7	0	0	2	2	1	2	267	275			PEAKS DB
51	44720	P11087|CO1A1_MOUSE	R.GPPGPPGK.N	N	36.42	705.381	8	-1.8	353.697	2	12.96		7299500	6320000	5464500	6132500	7397400	5	F5:6299	P20210108_KO2.raw	5	0	1	1	1	1	1	210	217			PEAKS DB
51	44720	P11087|CO1A1_MOUSE	R.GFPGADGVAGPK.G	Y	33.16	1071.53	12	1.7	536.776	2	31.23					20217000	16103000	6	F6:27193	P20210108_KO3.raw	2	0	0	0	0	1	1	483	494			PEAKS DB
51	44720	P11087|CO1A1_MOUSE	K.NWYISPNPK.E	Y	33.03	1117.56	9	-1.7	559.784	2	50.34		22876000				0	2	F2:49709	P20210108_BO2.raw	1	0	1	0	0	0	0	1300	1308			PEAKS DB
51	44720	P11087|CO1A1_MOUSE	R.GQAGVMGFPGPK.G	Y	32.62	1144.57	12	0.3	573.292	2	42.72					0		5	F5:38714	P20210108_KO2.raw	0	0	0	0	0	0	0	564	575			PEAKS DB
51	44720	P11087|CO1A1_MOUSE	K.GPSGERGAPGPAGPK.G	Y	30.18	1333.67	15	0.1	445.565	3	26.1	28014000	1894400	25427000				3	F3:20891	P20210108_BO3.raw	3	1	1	1	0	0	0	495	509			PEAKS DB
51	44720	P11087|CO1A1_MOUSE	K.DGARGLTGPIGPPGPAGAPGDK.G	Y	28.98	1957	22	6.9	653.346	3	45.46			21848000				3	F3:43005	P20210108_BO3.raw	1	0	0	1	0	0	0	749	770			PEAKS DB
51	44720	P11087|CO1A1_MOUSE	R.GVQGPPGPAGPRGNNGAPGNDGAK.G	Y	28.37	2141.04	24	2.5	714.688	3	22.25						1491700	6	F6:16798	P20210108_KO3.raw	1	0	0	0	0	0	1	675	698			PEAKS DB
51	44720	P11087|CO1A1_MOUSE	P.G(+42.01)APGAPGPVGPAGK.N	Y	26.23	1173.61	14	-13.3	587.807	2	30.82					0		5	F5:25498	P20210108_KO2.raw	0	0	0	0	0	0	0	1038	1051	Acetylation (N-term)	G1:Acetylation (N-term):1000.00	PEAKS DB
51	44720	P11087|CO1A1_MOUSE	R.GAPGPAGPK.G	Y	26.01	750.402	9	-1.3	376.208	2	11.53						2757800	6	F6:5914	P20210108_KO3.raw	1	0	0	0	0	0	1	501	509			PEAKS DB
51	44720	P11087|CO1A1_MOUSE	R.GVQGPPGPAGPR.G	Y	21.64	1088.57	12	0.6	545.294	2	19.08					3469200		5	F5:12661	P20210108_KO2.raw	1	0	0	0	0	1	0	675	686			PEAKS DB
51	44720	P11087|CO1A1_MOUSE	K.SAGVSVPGPM(+15.99)GPSGPR.G	Y	20.67	1467.71	16	1	734.865	2	27.23					7478800	4980400	5	F5:21429	P20210108_KO2.raw	2	0	0	0	0	1	1	161	176	Oxidation (M)	M10:Oxidation (M):1000.00	PEAKS DB
4	44724	Q8VDD5|MYH9_MOUSE	K.TELEDTLDSTAAQQELRSK.R	Y	74.81	2134.04	19	5.1	1068.03	2	52.18	65826000	82617000	86391000	73478000	63576000	2174900	3	F3:50226	P20210108_BO3.raw	8	2	1	1	1	1	2	1146	1164			PEAKS DB
4	44724	Q8VDD5|MYH9_MOUSE	K.ERNTDQASMPDNTAAQK.V	N	73.38	1875.84	17	0.8	938.927	2	31.09	225030000	206000000	14664000	178900000	148280000	144740000	3	F3:26316	P20210108_BO3.raw	11	2	2	1	2	2	2	357	373			PEAKS DB
4	44724	Q8VDD5|MYH9_MOUSE	K.DFSALESQLQDTQELLQEENRQK.L	Y	72.73	2748.32	23	1.8	917.116	3	55.16			86845000	12193000	21232000	41563000	3	F3:53479	P20210108_BO3.raw	5	0	0	2	1	1	1	1302	1324			PEAKS DB
4	44724	Q8VDD5|MYH9_MOUSE	K.GTGDC(+57.02)S(+79.97)DEEVDGKADGADAK.A	Y	71.51	2075.76	20	0.2	1038.89	2	15.62	103430000	104680000	130440000	68559000	65497000	10664000	2	F2:10547	P20210108_BO2.raw	34	7	6	6	6	6	3	1938	1957	Carbamidomethylation; Phosphorylation (STY)	C5:Carbamidomethylation:1000.00;S6:Phosphorylation (STY):97.75	PEAKS DB
4	44724	Q8VDD5|MYH9_MOUSE	K.PAGPPGILALLDEEC(+57.02)WFPK.A	Y	69.97	2109.06	19	2	704.029	3	55.82		59579000	68662000	4620300	27765000	34744000	5	F5:53249	P20210108_KO2.raw	19	0	7	5	2	3	2	518	536	Carbamidomethylation	C15:Carbamidomethylation:1000.00	PEAKS DB
4	44724	Q8VDD5|MYH9_MOUSE	K.TQLEELEDELQATEDAK.L	N	69.4	1960.91	17	0.7	981.464	2	53.03		0	86341000	0		102050000	3	F3:51295	P20210108_BO3.raw	3	0	0	1	0	0	2	1539	1555			PEAKS DB
4	44724	Q8VDD5|MYH9_MOUSE	K.MQQNIQELEEQLEEEESARQK.L	Y	68.6	2588.2	21	2	863.743	3	53.98		101630000	113020000	81727000	78788000	76141000	2	F2:53550	P20210108_BO2.raw	5	0	1	1	1	1	1	941	961			PEAKS DB
4	44724	Q8VDD5|MYH9_MOUSE	K.NFINNPLAQADWAAK.K	Y	67.3	1671.84	15	2.5	836.928	2	53.2	91399000	98344000	137300000	84894000	82306000	72775000	6	F6:51991	P20210108_KO3.raw	7	1	1	1	1	2	1	15	29			PEAKS DB
4	44724	Q8VDD5|MYH9_MOUSE	R.NTDQASMPDNTAAQK.V	N	67.1	1590.69	15	2.4	796.356	2	15.74	4036100	2095000		937580	2812100	1637000	6	F6:9678	P20210108_KO3.raw	5	1	1	0	1	1	1	359	373			PEAKS DB
4	44724	Q8VDD5|MYH9_MOUSE	K.TELEDTLDSTAAQQELR.S	Y	66.38	1918.91	17	2	960.465	2	46.46	9288900	5126600		10847000	40233000	46370000	6	F6:44770	P20210108_KO3.raw	14	2	2	0	4	3	3	1146	1162			PEAKS DB
4	44724	Q8VDD5|MYH9_MOUSE	K.MEDGVGC(+57.02)LETAEEAK.R	Y	65.66	1637.69	15	1.7	819.854	2	39.66	2239700	2666000	7118000	7663900	3239800	4521000	6	F6:36486	P20210108_KO3.raw	13	1	2	3	2	2	3	1373	1387	Carbamidomethylation	C7:Carbamidomethylation:1000.00	PEAKS DB
4	44724	Q8VDD5|MYH9_MOUSE	K.QTLENERGELANEVK.A	Y	65.08	1728.86	15	-0.3	865.439	2	50.6	10933000	166500000	190690000	88499000	126300000	117390000	3	F3:48362	P20210108_BO3.raw	14	1	2	3	2	4	2	1220	1234			PEAKS DB
4	44724	Q8VDD5|MYH9_MOUSE	K.LEGDSTDLSDQIAELQAQIAELK.M	Y	65.07	2486.24	23	1.4	1244.13	2	55.56	4068600	10844000	3078600	4165000	4238300	3532600	2	F2:55341	P20210108_BO2.raw	7	1	2	1	1	1	1	1053	1075			PEAKS DB
4	44724	Q8VDD5|MYH9_MOUSE	K.IAQLEEQLDNETK.E	Y	64.87	1529.76	13	2.8	765.888	2	40.13	294780000	235940000	352770000	293940000	159200000	171870000	5	F5:35646	P20210108_KO2.raw	49	8	8	13	7	7	6	1816	1828			PEAKS DB
4	44724	Q8VDD5|MYH9_MOUSE	K.VEDMAELTC(+57.02)LNEASVLHNLK.E	N	63.4	2285.1	20	0.4	762.709	3	53.54				62154000	929950	3316300	4	F4:52213	P20210108_KO1.raw	6	0	0	0	3	1	2	83	102	Carbamidomethylation	C9:Carbamidomethylation:1000.00	PEAKS DB
4	44724	Q8VDD5|MYH9_MOUSE	K.GTGDC(+57.02)SDEEVDGK.A	Y	60.22	1367.51	13	0.2	684.765	2	13.4	2660800	3659000	3606100	2506600	2290400	3276700	6	F6:7237	P20210108_KO3.raw	6	1	1	1	1	1	1	1938	1950	Carbamidomethylation	C5:Carbamidomethylation:1000.00	PEAKS DB
4	44724	Q8VDD5|MYH9_MOUSE	K.NLPIYSEEIVEMYK.G	Y	59.02	1726.85	14	2.5	864.434	2	55.21		13230000	22465000	15328000	10818000	24968000	6	F6:53910	P20210108_KO3.raw	10	0	1	3	1	2	3	126	139			PEAKS DB
4	44724	Q8VDD5|MYH9_MOUSE	R.SMMQDREDQSILC(+57.02)TGESGAGK.T	Y	57.5	2298.99	21	3.8	767.34	3	51.51					13971000	30599000	5	F5:48616	P20210108_KO2.raw	2	0	0	0	0	1	1	160	180	Carbamidomethylation	C13:Carbamidomethylation:1000.00	PEAKS DB
4	44724	Q8VDD5|MYH9_MOUSE	K.GTGDC(+57.02)S(+79.97)DEEVDGK.A	Y	56.8	1447.48	13	-0.9	724.747	2	12.72	8911500	10258000	180170	9688400	8637100	12195000	5	F5:6409	P20210108_KO2.raw	14	3	2	1	2	2	4	1938	1950	Carbamidomethylation; Phosphorylation (STY)	C5:Carbamidomethylation:1000.00;S6:Phosphorylation (STY):97.75	PEAKS DB
4	44724	Q8VDD5|MYH9_MOUSE	K.NMDPLNDNIATLLHQSSDK.F	Y	54.68	2125.01	19	2.2	709.346	3	51.55						55285000	6	F6:52585	P20210108_KO3.raw	1	0	0	0	0	0	1	588	606			PEAKS DB
4	44724	Q8VDD5|MYH9_MOUSE	K.VEAQLQELQVK.F	Y	53.6	1283.71	11	2.5	642.863	2	41.9	159410000	175740000	133040000	121730000	81659000	91089000	5	F5:38418	P20210108_KO2.raw	19	4	4	3	3	2	3	1250	1260			PEAKS DB
4	44724	Q8VDD5|MYH9_MOUSE	K.LQVELDSVTGLLSQSDSK.S	Y	53.55	1917.99	18	4	960.006	2	51.96						18523000	6	F6:50508	P20210108_KO3.raw	3	0	0	0	0	0	3	1278	1295			PEAKS DB
4	44724	Q8VDD5|MYH9_MOUSE	R.ALEEAMEQK.A	Y	53.04	1047.49	9	0.7	524.753	2	26.27	92907000	39035000	102410000	99664000	315490000	190970000	5	F5:20628	P20210108_KO2.raw	10	1	2	2	1	3	1	1484	1492			PEAKS DB
4	44724	Q8VDD5|MYH9_MOUSE	R.IAQLEEELEEEQGNTELINDRLK.K	Y	50.68	2712.35	23	1	905.123	3	54.52						19070000	6	F6:53398	P20210108_KO3.raw	1	0	0	0	0	0	1	1731	1753			PEAKS DB
4	44724	Q8VDD5|MYH9_MOUSE	K.DLEGLSQRLEEK.V	Y	50.21	1415.73	12	1.8	708.871	2	53.89		24069000	175180000	16550000	105720000	257620000	3	F3:51780	P20210108_BO3.raw	16	0	1	2	4	2	7	1393	1404			PEAKS DB
4	44724	Q8VDD5|MYH9_MOUSE	K.RALEQQVEEMK.T	Y	49.76	1359.68	11	1.1	680.849	2	47.8			243740000	277220000	10731000	78297000	4	F4:43511	P20210108_KO1.raw	25	0	0	10	6	1	8	1528	1538			PEAKS DB
4	44724	Q8VDD5|MYH9_MOUSE	K.VVQEQGTHPK.F	Y	49.03	1121.58	10	1.9	561.8	2	19.95	145030000	173570000	151550000	134340000	111090000	117770000	6	F6:14590	P20210108_KO3.raw	12	2	2	2	2	2	2	546	555			PEAKS DB
4	44724	Q8VDD5|MYH9_MOUSE	K.KMEDGVGC(+57.02)LETAEEAK.R	Y	49.01	1765.79	16	2.8	589.604	3	34.23			1093900	861900	20591000	44409000	6	F6:30413	P20210108_KO3.raw	11	0	0	1	1	2	7	1372	1387	Carbamidomethylation	C8:Carbamidomethylation:1000.00	PEAKS DB
4	44724	Q8VDD5|MYH9_MOUSE	K.DLEAHIDTANK.N	Y	47.57	1225.59	11	7.3	613.809	2	44.54			688300	14836000	8692700	53108000	5	F5:40956	P20210108_KO2.raw	22	0	0	3	7	6	6	1621	1631			PEAKS DB
4	44724	Q8VDD5|MYH9_MOUSE	K.KLEEDQIIMEDQNC(+57.02)K.L	Y	47.1	1891.87	15	1.6	631.63	3	35.49				33172000	4527500	1184000	4	F4:30796	P20210108_KO1.raw	23	0	0	0	16	6	1	975	989	Carbamidomethylation	C14:Carbamidomethylation:1000.00	PEAKS DB
4	44724	Q8VDD5|MYH9_MOUSE	K.ERNTDQASM(+15.99)PDNTAAQK.V	N	46.47	1891.83	17	0.2	631.618	3	27.4	19374000	20477000	21992000	14840000		9389800	1	F1:23689	P20210108_BO1.raw	5	1	1	1	1	0	1	357	373	Oxidation (M)	M9:Oxidation (M):1000.00	PEAKS DB
4	44724	Q8VDD5|MYH9_MOUSE	R.QLLQANPILEAFGNAK.T	N	46.19	1725.94	16	1.5	863.979	2	55.14				2330700	6795600	5331000	5	F5:52617	P20210108_KO2.raw	3	0	0	0	1	1	1	210	225			PEAKS DB
4	44724	Q8VDD5|MYH9_MOUSE	K.ASIAALEAK.I	Y	45.86	872.497	9	1.4	437.256	2	35.1	365960000	470230000	359940000	227600000	305080000	232360000	5	F5:30269	P20210108_KO2.raw	17	2	6	2	2	3	2	1807	1815			PEAKS DB
4	44724	Q8VDD5|MYH9_MOUSE	K.TDLLLEPYNK.Y	Y	45.51	1204.63	10	0.6	603.325	2	50.47	119340000	159550000	192480000	150410000	131630000	181590000	5	F5:47281	P20210108_KO2.raw	6	1	1	1	1	1	1	290	299			PEAKS DB
4	44724	Q8VDD5|MYH9_MOUSE	K.NGFEPASLK.E	Y	45.25	961.487	9	0.5	481.751	2	38.01	90212000	59681000	68556000	0	0	74258000	1	F1:35141	P20210108_BO1.raw	4	1	1	1	0	0	1	39	47			PEAKS DB
4	44724	Q8VDD5|MYH9_MOUSE	K.GT(+79.97)GDC(+57.02)SDEEVDGKADGADAK.A	Y	43.85	2075.76	20	3.1	1038.89	2	16.19		2169100	17371000			0	6	F6:10241	P20210108_KO3.raw	2	0	1	1	0	0	0	1938	1957	Phosphorylation (STY); Carbamidomethylation	T2:Phosphorylation (STY):0.00;C5:Carbamidomethylation:1000.00	PEAKS DB
4	44724	Q8VDD5|MYH9_MOUSE	N.TDQASMPDNTAAQK.V	N	43.76	1476.65	14	-2.9	739.331	2	16.39	481650	425380	568270	263040	222910	0	3	F3:10233	P20210108_BO3.raw	5	1	1	1	1	1	0	360	373			PEAKS DB
4	44724	Q8VDD5|MYH9_MOUSE	K.LVWVPSSK.N	Y	43.69	914.523	8	0.6	458.269	2	44.78	245300000	294250000	319900000	228880000	182010000	248440000	3	F3:41991	P20210108_BO3.raw	8	1	1	2	2	1	1	31	38			PEAKS DB
4	44724	Q8VDD5|MYH9_MOUSE	R.SM(+15.99)MQDREDQSILC(+57.02)TGESGAGK.T	Y	42.37	2314.98	21	3.6	772.671	3	43.58					6960100	6927800	6	F6:41417	P20210108_KO3.raw	2	0	0	0	0	1	1	160	180	Oxidation (M); Carbamidomethylation	M2:Oxidation (M):10.11;C13:Carbamidomethylation:1000.00	PEAKS DB
4	44724	Q8VDD5|MYH9_MOUSE	R.ALEEAM(+15.99)EQK.A	Y	41.18	1063.49	9	-0.3	532.75	2	15.27	24220000	11886000	9139400	9844600	21800000	22485000	1	F1:10484	P20210108_BO1.raw	8	2	1	1	1	1	2	1484	1492	Oxidation (M)	M6:Oxidation (M):1000.00	PEAKS DB
4	44724	Q8VDD5|MYH9_MOUSE	K.LQEMESAVK.S	Y	39.17	1033.51	9	1.2	517.764	2	23.99	450130000	416040000	432820000	325300000	308160000	253950000	6	F6:19101	P20210108_KO3.raw	8	1	1	2	1	2	1	1794	1802			PEAKS DB
4	44724	Q8VDD5|MYH9_MOUSE	K.TLEDEAK.T	Y	38.59	804.386	7	-0.2	805.394	1	17.59	197230000	244270000	270780000	200240000	172180000	163960000	5	F5:11438	P20210108_KO2.raw	12	2	1	3	2	2	2	1175	1181			PEAKS DB
4	44724	Q8VDD5|MYH9_MOUSE	K.SVHELEK.S	Y	38.14	840.434	7	2.7	421.226	2	22.01			67579000		0	97676000	6	F6:16771	P20210108_KO3.raw	9	0	0	5	0	0	4	1519	1525			PEAKS DB
4	44724	Q8VDD5|MYH9_MOUSE	R.DLGEELEALK.T	N	37.56	1115.57	10	1.1	558.793	2	52.44					7755700	7091200	5	F5:49550	P20210108_KO2.raw	2	0	0	0	0	1	1	1136	1145			PEAKS DB
4	44724	Q8VDD5|MYH9_MOUSE	K.ADFC(+57.02)IIHYAGK.V	N	37.47	1293.62	11	1.4	432.214	3	54.5						1509500	6	F6:53349	P20210108_KO3.raw	2	0	0	0	0	0	2	566	576	Carbamidomethylation	C4:Carbamidomethylation:1000.00	PEAKS DB
4	44724	Q8VDD5|MYH9_MOUSE	K.QAC(+57.02)VLMIK.A	Y	37.42	961.509	8	0.7	481.762	2	50.12	102270000	85521000	130990000	81667000	65052000	59786000	2	F2:49077	P20210108_BO2.raw	6	1	1	1	1	1	1	738	745	Carbamidomethylation	C3:Carbamidomethylation:1000.00	PEAKS DB
4	44724	Q8VDD5|MYH9_MOUSE	K.FVSELWK.D	Y	37	907.48	7	1.2	454.748	2	53.67	85087000	119370000	132320000	98347000	94917000	120350000	5	F5:50955	P20210108_KO2.raw	6	1	1	1	1	1	1	607	613			PEAKS DB
4	44724	Q8VDD5|MYH9_MOUSE	K.ADEWLMK.N	N	36.36	891.416	7	1.9	446.716	2	49.69	14722000	68737000	52529000	59306000	16695000	51695000	6	F6:47894	P20210108_KO3.raw	7	1	1	2	1	1	1	581	587			PEAKS DB
4	44724	Q8VDD5|MYH9_MOUSE	K.GALALEEK.R	Y	34.89	829.455	8	0.9	830.462	1	31.53	377280000	318470000	360500000	276430000	344780000	247270000	2	F2:28718	P20210108_BO2.raw	20	2	3	3	4	5	3	1717	1724			PEAKS DB
4	44724	Q8VDD5|MYH9_MOUSE	K.LQEM(+15.99)ESAVK.S	Y	34.66	1049.51	9	-0.5	525.76	2	16.54	56102000	61006000	57589000	37687000	33070000	31286000	1	F1:11743	P20210108_BO1.raw	6	1	1	1	1	1	1	1794	1802	Oxidation (M)	M4:Oxidation (M):1000.00	PEAKS DB
4	44724	Q8VDD5|MYH9_MOUSE	R.QSVSNLEK.K	Y	33.37	903.466	8	0.1	452.74	2	19.96				5522400	25478000	21846000	5	F5:13552	P20210108_KO2.raw	3	0	0	0	1	1	1	1434	1441			PEAKS DB
4	44724	Q8VDD5|MYH9_MOUSE	K.KFDQLLAEEK.T	N	32.5	1219.64	10	2.5	610.831	2	51.48					60451000	34424000	6	F6:49925	P20210108_KO3.raw	6	0	0	0	0	1	5	1445	1454			PEAKS DB
4	44724	Q8VDD5|MYH9_MOUSE	K.RQQQLTAMK.V	N	31.98	1102.59	9	2.9	552.305	2	36.79		37295000	10490000		44767000	20139000	5	F5:31643	P20210108_KO2.raw	7	0	1	1	0	3	2	802	810			PEAKS DB
4	44724	Q8VDD5|MYH9_MOUSE	K.GTGDC(+57.02)SDEEVDGKADGADAK.A	Y	29.29	1995.8	20	3.5	666.275	3	22.39		1082800					2	F2:17522	P20210108_BO2.raw	1	0	1	0	0	0	0	1938	1957	Carbamidomethylation	C5:Carbamidomethylation:1000.00	PEAKS DB
4	44724	Q8VDD5|MYH9_MOUSE	K.KVEAQLQELQVK.F	Y	28.23	1411.8	12	0.8	471.609	3	48.58					482420	9818100	6	F6:47552	P20210108_KO3.raw	4	0	0	0	0	1	3	1249	1260			PEAKS DB
4	44724	Q8VDD5|MYH9_MOUSE	R.C(+57.02)IIPNHEK.K	N	28.18	1009.5	8	1.2	337.508	3	48.78						31727000	6	F6:46411	P20210108_KO3.raw	1	0	0	0	0	0	1	671	678	Carbamidomethylation	C1:Carbamidomethylation:1000.00	PEAKS DB
4	44724	Q8VDD5|MYH9_MOUSE	K.AELERLNK.Q	Y	27.25	971.54	8	0	486.777	2	48.65		46589000	82301000	17475000		223670000	6	F6:46172	P20210108_KO3.raw	6	0	1	2	1	0	2	1493	1500			PEAKS DB
4	44724	Q8VDD5|MYH9_MOUSE	K.ALELDSNLYRIGQSK.V	Y	24.96	1705.9	15	2	569.642	3	52.65				9781900			4	F4:50181	P20210108_KO1.raw	1	0	0	0	1	0	0	746	760			PEAKS DB
4	44724	Q8VDD5|MYH9_MOUSE	R.SMM(+15.99)QDREDQSILC(+57.02)TGESGAGK.T	Y	24.44	2314.98	21	3.5	772.671	3	46.69					6960100		5	F5:42695	P20210108_KO2.raw	1	0	0	0	0	1	0	160	180	Oxidation (M); Carbamidomethylation	M3:Oxidation (M):10.11;C13:Carbamidomethylation:1000.00	PEAKS DB
4	44724	Q8VDD5|MYH9_MOUSE	V.KS(+79.97)KY(+79.97)KAS(+79.97)IAALEAK.I	Y	23.26	1746.78	14	-6.7	437.698	4	35.24		1291900					2	F2:32275	P20210108_BO2.raw	1	0	1	0	0	0	0	1802	1815	Phosphorylation (STY)	S2:Phosphorylation (STY):1000.00;Y4:Phosphorylation (STY):1000.00;S7:Phosphorylation (STY):1000.00	PEAKS DB
4	44724	Q8VDD5|MYH9_MOUSE	K.ADEWLM(+15.99)K.N	N	23.04	907.411	7	-3.7	454.711	2	36.73			4760200	2636200		3853800	3	F3:32936	P20210108_BO3.raw	3	0	0	1	1	0	1	581	587	Oxidation (M)	M6:Oxidation (M):1000.00	PEAKS DB
4	44724	Q8VDD5|MYH9_MOUSE	A.SMPDNTAAQK.V	N	23.04	1061.48	10	-1.5	531.747	2	12.92						592960	6	F6:6853	P20210108_KO3.raw	1	0	0	0	0	0	1	364	373			PEAKS DB
4	44724	Q8VDD5|MYH9_MOUSE	R.YEILTPNSIPK.G	Y	21.69	1273.69	11	1.4	637.854	2	48.61						0	6	F6:46728	P20210108_KO3.raw	0	0	0	0	0	0	0	721	731			PEAKS DB
4	44724	Q8VDD5|MYH9_MOUSE	Q.SQLMAEK.L	Y	20.14	805.4	7	-0.7	806.407	1	21.94					401730		5	F5:15863	P20210108_KO2.raw	1	0	0	0	0	1	0	876	882			PEAKS DB
4	44724	Q8VDD5|MYH9_MOUSE	R.EDQSILC(+57.02)TGESGAGK.T	N	19.57	1550.69	15	-2.4	776.35	2	30.82		0					2	F2:27134	P20210108_BO2.raw	0	0	0	0	0	0	0	166	180	Carbamidomethylation	C7:Carbamidomethylation:1000.00	PEAKS DB
4	44724	Q8VDD5|MYH9_MOUSE	R.NTDQASM(+15.99)PDNTAAQK.V	N	19.52	1606.69	15	-1.8	804.351	2	10.16						32584	6	F6:4413	P20210108_KO3.raw	1	0	0	0	0	0	1	359	373	Oxidation (M)	M7:Oxidation (M):1000.00	PEAKS DB
4	44724	Q8VDD5|MYH9_MOUSE	R.TVGQLYK.E	N	19.48	807.449	7	1.2	404.732	2	28.41					12588000		5	F5:22894	P20210108_KO2.raw	1	0	0	0	0	1	0	645	651			PEAKS DB
4	44724	Q8VDD5|MYH9_MOUSE	K.KLEEDQIIM(+15.99)EDQNC(+57.02)K.L	Y	19.03	1907.86	15	-0.9	636.96	3	47.2						1775200	6	F6:44919	P20210108_KO3.raw	1	0	0	0	0	0	1	975	989	Oxidation (M); Carbamidomethylation	M9:Oxidation (M):1000.00;C14:Carbamidomethylation:1000.00	PEAKS DB
4	44724	Q8VDD5|MYH9_MOUSE	K.REQEVSILK.K	Y	18.94	1100.62	9	-0.5	367.88	3	50.15					1298700		5	F5:46955	P20210108_KO2.raw	1	0	0	0	0	1	0	1165	1173			PEAKS DB
27	44729	tr|B7FAU9|B7FAU9_MOUSE	K.VATVPQHATSGPGPADVSK.V	Y	81.6	1817.93	19	0.9	909.972	2	26.65	300880000	241390000	256980000	259700000	216500000	183500000	5	F5:21099	P20210108_KO2.raw	11	2	1	2	2	2	2	2533	2551			PEAKS DB
27	44729	tr|B7FAU9|B7FAU9_MOUSE	K.VTAQGPGLEPSGNIANK.T	Y	73.55	1651.85	17	1.5	826.935	2	28.32	109520000	89918000	78586000	99971000	91402000	71124000	3	F3:23478	P20210108_BO3.raw	11	2	2	1	2	2	2	384	400			PEAKS DB
27	44729	tr|B7FAU9|B7FAU9_MOUSE	K.IPEISIQDMTAQVTSPSGK.T	Y	68.07	2001.01	19	2.9	1001.51	2	52.24	4174200	36967000	5276400	14014000	11984000	16122000	2	F2:51511	P20210108_BO2.raw	11	1	2	1	2	2	3	2158	2176			PEAKS DB
27	44729	tr|B7FAU9|B7FAU9_MOUSE	R.SPYTVTVGQAC(+57.02)NPAAC(+57.02)R.A	Y	62.97	1850.84	17	2.2	926.429	2	34.39				431670	11713000	25191000	6	F6:30678	P20210108_KO3.raw	5	0	0	0	1	2	2	468	484	Carbamidomethylation	C11:Carbamidomethylation:1000.00;C16:Carbamidomethylation:1000.00	PEAKS DB
27	44729	tr|B7FAU9|B7FAU9_MOUSE	K.YGGQPVPNFPSK.L	Y	61.77	1289.64	12	1	645.828	2	37.21	246060000	182360000	193370000	241520000	229760000	198380000	5	F5:31950	P20210108_KO2.raw	6	1	1	1	1	1	1	1235	1246			PEAKS DB
27	44729	tr|B7FAU9|B7FAU9_MOUSE	R.GAGTGGLGLAVEGPSEAK.M	Y	61.25	1569.8	18	2.3	785.909	2	42.28		469800		2584200	23923000	38149000	5	F5:38050	P20210108_KO2.raw	10	0	1	0	1	2	6	1382	1399			PEAKS DB
27	44729	tr|B7FAU9|B7FAU9_MOUSE	V.PQHATSGPGPADVSK.V	Y	60.85	1447.71	15	2.3	724.862	2	28.25	332840	696220				226520	1	F1:24766	P20210108_BO1.raw	3	1	1	0	0	0	1	2537	2551			PEAKS DB
27	44729	tr|B7FAU9|B7FAU9_MOUSE	A.TVPQHATSGPGPADVSK.V	Y	60.84	1647.82	17	-0.6	824.918	2	26.42	633050	554430	0				2	F2:22097	P20210108_BO2.raw	2	1	1	0	0	0	0	2535	2551			PEAKS DB
27	44729	tr|B7FAU9|B7FAU9_MOUSE	K.SPFSVGVSPSLDLSK.I	Y	60.46	1518.79	15	2	760.405	2	52.43	26663000	31816000	33954000	34057000	34428000	32331000	1	F1:52210	P20210108_BO1.raw	7	1	1	1	1	1	2	959	973			PEAKS DB
27	44729	tr|B7FAU9|B7FAU9_MOUSE	K.AFGPGLQGGNAGSPAR.F	Y	59.98	1455.72	16	2.5	728.87	2	29.88	5115800	1779300	2092200	5073800	25652000	22148000	6	F6:25446	P20210108_KO3.raw	6	1	1	1	1	1	1	1072	1087			PEAKS DB
27	44729	tr|B7FAU9|B7FAU9_MOUSE	K.IVSPSGAAVPC(+57.02)K.V	Y	58.83	1184.62	12	0.9	593.319	2	23.62	277550000	242860000	247890000	229850000	240250000	176920000	5	F5:17850	P20210108_KO2.raw	7	1	1	1	1	2	1	1008	1019	Carbamidomethylation	C11:Carbamidomethylation:1000.00	PEAKS DB
27	44729	tr|B7FAU9|B7FAU9_MOUSE	R.ANLPQSFQVDTSK.A	Y	58.02	1433.72	13	3.6	717.867	2	38.95	54811000	28592000	29364000	54621000	94889000	82796000	5	F5:34490	P20210108_KO2.raw	8	1	1	1	1	3	1	1465	1477			PEAKS DB
27	44729	tr|B7FAU9|B7FAU9_MOUSE	R.C(+57.02)GQSAAVASPGGSIDSRDAEMPATEK.D	Y	55.09	2591.16	26	1.3	864.728	3	35.44						3948300	6	F6:31470	P20210108_KO3.raw	1	0	0	0	0	0	1	8	33	Carbamidomethylation	C1:Carbamidomethylation:1000.00	PEAKS DB
27	44729	tr|B7FAU9|B7FAU9_MOUSE	K.VYGPGVAK.T	Y	54.82	789.438	8	0.7	395.727	2	21.91	165430000	153010000	144520000	172600000	129410000	121470000	3	F3:16157	P20210108_BO3.raw	8	2	1	1	2	1	1	774	781			PEAKS DB
27	44729	tr|B7FAU9|B7FAU9_MOUSE	K.VPVHDVTDASK.V	Y	53.99	1166.59	11	2.5	584.305	2	35.69	0			0	0		1	F1:33213	P20210108_BO1.raw	0	0	0	0	0	0	0	1440	1450			PEAKS DB
27	44729	tr|B7FAU9|B7FAU9_MOUSE	K.AHVAPC(+57.02)FDASK.V	Y	53.19	1201.55	11	2.6	601.786	2	48.24		2770600		6846800		44521000	6	F6:46305	P20210108_KO3.raw	3	0	1	0	1	0	1	1152	1162	Carbamidomethylation	C6:Carbamidomethylation:1000.00	PEAKS DB
27	44729	tr|B7FAU9|B7FAU9_MOUSE	K.C(+57.02)SGPGLSPGMVR.A	Y	51.52	1216.57	12	1.4	609.293	2	34.84	28091000	15854000	16191000	29414000	53964000	48365000	5	F5:30143	P20210108_KO2.raw	6	1	1	1	1	1	1	1453	1464	Carbamidomethylation	C1:Carbamidomethylation:1000.00	PEAKS DB
27	44729	tr|B7FAU9|B7FAU9_MOUSE	V.PVHDVTDASK.V	Y	51.21	1067.52	10	3.6	534.771	2	34.15	6369800	0	5952200		8802100	0	5	F5:29300	P20210108_KO2.raw	4	1	0	2	0	1	0	1441	1450			PEAKS DB
27	44729	tr|B7FAU9|B7FAU9_MOUSE	R.AYGPGIEPTGNM(+15.99)VK.K	Y	48.67	1448.7	14	0.5	725.356	2	27.92	968930					1052300	6	F6:23236	P20210108_KO3.raw	2	1	0	0	0	0	1	286	299	Oxidation (M)	M12:Oxidation (M):1000.00	PEAKS DB
27	44729	tr|B7FAU9|B7FAU9_MOUSE	K.MSC(+57.02)MDNK.D	Y	48.61	884.319	7	1.4	443.167	2	14.5	21467000	26817000	23888000	27695000	21104000	23516000	6	F6:8398	P20210108_KO3.raw	6	1	1	1	1	1	1	1400	1406	Carbamidomethylation	C3:Carbamidomethylation:1000.00	PEAKS DB
27	44729	tr|B7FAU9|B7FAU9_MOUSE	R.AYGPGIEPTGNMVK.K	Y	47.35	1432.7	14	7.7	717.364	2	36.18		2211800	2655800	5991200	0	0	6	F6:32571	P20210108_KO3.raw	3	0	1	1	1	0	0	286	299			PEAKS DB
27	44729	tr|B7FAU9|B7FAU9_MOUSE	K.VAQPSITDNK.D	Y	43.73	1071.56	10	0	536.785	2	19.48	195680000	175070000	179610000	177170000	157080000	131260000	4	F4:13426	P20210108_KO1.raw	10	2	1	1	2	2	2	1807	1816			PEAKS DB
27	44729	tr|B7FAU9|B7FAU9_MOUSE	K.AFGPGLQGGNAGSPARFTIDTK.G	Y	43.17	2161.09	22	4.7	721.375	3	49.8			5081400		1727500	1765000	3	F3:47416	P20210108_BO3.raw	3	0	0	1	0	1	1	1072	1093			PEAKS DB
27	44729	tr|B7FAU9|B7FAU9_MOUSE	K.VLPTHDASK.V	Y	43.02	966.513	9	-0.4	323.178	3	29.04	91444000	116980000	112390000	94563000	94746000	90086000	3	F3:23827	P20210108_BO3.raw	12	2	2	2	2	2	2	1539	1547			PEAKS DB
27	44729	tr|B7FAU9|B7FAU9_MOUSE	K.SPFEVYVDK.S	Y	42.57	1082.53	9	5.1	542.274	2	53.25	41604000	29957000	25393000	28276000	17321000	16633000	6	F6:51924	P20210108_KO3.raw	7	1	1	1	1	1	2	368	376			PEAKS DB
27	44729	tr|B7FAU9|B7FAU9_MOUSE	K.AGVAPLQVK.V	Y	42.5	881.533	9	1.3	441.775	2	31.22	178850000	165790000	173440000	167140000	151560000	130130000	3	F3:26513	P20210108_BO3.raw	6	1	1	1	1	1	1	1478	1486			PEAKS DB
27	44729	tr|B7FAU9|B7FAU9_MOUSE	R.LYSVSYLLK.D	Y	41.98	1084.62	9	0.8	543.316	2	55.16				1408400	6748800	8110900	6	F6:54439	P20210108_KO3.raw	4	0	0	0	1	2	1	2605	2613			PEAKS DB
27	44729	tr|B7FAU9|B7FAU9_MOUSE	K.ARVANPSGNLTDTYVQDC(+57.02)GDGTYK.V	Y	41.39	2601.18	24	3	868.069	3	50.65						1834200	6	F6:49156	P20210108_KO3.raw	1	0	0	0	0	0	1	1295	1318	Carbamidomethylation	C18:Carbamidomethylation:1000.00	PEAKS DB
27	44729	tr|B7FAU9|B7FAU9_MOUSE	K.SNFTVDC(+57.02)SK.A	Y	40.84	1056.45	9	0.9	529.235	2	25.51		86464000				62974000	2	F2:21537	P20210108_BO2.raw	2	0	1	0	0	0	1	2568	2576	Carbamidomethylation	C7:Carbamidomethylation:1000.00	PEAKS DB
27	44729	tr|B7FAU9|B7FAU9_MOUSE	K.MSC(+57.02)M(+15.99)DNK.D	Y	40.84	900.314	7	-1.9	451.163	2	10.19						484120	6	F6:4474	P20210108_KO3.raw	1	0	0	0	0	0	1	1400	1406	Carbamidomethylation; Oxidation (M)	C3:Carbamidomethylation:1000.00;M4:Oxidation (M):56.34	PEAKS DB
27	44729	tr|B7FAU9|B7FAU9_MOUSE	K.LDVQFSGLAK.G	Y	39.59	1076.59	10	1.7	539.302	2	53.37			0	0	0	10847000	6	F6:52256	P20210108_KO3.raw	2	0	0	0	0	0	2	907	916			PEAKS DB
27	44729	tr|B7FAU9|B7FAU9_MOUSE	R.ALTQTGGPHVK.A	Y	38.73	1107.6	11	1.2	370.209	3	28.97		800150		5881500	85528000	86596000	6	F6:24669	P20210108_KO3.raw	6	0	1	0	1	2	2	1284	1294			PEAKS DB
27	44729	tr|B7FAU9|B7FAU9_MOUSE	K.PATFTVNTK.D	Y	38.37	977.518	9	1.2	489.767	2	39.92	136160000	0	7072700	110680000	19077000	20242000	5	F5:35549	P20210108_KO2.raw	7	2	0	1	1	1	2	1875	1883			PEAKS DB
27	44729	tr|B7FAU9|B7FAU9_MOUSE	K.DLAEDAPWK.K	N	37	1043.49	9	3	522.755	2	48.6		33561000	30099000	29698000	20469000	30724000	3	F3:46232	P20210108_BO3.raw	5	0	1	1	1	1	1	34	42			PEAKS DB
27	44729	tr|B7FAU9|B7FAU9_MOUSE	K.VGTEC(+57.02)GNQK.V	Y	36.02	991.439	9	-1.3	496.726	2	10.73	160170	81887		0			2	F2:5646	P20210108_BO2.raw	2	1	1	0	0	0	0	570	578	Carbamidomethylation	C5:Carbamidomethylation:1000.00	PEAKS DB
27	44729	tr|B7FAU9|B7FAU9_MOUSE	K.GTVEPQLEAR.G	Y	34.75	1098.57	10	1.4	550.292	2	27.38					0		5	F5:21717	P20210108_KO2.raw	0	0	0	0	0	0	0	428	437			PEAKS DB
27	44729	tr|B7FAU9|B7FAU9_MOUSE	K.VEPGLGADNSVVR.F	Y	34.43	1311.68	13	1.7	656.847	2	31.13	0				0	56179000	6	F6:27232	P20210108_KO3.raw	1	0	0	0	0	0	1	1020	1032			PEAKS DB
27	44729	tr|B7FAU9|B7FAU9_MOUSE	R.AVPTGDASK.C	Y	33.51	844.429	9	-1	423.221	2	11.12	4269100	2426300	2562600	4591200	4464400	5635400	6	F6:5135	P20210108_KO3.raw	6	1	1	1	1	1	1	1636	1644			PEAKS DB
27	44729	tr|B7FAU9|B7FAU9_MOUSE	V.SPSGAAVPC(+57.02)K.V	Y	33.22	972.47	10	2.3	487.243	2	23.41				624990			4	F4:17471	P20210108_KO1.raw	1	0	0	0	1	0	0	1010	1019	Carbamidomethylation	C9:Carbamidomethylation:1000.00	PEAKS DB
27	44729	tr|B7FAU9|B7FAU9_MOUSE	K.IQQNTFTR.W	N	32.68	1006.52	8	-0.3	504.267	2	23.67	23813000				78737000	71457000	5	F5:18039	P20210108_KO2.raw	3	1	0	0	0	1	1	44	51			PEAKS DB
27	44729	tr|B7FAU9|B7FAU9_MOUSE	P.GIEPTGNMVK.K	N	32.49	1044.53	10	2.3	523.272	2	27.24					34683000	17464000	6	F6:22702	P20210108_KO3.raw	2	0	0	0	0	1	1	290	299			PEAKS DB
27	44729	tr|B7FAU9|B7FAU9_MOUSE	K.M(+15.99)SC(+57.02)MDNK.D	Y	31.81	900.314	7	-0.3	451.164	2	11.92	455860	818550		550670	332070		4	F4:5562	P20210108_KO1.raw	4	1	1	0	1	1	0	1400	1406	Oxidation (M); Carbamidomethylation	M1:Oxidation (M):29.32;C3:Carbamidomethylation:1000.00	PEAKS DB
27	44729	tr|B7FAU9|B7FAU9_MOUSE	R.DAEMPATEK.D	Y	31.35	990.433	9	2.8	496.225	2	17.04					256610	1092200	5	F5:10581	P20210108_KO2.raw	2	0	0	0	0	1	1	25	33			PEAKS DB
27	44729	tr|B7FAU9|B7FAU9_MOUSE	K.DQEFTVK.S	Y	30.87	865.418	7	0.8	433.717	2	30.92	54389000	82227000	85106000	96414000	94729000	67199000	5	F5:25987	P20210108_KO2.raw	8	1	1	1	2	2	1	988	994			PEAKS DB
27	44729	tr|B7FAU9|B7FAU9_MOUSE	E.PGLGADNSVVR.F	Y	30.1	1083.57	11	-8	542.787	2	31.36						17377000	6	F6:26955	P20210108_KO3.raw	1	0	0	0	0	0	1	1022	1032			PEAKS DB
27	44729	tr|B7FAU9|B7FAU9_MOUSE	K.C(+57.02)SGPGLER.A	Y	28.2	874.397	8	1.2	438.206	2	20.65					11802000		5	F5:14437	P20210108_KO2.raw	1	0	0	0	0	1	0	1165	1172	Carbamidomethylation	C1:Carbamidomethylation:1000.00	PEAKS DB
27	44729	tr|B7FAU9|B7FAU9_MOUSE	K.VSGLGDK.V	Y	28.01	674.36	7	0.8	338.188	2	16.88	8881200	15736000	17387000	20811000	15857000		4	F4:10300	P20210108_KO1.raw	5	1	1	1	1	1	0	976	982			PEAKS DB
27	44729	tr|B7FAU9|B7FAU9_MOUSE	R.VTGDDSMR.M	Y	27.97	879.376	8	0.1	440.695	2	14.56					3723900	5520300	6	F6:8274	P20210108_KO3.raw	2	0	0	0	0	1	1	1944	1951			PEAKS DB
27	44729	tr|B7FAU9|B7FAU9_MOUSE	K.VNQPASFAVSLNGAK.G	Y	27.8	1501.79	15	4.6	751.905	2	50.59					0	0	5	F5:47519	P20210108_KO2.raw	0	0	0	0	0	0	0	2339	2353			PEAKS DB
27	44729	tr|B7FAU9|B7FAU9_MOUSE	E.PSGNIANK.T	Y	22.47	799.419	8	1.9	400.717	2	27.78					0		5	F5:22168	P20210108_KO2.raw	0	0	0	0	0	0	0	393	400			PEAKS DB
27	44729	tr|B7FAU9|B7FAU9_MOUSE	K.TGVAVNK.P	Y	21.82	687.391	7	0.4	344.703	2	13.64				2835600		2770500	4	F4:7417	P20210108_KO1.raw	2	0	0	0	1	0	1	685	691			PEAKS DB
27	44729	tr|B7FAU9|B7FAU9_MOUSE	L.PTHDASK.V	Y	20.72	754.361	7	1.2	378.188	2	25.61						17846000	6	F6:20503	P20210108_KO3.raw	2	0	0	0	0	0	2	1541	1547			PEAKS DB
27	44729	tr|B7FAU9|B7FAU9_MOUSE	K.TGVAVNKPAEFTVDAK.H	Y	19.99	1645.87	16	-1.7	549.629	3	53.9					19328000		5	F5:51393	P20210108_KO2.raw	2	0	0	0	0	2	0	685	700			PEAKS DB
27	44730	Q8BTM8|FLNA_MOUSE	K.VATVPQHATSGPGPADVSK.V	Y	81.6	1817.93	19	0.9	909.972	2	26.65	300880000	241390000	256980000	259700000	216500000	183500000	5	F5:21099	P20210108_KO2.raw	11	2	1	2	2	2	2	2541	2559			PEAKS DB
27	44730	Q8BTM8|FLNA_MOUSE	K.VTAQGPGLEPSGNIANK.T	Y	73.55	1651.85	17	1.5	826.935	2	28.32	109520000	89918000	78586000	99971000	91402000	71124000	3	F3:23478	P20210108_BO3.raw	11	2	2	1	2	2	2	384	400			PEAKS DB
27	44730	Q8BTM8|FLNA_MOUSE	K.IPEISIQDMTAQVTSPSGK.T	Y	68.07	2001.01	19	2.9	1001.51	2	52.24	4174200	36967000	5276400	14014000	11984000	16122000	2	F2:51511	P20210108_BO2.raw	11	1	2	1	2	2	3	2166	2184			PEAKS DB
27	44730	Q8BTM8|FLNA_MOUSE	R.SPYTVTVGQAC(+57.02)NPAAC(+57.02)R.A	Y	62.97	1850.84	17	2.2	926.429	2	34.39				431670	11713000	25191000	6	F6:30678	P20210108_KO3.raw	5	0	0	0	1	2	2	468	484	Carbamidomethylation	C11:Carbamidomethylation:1000.00;C16:Carbamidomethylation:1000.00	PEAKS DB
27	44730	Q8BTM8|FLNA_MOUSE	K.YGGQPVPNFPSK.L	Y	61.77	1289.64	12	1	645.828	2	37.21	246060000	182360000	193370000	241520000	229760000	198380000	5	F5:31950	P20210108_KO2.raw	6	1	1	1	1	1	1	1235	1246			PEAKS DB
27	44730	Q8BTM8|FLNA_MOUSE	R.GAGTGGLGLAVEGPSEAK.M	Y	61.25	1569.8	18	2.3	785.909	2	42.28		469800		2584200	23923000	38149000	5	F5:38050	P20210108_KO2.raw	10	0	1	0	1	2	6	1382	1399			PEAKS DB
27	44730	Q8BTM8|FLNA_MOUSE	V.PQHATSGPGPADVSK.V	Y	60.85	1447.71	15	2.3	724.862	2	28.25	332840	696220				226520	1	F1:24766	P20210108_BO1.raw	3	1	1	0	0	0	1	2545	2559			PEAKS DB
27	44730	Q8BTM8|FLNA_MOUSE	A.TVPQHATSGPGPADVSK.V	Y	60.84	1647.82	17	-0.6	824.918	2	26.42	633050	554430	0				2	F2:22097	P20210108_BO2.raw	2	1	1	0	0	0	0	2543	2559			PEAKS DB
27	44730	Q8BTM8|FLNA_MOUSE	K.SPFSVGVSPSLDLSK.I	Y	60.46	1518.79	15	2	760.405	2	52.43	26663000	31816000	33954000	34057000	34428000	32331000	1	F1:52210	P20210108_BO1.raw	7	1	1	1	1	1	2	959	973			PEAKS DB
27	44730	Q8BTM8|FLNA_MOUSE	K.AFGPGLQGGNAGSPAR.F	Y	59.98	1455.72	16	2.5	728.87	2	29.88	5115800	1779300	2092200	5073800	25652000	22148000	6	F6:25446	P20210108_KO3.raw	6	1	1	1	1	1	1	1072	1087			PEAKS DB
27	44730	Q8BTM8|FLNA_MOUSE	K.IVSPSGAAVPC(+57.02)K.V	Y	58.83	1184.62	12	0.9	593.319	2	23.62	277550000	242860000	247890000	229850000	240250000	176920000	5	F5:17850	P20210108_KO2.raw	7	1	1	1	1	2	1	1008	1019	Carbamidomethylation	C11:Carbamidomethylation:1000.00	PEAKS DB
27	44730	Q8BTM8|FLNA_MOUSE	R.ANLPQSFQVDTSK.A	Y	58.02	1433.72	13	3.6	717.867	2	38.95	54811000	28592000	29364000	54621000	94889000	82796000	5	F5:34490	P20210108_KO2.raw	8	1	1	1	1	3	1	1465	1477			PEAKS DB
27	44730	Q8BTM8|FLNA_MOUSE	R.C(+57.02)GQSAAVASPGGSIDSRDAEMPATEK.D	Y	55.09	2591.16	26	1.3	864.728	3	35.44						3948300	6	F6:31470	P20210108_KO3.raw	1	0	0	0	0	0	1	8	33	Carbamidomethylation	C1:Carbamidomethylation:1000.00	PEAKS DB
27	44730	Q8BTM8|FLNA_MOUSE	K.VYGPGVAK.T	Y	54.82	789.438	8	0.7	395.727	2	21.91	165430000	153010000	144520000	172600000	129410000	121470000	3	F3:16157	P20210108_BO3.raw	8	2	1	1	2	1	1	774	781			PEAKS DB
27	44730	Q8BTM8|FLNA_MOUSE	K.VPVHDVTDASK.V	Y	53.99	1166.59	11	2.5	584.305	2	35.69	0			0	0		1	F1:33213	P20210108_BO1.raw	0	0	0	0	0	0	0	1440	1450			PEAKS DB
27	44730	Q8BTM8|FLNA_MOUSE	K.AHVAPC(+57.02)FDASK.V	Y	53.19	1201.55	11	2.6	601.786	2	48.24		2770600		6846800		44521000	6	F6:46305	P20210108_KO3.raw	3	0	1	0	1	0	1	1152	1162	Carbamidomethylation	C6:Carbamidomethylation:1000.00	PEAKS DB
27	44730	Q8BTM8|FLNA_MOUSE	K.C(+57.02)SGPGLSPGMVR.A	Y	51.52	1216.57	12	1.4	609.293	2	34.84	28091000	15854000	16191000	29414000	53964000	48365000	5	F5:30143	P20210108_KO2.raw	6	1	1	1	1	1	1	1453	1464	Carbamidomethylation	C1:Carbamidomethylation:1000.00	PEAKS DB
27	44730	Q8BTM8|FLNA_MOUSE	V.PVHDVTDASK.V	Y	51.21	1067.52	10	3.6	534.771	2	34.15	6369800	0	5952200		8802100	0	5	F5:29300	P20210108_KO2.raw	4	1	0	2	0	1	0	1441	1450			PEAKS DB
27	44730	Q8BTM8|FLNA_MOUSE	R.AYGPGIEPTGNM(+15.99)VK.K	Y	48.67	1448.7	14	0.5	725.356	2	27.92	968930					1052300	6	F6:23236	P20210108_KO3.raw	2	1	0	0	0	0	1	286	299	Oxidation (M)	M12:Oxidation (M):1000.00	PEAKS DB
27	44730	Q8BTM8|FLNA_MOUSE	K.MSC(+57.02)MDNK.D	Y	48.61	884.319	7	1.4	443.167	2	14.5	21467000	26817000	23888000	27695000	21104000	23516000	6	F6:8398	P20210108_KO3.raw	6	1	1	1	1	1	1	1400	1406	Carbamidomethylation	C3:Carbamidomethylation:1000.00	PEAKS DB
27	44730	Q8BTM8|FLNA_MOUSE	R.AYGPGIEPTGNMVK.K	Y	47.35	1432.7	14	7.7	717.364	2	36.18		2211800	2655800	5991200	0	0	6	F6:32571	P20210108_KO3.raw	3	0	1	1	1	0	0	286	299			PEAKS DB
27	44730	Q8BTM8|FLNA_MOUSE	K.VAQPSITDNK.D	Y	43.73	1071.56	10	0	536.785	2	19.48	195680000	175070000	179610000	177170000	157080000	131260000	4	F4:13426	P20210108_KO1.raw	10	2	1	1	2	2	2	1815	1824			PEAKS DB
27	44730	Q8BTM8|FLNA_MOUSE	K.AFGPGLQGGNAGSPARFTIDTK.G	Y	43.17	2161.09	22	4.7	721.375	3	49.8			5081400		1727500	1765000	3	F3:47416	P20210108_BO3.raw	3	0	0	1	0	1	1	1072	1093			PEAKS DB
27	44730	Q8BTM8|FLNA_MOUSE	K.VLPTHDASK.V	Y	43.02	966.513	9	-0.4	323.178	3	29.04	91444000	116980000	112390000	94563000	94746000	90086000	3	F3:23827	P20210108_BO3.raw	12	2	2	2	2	2	2	1539	1547			PEAKS DB
27	44730	Q8BTM8|FLNA_MOUSE	K.SPFEVYVDK.S	Y	42.57	1082.53	9	5.1	542.274	2	53.25	41604000	29957000	25393000	28276000	17321000	16633000	6	F6:51924	P20210108_KO3.raw	7	1	1	1	1	1	2	368	376			PEAKS DB
27	44730	Q8BTM8|FLNA_MOUSE	K.AGVAPLQVK.V	Y	42.5	881.533	9	1.3	441.775	2	31.22	178850000	165790000	173440000	167140000	151560000	130130000	3	F3:26513	P20210108_BO3.raw	6	1	1	1	1	1	1	1478	1486			PEAKS DB
27	44730	Q8BTM8|FLNA_MOUSE	R.LYSVSYLLK.D	Y	41.98	1084.62	9	0.8	543.316	2	55.16				1408400	6748800	8110900	6	F6:54439	P20210108_KO3.raw	4	0	0	0	1	2	1	2613	2621			PEAKS DB
27	44730	Q8BTM8|FLNA_MOUSE	K.ARVANPSGNLTDTYVQDC(+57.02)GDGTYK.V	Y	41.39	2601.18	24	3	868.069	3	50.65						1834200	6	F6:49156	P20210108_KO3.raw	1	0	0	0	0	0	1	1295	1318	Carbamidomethylation	C18:Carbamidomethylation:1000.00	PEAKS DB
27	44730	Q8BTM8|FLNA_MOUSE	K.SNFTVDC(+57.02)SK.A	Y	40.84	1056.45	9	0.9	529.235	2	25.51		86464000				62974000	2	F2:21537	P20210108_BO2.raw	2	0	1	0	0	0	1	2576	2584	Carbamidomethylation	C7:Carbamidomethylation:1000.00	PEAKS DB
27	44730	Q8BTM8|FLNA_MOUSE	K.MSC(+57.02)M(+15.99)DNK.D	Y	40.84	900.314	7	-1.9	451.163	2	10.19						484120	6	F6:4474	P20210108_KO3.raw	1	0	0	0	0	0	1	1400	1406	Carbamidomethylation; Oxidation (M)	C3:Carbamidomethylation:1000.00;M4:Oxidation (M):56.34	PEAKS DB
27	44730	Q8BTM8|FLNA_MOUSE	K.LDVQFSGLAK.G	Y	39.59	1076.59	10	1.7	539.302	2	53.37			0	0	0	10847000	6	F6:52256	P20210108_KO3.raw	2	0	0	0	0	0	2	907	916			PEAKS DB
27	44730	Q8BTM8|FLNA_MOUSE	R.ALTQTGGPHVK.A	Y	38.73	1107.6	11	1.2	370.209	3	28.97		800150		5881500	85528000	86596000	6	F6:24669	P20210108_KO3.raw	6	0	1	0	1	2	2	1284	1294			PEAKS DB
27	44730	Q8BTM8|FLNA_MOUSE	K.PATFTVNTK.D	Y	38.37	977.518	9	1.2	489.767	2	39.92	136160000	0	7072700	110680000	19077000	20242000	5	F5:35549	P20210108_KO2.raw	7	2	0	1	1	1	2	1883	1891			PEAKS DB
27	44730	Q8BTM8|FLNA_MOUSE	K.DLAEDAPWK.K	N	37	1043.49	9	3	522.755	2	48.6		33561000	30099000	29698000	20469000	30724000	3	F3:46232	P20210108_BO3.raw	5	0	1	1	1	1	1	34	42			PEAKS DB
27	44730	Q8BTM8|FLNA_MOUSE	K.VGTEC(+57.02)GNQK.V	Y	36.02	991.439	9	-1.3	496.726	2	10.73	160170	81887		0			2	F2:5646	P20210108_BO2.raw	2	1	1	0	0	0	0	570	578	Carbamidomethylation	C5:Carbamidomethylation:1000.00	PEAKS DB
27	44730	Q8BTM8|FLNA_MOUSE	K.GTVEPQLEAR.G	Y	34.75	1098.57	10	1.4	550.292	2	27.38					0		5	F5:21717	P20210108_KO2.raw	0	0	0	0	0	0	0	428	437			PEAKS DB
27	44730	Q8BTM8|FLNA_MOUSE	K.VEPGLGADNSVVR.F	Y	34.43	1311.68	13	1.7	656.847	2	31.13	0				0	56179000	6	F6:27232	P20210108_KO3.raw	1	0	0	0	0	0	1	1020	1032			PEAKS DB
27	44730	Q8BTM8|FLNA_MOUSE	R.AVPTGDASK.C	Y	33.51	844.429	9	-1	423.221	2	11.12	4269100	2426300	2562600	4591200	4464400	5635400	6	F6:5135	P20210108_KO3.raw	6	1	1	1	1	1	1	1636	1644			PEAKS DB
27	44730	Q8BTM8|FLNA_MOUSE	V.SPSGAAVPC(+57.02)K.V	Y	33.22	972.47	10	2.3	487.243	2	23.41				624990			4	F4:17471	P20210108_KO1.raw	1	0	0	0	1	0	0	1010	1019	Carbamidomethylation	C9:Carbamidomethylation:1000.00	PEAKS DB
27	44730	Q8BTM8|FLNA_MOUSE	K.IQQNTFTR.W	N	32.68	1006.52	8	-0.3	504.267	2	23.67	23813000				78737000	71457000	5	F5:18039	P20210108_KO2.raw	3	1	0	0	0	1	1	44	51			PEAKS DB
27	44730	Q8BTM8|FLNA_MOUSE	P.GIEPTGNMVK.K	N	32.49	1044.53	10	2.3	523.272	2	27.24					34683000	17464000	6	F6:22702	P20210108_KO3.raw	2	0	0	0	0	1	1	290	299			PEAKS DB
27	44730	Q8BTM8|FLNA_MOUSE	K.M(+15.99)SC(+57.02)MDNK.D	Y	31.81	900.314	7	-0.3	451.164	2	11.92	455860	818550		550670	332070		4	F4:5562	P20210108_KO1.raw	4	1	1	0	1	1	0	1400	1406	Oxidation (M); Carbamidomethylation	M1:Oxidation (M):29.32;C3:Carbamidomethylation:1000.00	PEAKS DB
27	44730	Q8BTM8|FLNA_MOUSE	R.DAEMPATEK.D	Y	31.35	990.433	9	2.8	496.225	2	17.04					256610	1092200	5	F5:10581	P20210108_KO2.raw	2	0	0	0	0	1	1	25	33			PEAKS DB
27	44730	Q8BTM8|FLNA_MOUSE	K.DQEFTVK.S	Y	30.87	865.418	7	0.8	433.717	2	30.92	54389000	82227000	85106000	96414000	94729000	67199000	5	F5:25987	P20210108_KO2.raw	8	1	1	1	2	2	1	988	994			PEAKS DB
27	44730	Q8BTM8|FLNA_MOUSE	E.PGLGADNSVVR.F	Y	30.1	1083.57	11	-8	542.787	2	31.36						17377000	6	F6:26955	P20210108_KO3.raw	1	0	0	0	0	0	1	1022	1032			PEAKS DB
27	44730	Q8BTM8|FLNA_MOUSE	K.C(+57.02)SGPGLER.A	Y	28.2	874.397	8	1.2	438.206	2	20.65					11802000		5	F5:14437	P20210108_KO2.raw	1	0	0	0	0	1	0	1165	1172	Carbamidomethylation	C1:Carbamidomethylation:1000.00	PEAKS DB
27	44730	Q8BTM8|FLNA_MOUSE	K.VSGLGDK.V	Y	28.01	674.36	7	0.8	338.188	2	16.88	8881200	15736000	17387000	20811000	15857000		4	F4:10300	P20210108_KO1.raw	5	1	1	1	1	1	0	976	982			PEAKS DB
27	44730	Q8BTM8|FLNA_MOUSE	R.VTGDDSMR.M	Y	27.97	879.376	8	0.1	440.695	2	14.56					3723900	5520300	6	F6:8274	P20210108_KO3.raw	2	0	0	0	0	1	1	1952	1959			PEAKS DB
27	44730	Q8BTM8|FLNA_MOUSE	K.VNQPASFAVSLNGAK.G	Y	27.8	1501.79	15	4.6	751.905	2	50.59					0	0	5	F5:47519	P20210108_KO2.raw	0	0	0	0	0	0	0	2347	2361			PEAKS DB
27	44730	Q8BTM8|FLNA_MOUSE	E.PSGNIANK.T	Y	22.47	799.419	8	1.9	400.717	2	27.78					0		5	F5:22168	P20210108_KO2.raw	0	0	0	0	0	0	0	393	400			PEAKS DB
27	44730	Q8BTM8|FLNA_MOUSE	K.TGVAVNK.P	Y	21.82	687.391	7	0.4	344.703	2	13.64				2835600		2770500	4	F4:7417	P20210108_KO1.raw	2	0	0	0	1	0	1	685	691			PEAKS DB
27	44730	Q8BTM8|FLNA_MOUSE	L.PTHDASK.V	Y	20.72	754.361	7	1.2	378.188	2	25.61						17846000	6	F6:20503	P20210108_KO3.raw	2	0	0	0	0	0	2	1541	1547			PEAKS DB
27	44730	Q8BTM8|FLNA_MOUSE	K.TGVAVNKPAEFTVDAK.H	Y	19.99	1645.87	16	-1.7	549.629	3	53.9					19328000		5	F5:51393	P20210108_KO2.raw	2	0	0	0	0	2	0	685	700			PEAKS DB
3	44723	P60710|ACTB_MOUSE	K.LC(+57.02)YVALDFEQEMATAASSSSLEK.S	N	84.59	2549.17	23	-0.3	1275.59	2	55.55		1098400	0	770910	32631000	53260000	5	F5:52837	P20210108_KO2.raw	11	0	1	0	3	3	4	216	238	Carbamidomethylation	C2:Carbamidomethylation:1000.00	PEAKS DB
3	44723	P60710|ACTB_MOUSE	R.VAPEEHPVLLTEAPLNPK.A	N	84.55	1953.06	18	2.5	977.538	2	52.74	614100000	323280000	281660000	422110000	1243100000	1338400000	5	F5:50094	P20210108_KO2.raw	13	2	2	2	2	2	3	96	113			PEAKS DB
3	44723	P60710|ACTB_MOUSE	R.C(+57.02)PEALFQPSFLGMESC(+57.02)GIHETTFNSIMK.C	N	68.75	3230.45	28	1	1077.83	3	55.32			9957900	25201000	28425000	27958000	5	F5:52337	P20210108_KO2.raw	4	0	0	1	1	1	1	257	284	Carbamidomethylation	C1:Carbamidomethylation:1000.00;C16:Carbamidomethylation:1000.00	PEAKS DB
3	44723	P60710|ACTB_MOUSE	K.SYELPDGQVITIGNER.F	N	68.73	1789.88	16	1.2	895.951	2	53.24	307600000	174270000	159110000	237660000	564290000	569450000	1	F1:53602	P20210108_BO1.raw	19	4	3	2	3	4	3	239	254			PEAKS DB
3	44723	P60710|ACTB_MOUSE	K.QEYDESGPSIVHR.K	N	64.14	1515.7	13	0.4	506.239	3	26.63	1626300000	606440000	81324000	98687000	27242000	65412000	1	F1:22837	P20210108_BO1.raw	45	24	13	4	2	1	1	360	372			PEAKS DB
3	44723	P60710|ACTB_MOUSE	M.D(+42.01)DDIAALVVDNGSGMC(+57.02)K.A	Y	64.04	1820.79	17	1.7	911.405	2	52.58	180970000	140280000	2354500	184760000	203900000	137460000	5	F5:49864	P20210108_KO2.raw	23	5	2	3	5	5	3	2	18	Acetylation (N-term); Carbamidomethylation	D1:Acetylation (N-term):1000.00;C16:Carbamidomethylation:1000.00	PEAKS DB
3	44723	P60710|ACTB_MOUSE	K.DLYANTVLSGGTTMYPGIADR.M	N	62.64	2214.06	21	7.2	1108.05	2	52.99	1347900				315410	1452100	6	F6:51711	P20210108_KO3.raw	3	1	0	0	0	1	1	292	312			PEAKS DB
3	44723	P60710|ACTB_MOUSE	R.HQGVMVGMGQK.D	N	61.85	1170.56	11	2.5	586.291	2	39.14		1864200	71597000	280520000	336290000	338310000	5	F5:35023	P20210108_KO2.raw	64	0	1	11	17	15	20	40	50			PEAKS DB
3	44723	P60710|ACTB_MOUSE	A.PEEHPVLLTEAPLNPK.A	N	59.72	1782.95	16	4.8	892.487	2	52.64	14368000	10231000			38243000	1389400	5	F5:49817	P20210108_KO2.raw	4	1	1	0	0	1	1	98	113			PEAKS DB
3	44723	P60710|ACTB_MOUSE	K.DLYANTVLSGGTTM(+15.99)YPGIADRMQK.E	N	59.15	2617.25	24	1.7	873.426	3	53.69				11059000	19237000	38564000	6	F6:52519	P20210108_KO3.raw	8	0	0	0	2	3	3	292	315	Oxidation (M)	M14:Oxidation (M):32.94	PEAKS DB
3	44723	P60710|ACTB_MOUSE	R.HQGVMVGM(+15.99)GQK.D	N	57.8	1186.56	11	1.3	594.287	2	39.97		55096000	51707000	38210000	216120000	251120000	6	F6:37373	P20210108_KO3.raw	10	0	2	2	1	3	2	40	50	Oxidation (M)	M8:Oxidation (M):60.00	PEAKS DB
3	44723	P60710|ACTB_MOUSE	K.DLYANTVLSGGTTMYPGIADRMQK.E	N	56.65	2601.26	24	4.8	868.097	3	52.19						84339000	6	F6:49791	P20210108_KO3.raw	1	0	0	0	0	0	1	292	315			PEAKS DB
3	44723	P60710|ACTB_MOUSE	K.DLYANTVLSGGTTMYPGIADRM(+15.99)QK.E	N	55.43	2617.25	24	0.3	873.425	3	54.26						24489000	6	F6:53678	P20210108_KO3.raw	2	0	0	0	0	0	2	292	315	Oxidation (M)	M22:Oxidation (M):17.85	PEAKS DB
3	44723	P60710|ACTB_MOUSE	K.DSYVGDEAQSK.R	N	55.27	1197.51	11	1.5	599.766	2	20.14	575600000	4753700000	268730000	3632400000	3253500000	6043200000	5	F5:14699	P20210108_KO2.raw	37	6	4	5	8	7	7	51	61			PEAKS DB
3	44723	P60710|ACTB_MOUSE	K.EITALAPSTMK.I	N	55.26	1160.61	11	1.6	581.314	2	37.71	5724000	4962400000	41623000	4251100000	2144900	3641400000	5	F5:33085	P20210108_KO2.raw	22	1	6	4	5	2	4	316	326			PEAKS DB
3	44723	P60710|ACTB_MOUSE	K.AGFAGDDAPR.A	N	54.74	975.441	10	2.2	488.729	2	23.96	1565900000	806920000	774070000	976390000	26007000	23132000	5	F5:17976	P20210108_KO2.raw	9	3	1	2	1	1	1	19	28			PEAKS DB
3	44723	P60710|ACTB_MOUSE	M(+42.01)DDDIAALVVDNGSGMC(+57.02)K.A	Y	54.66	1951.83	18	-0.5	976.923	2	53.98	2371000		2104400				1	F1:54214	P20210108_BO1.raw	2	1	0	1	0	0	0	1	18	Acetylation (N-term); Carbamidomethylation	M1:Acetylation (N-term):1000.00;C17:Carbamidomethylation:1000.00	PEAKS DB
3	44723	P60710|ACTB_MOUSE	K.EITALAPSTM(+15.99)K.I	N	45.09	1176.61	11	1.3	589.311	2	28.9	1169500000	1007500000	1051900000	763550000	656660000	582990000	2	F2:25036	P20210108_BO2.raw	7	2	1	1	1	1	1	316	326	Oxidation (M)	M10:Oxidation (M):1000.00	PEAKS DB
3	44723	P60710|ACTB_MOUSE	R.DLTDYLMK.I	N	43.8	997.479	8	0.4	998.487	1	52.7	14573000	41896000				9977000	1	F1:52654	P20210108_BO1.raw	3	1	1	0	0	0	1	184	191			PEAKS DB
3	44723	P60710|ACTB_MOUSE	T.ALAPSTMK.I	N	41.61	817.437	8	3.6	818.447	1	36.91					4920000	4519400	5	F5:32192	P20210108_KO2.raw	2	0	0	0	0	1	1	319	326			PEAKS DB
3	44723	P60710|ACTB_MOUSE	M.ATAASSSSLEK.S	N	41.21	1050.52	11	0	526.267	2	14.2		15497000		0	6788700	12253000	4	F4:7765	P20210108_KO1.raw	3	0	1	0	0	1	1	228	238			PEAKS DB
3	44723	P60710|ACTB_MOUSE	S.YVGDEAQSK.R	N	39.71	995.456	9	-0.1	498.735	2	18.87	11547000	10368000	10391000	7462400		5530000	3	F3:13165	P20210108_BO3.raw	5	1	1	1	1	0	1	53	61			PEAKS DB
3	44723	P60710|ACTB_MOUSE	D.SYVGDEAQSK.R	N	39.36	1082.49	10	1.7	542.252	2	17.03	19942000	23618000	21072000	14590000	13245000	4702400	6	F6:11783	P20210108_KO3.raw	6	1	1	1	1	1	1	52	61			PEAKS DB
3	44723	P60710|ACTB_MOUSE	A.ALVVDNGSGMC(+57.02)K.A	N	39.26	1249.58	12	1.7	625.798	2	28.04				0	1084400		5	F5:22360	P20210108_KO2.raw	1	0	0	0	0	1	0	7	18	Carbamidomethylation	C11:Carbamidomethylation:1000.00	PEAKS DB
3	44723	P60710|ACTB_MOUSE	K.IIAPPERK.Y	N	38.05	922.56	8	1.8	308.528	3	34.66	3437700000	4454500000	4196000000	3264200000	3830800000	3392800000	6	F6:35000	P20210108_KO3.raw	14	3	2	2	2	3	2	329	336			PEAKS DB
3	44723	P60710|ACTB_MOUSE	R.TTGIVMDSGDGVTHTVPIYEGYALPH.A	N	35.43	2729.3	26	0.5	910.774	3	51.34	2116600	16403000	13758000				1	F1:51180	P20210108_BO1.raw	3	1	1	1	0	0	0	148	173			PEAKS DB
3	44723	P60710|ACTB_MOUSE	K.AGFAGDDAPRAVFPS.I	N	35.33	1476.7	15	3	739.359	2	49.24	10559000	16282000	16466000	9879000		6497500	2	F2:48238	P20210108_BO2.raw	5	1	1	1	1	0	1	19	33			PEAKS DB
3	44723	P60710|ACTB_MOUSE	K.C(+57.02)DVDIRK.D	N	34.96	904.444	7	0.1	453.229	2	32.44		1183000000	818490000	142580000	1193200000	1873300000	5	F5:26113	P20210108_KO2.raw	50	0	7	13	9	7	14	285	291	Carbamidomethylation	C1:Carbamidomethylation:1000.00	PEAKS DB
3	44723	P60710|ACTB_MOUSE	R.GYSFTTTAER.E	N	34.64	1131.52	10	2.6	566.769	2	41.73	136560000	51464000	13022000	7267600			1	F1:38484	P20210108_BO1.raw	6	1	2	2	1	0	0	197	206			PEAKS DB
3	44723	P60710|ACTB_MOUSE	V.GDEAQSK.R	N	34.6	733.324	7	0.1	734.332	1	19.33	29325000						1	F1:15189	P20210108_BO1.raw	1	1	0	0	0	0	0	55	61			PEAKS DB
3	44723	P60710|ACTB_MOUSE	Y.VGDEAQSK.R	N	33.23	832.393	8	0.6	833.4	1	18.96	10005000	9821300	10096000	7430200			2	F2:14097	P20210108_BO2.raw	4	1	1	1	1	0	0	54	61			PEAKS DB
3	44723	P60710|ACTB_MOUSE	I.TALAPSTMK.I	N	32.56	918.484	9	-0.8	460.249	2	37.36	9283200	8061700	7992600	6401100	8186600		5	F5:32063	P20210108_KO2.raw	5	1	1	1	1	1	0	318	326			PEAKS DB
3	44723	P60710|ACTB_MOUSE	N.TVLSGGTTMYPGIADRMQK.E	N	32.25	2025	19	-2.2	676.006	3	53.61			1714500				3	F3:51846	P20210108_BO3.raw	1	0	0	1	0	0	0	297	315			PEAKS DB
3	44723	P60710|ACTB_MOUSE	A.LAPSTMK.I	N	31.46	746.4	7	1.7	747.408	1	37.13	9996400	7980200		7812800		6725300	4	F4:32460	P20210108_KO1.raw	4	1	1	0	1	0	1	320	326			PEAKS DB
3	44723	P60710|ACTB_MOUSE	G.FAGDDAPR.A	N	28.42	847.382	8	-1.8	424.698	2	22.6	0				10261000	13190000	6	F6:17746	P20210108_KO3.raw	2	0	0	0	0	1	1	21	28			PEAKS DB
3	44723	P60710|ACTB_MOUSE	K.IIAPPER.K	N	24.9	794.465	7	2.3	398.241	2	25.91	164420000	56661000					1	F1:21556	P20210108_BO1.raw	2	1	1	0	0	0	0	329	335			PEAKS DB
3	44723	P60710|ACTB_MOUSE	M.D(+42.01)DDIAALVVDNGSGM(+15.99)C(+57.02)K.A	Y	23.05	1836.79	17	1.9	919.403	2	51.79						15833000	6	F6:50397	P20210108_KO3.raw	1	0	0	0	0	0	1	2	18	Acetylation (N-term); Oxidation (M); Carbamidomethylation	D1:Acetylation (N-term):1000.00;M15:Oxidation (M):1000.00;C16:Carbamidomethylation:1000.00	PEAKS DB
3	44723	P60710|ACTB_MOUSE	F.AGDDAPR.A	N	22.91	700.314	7	0.9	701.322	1	22.6						22746000	6	F6:17093	P20210108_KO3.raw	1	0	0	0	0	0	1	22	28			PEAKS DB
3	44723	P60710|ACTB_MOUSE	K.AGFAGDD.A	N	22.76	651.25	7	0.3	652.257	1	20.55		2029900	1948600	1307100	1173800	614800	2	F2:15616	P20210108_BO2.raw	5	0	1	1	1	1	1	19	25			PEAKS DB
3	44723	P60710|ACTB_MOUSE	K.QEYDESGPSIVH.R	N	20.83	1359.59	12	1.3	680.805	2	32.52	785030			1747400			1	F1:29424	P20210108_BO1.raw	2	1	0	0	1	0	0	360	371			PEAKS DB
3	44723	P60710|ACTB_MOUSE	L.LTEAPLNPK.A	N	19.89	981.549	9	-0.3	491.782	2	25.62			1265200				3	F3:20195	P20210108_BO3.raw	1	0	0	1	0	0	0	105	113			PEAKS DB
3	44723	P60710|ACTB_MOUSE	L.TEAPLNPK.A	N	19.21	868.465	8	0.7	435.24	2	18.72				1764900			4	F4:12253	P20210108_KO1.raw	1	0	0	0	1	0	0	106	113			PEAKS DB
2	44722	P63260|ACTG_MOUSE	K.LC(+57.02)YVALDFEQEMATAASSSSLEK.S	N	84.59	2549.17	23	-0.3	1275.59	2	55.55		1098400	0	770910	32631000	53260000	5	F5:52837	P20210108_KO2.raw	11	0	1	0	3	3	4	216	238	Carbamidomethylation	C2:Carbamidomethylation:1000.00	PEAKS DB
2	44722	P63260|ACTG_MOUSE	R.VAPEEHPVLLTEAPLNPK.A	N	84.55	1953.06	18	2.5	977.538	2	52.74	614100000	323280000	281660000	422110000	1243100000	1338400000	5	F5:50094	P20210108_KO2.raw	13	2	2	2	2	2	3	96	113			PEAKS DB
2	44722	P63260|ACTG_MOUSE	R.C(+57.02)PEALFQPSFLGMESC(+57.02)GIHETTFNSIMK.C	N	68.75	3230.45	28	1	1077.83	3	55.32			9957900	25201000	28425000	27958000	5	F5:52337	P20210108_KO2.raw	4	0	0	1	1	1	1	257	284	Carbamidomethylation	C1:Carbamidomethylation:1000.00;C16:Carbamidomethylation:1000.00	PEAKS DB
2	44722	P63260|ACTG_MOUSE	K.SYELPDGQVITIGNER.F	N	68.73	1789.88	16	1.2	895.951	2	53.24	307600000	174270000	159110000	237660000	564290000	569450000	1	F1:53602	P20210108_BO1.raw	19	4	3	2	3	4	3	239	254			PEAKS DB
2	44722	P63260|ACTG_MOUSE	M(+42.01)EEEIAALVIDNGSGMC(+57.02)K.A	Y	64.88	2007.9	18	0.6	1004.96	2	55.81	2626000		4870400	6511800		7691500	3	F3:54175	P20210108_BO3.raw	4	1	0	1	1	0	1	1	18	Acetylation (N-term); Carbamidomethylation	M1:Acetylation (N-term):1000.00;C17:Carbamidomethylation:1000.00	PEAKS DB
2	44722	P63260|ACTG_MOUSE	K.QEYDESGPSIVHR.K	N	64.14	1515.7	13	0.4	506.239	3	26.63	1626300000	606440000	81324000	98687000	27242000	65412000	1	F1:22837	P20210108_BO1.raw	45	24	13	4	2	1	1	360	372			PEAKS DB
2	44722	P63260|ACTG_MOUSE	M.E(+42.01)EEIAALVIDNGSGMC(+57.02)K.A	Y	63.34	1876.85	17	1.8	939.436	2	54.12	74495000	81685000	80590000	52736000	54782000	43060000	5	F5:51689	P20210108_KO2.raw	24	4	2	5	4	3	6	2	18	Acetylation (N-term); Carbamidomethylation	E1:Acetylation (N-term):1000.00;C16:Carbamidomethylation:1000.00	PEAKS DB
2	44722	P63260|ACTG_MOUSE	K.DLYANTVLSGGTTMYPGIADR.M	N	62.64	2214.06	21	7.2	1108.05	2	52.99	1347900				315410	1452100	6	F6:51711	P20210108_KO3.raw	3	1	0	0	0	1	1	292	312			PEAKS DB
2	44722	P63260|ACTG_MOUSE	R.HQGVMVGMGQK.D	N	61.85	1170.56	11	2.5	586.291	2	39.14		1864200	71597000	280520000	336290000	338310000	5	F5:35023	P20210108_KO2.raw	64	0	1	11	17	15	20	40	50			PEAKS DB
2	44722	P63260|ACTG_MOUSE	A.PEEHPVLLTEAPLNPK.A	N	59.72	1782.95	16	4.8	892.487	2	52.64	14368000	10231000			38243000	1389400	5	F5:49817	P20210108_KO2.raw	4	1	1	0	0	1	1	98	113			PEAKS DB
2	44722	P63260|ACTG_MOUSE	K.DLYANTVLSGGTTM(+15.99)YPGIADRMQK.E	N	59.15	2617.25	24	1.7	873.426	3	53.69				11059000	19237000	38564000	6	F6:52519	P20210108_KO3.raw	8	0	0	0	2	3	3	292	315	Oxidation (M)	M14:Oxidation (M):32.94	PEAKS DB
2	44722	P63260|ACTG_MOUSE	R.HQGVMVGM(+15.99)GQK.D	N	57.8	1186.56	11	1.3	594.287	2	39.97		55096000	51707000	38210000	216120000	251120000	6	F6:37373	P20210108_KO3.raw	10	0	2	2	1	3	2	40	50	Oxidation (M)	M8:Oxidation (M):60.00	PEAKS DB
2	44722	P63260|ACTG_MOUSE	K.DLYANTVLSGGTTMYPGIADRMQK.E	N	56.65	2601.26	24	4.8	868.097	3	52.19						84339000	6	F6:49791	P20210108_KO3.raw	1	0	0	0	0	0	1	292	315			PEAKS DB
2	44722	P63260|ACTG_MOUSE	M.E(+42.01)EEIAALVIDNGSGM(+15.99)C(+57.02)K.A	Y	56.27	1892.85	17	-0.1	947.432	2	53.46	3464100	4435900	4915000	2692100	3196700		3	F3:51633	P20210108_BO3.raw	5	1	1	1	1	1	0	2	18	Acetylation (N-term); Oxidation (M); Carbamidomethylation	E1:Acetylation (N-term):1000.00;M15:Oxidation (M):1000.00;C16:Carbamidomethylation:1000.00	PEAKS DB
2	44722	P63260|ACTG_MOUSE	K.DLYANTVLSGGTTMYPGIADRM(+15.99)QK.E	N	55.43	2617.25	24	0.3	873.425	3	54.26						24489000	6	F6:53678	P20210108_KO3.raw	2	0	0	0	0	0	2	292	315	Oxidation (M)	M22:Oxidation (M):17.85	PEAKS DB
2	44722	P63260|ACTG_MOUSE	K.DSYVGDEAQSK.R	N	55.27	1197.51	11	1.5	599.766	2	20.14	575600000	4753700000	268730000	3632400000	3253500000	6043200000	5	F5:14699	P20210108_KO2.raw	37	6	4	5	8	7	7	51	61			PEAKS DB
2	44722	P63260|ACTG_MOUSE	K.EITALAPSTMK.I	N	55.26	1160.61	11	1.6	581.314	2	37.71	5724000	4962400000	41623000	4251100000	2144900	3641400000	5	F5:33085	P20210108_KO2.raw	22	1	6	4	5	2	4	316	326			PEAKS DB
2	44722	P63260|ACTG_MOUSE	K.AGFAGDDAPR.A	N	54.74	975.441	10	2.2	488.729	2	23.96	1565900000	806920000	774070000	976390000	26007000	23132000	5	F5:17976	P20210108_KO2.raw	9	3	1	2	1	1	1	19	28			PEAKS DB
2	44722	P63260|ACTG_MOUSE	K.EITALAPSTM(+15.99)K.I	N	45.09	1176.61	11	1.3	589.311	2	28.9	1169500000	1007500000	1051900000	763550000	656660000	582990000	2	F2:25036	P20210108_BO2.raw	7	2	1	1	1	1	1	316	326	Oxidation (M)	M10:Oxidation (M):1000.00	PEAKS DB
2	44722	P63260|ACTG_MOUSE	R.DLTDYLMK.I	N	43.8	997.479	8	0.4	998.487	1	52.7	14573000	41896000				9977000	1	F1:52654	P20210108_BO1.raw	3	1	1	0	0	0	1	184	191			PEAKS DB
2	44722	P63260|ACTG_MOUSE	T.ALAPSTMK.I	N	41.61	817.437	8	3.6	818.447	1	36.91					4920000	4519400	5	F5:32192	P20210108_KO2.raw	2	0	0	0	0	1	1	319	326			PEAKS DB
2	44722	P63260|ACTG_MOUSE	M.ATAASSSSLEK.S	N	41.21	1050.52	11	0	526.267	2	14.2		15497000		0	6788700	12253000	4	F4:7765	P20210108_KO1.raw	3	0	1	0	0	1	1	228	238			PEAKS DB
2	44722	P63260|ACTG_MOUSE	S.YVGDEAQSK.R	N	39.71	995.456	9	-0.1	498.735	2	18.87	11547000	10368000	10391000	7462400		5530000	3	F3:13165	P20210108_BO3.raw	5	1	1	1	1	0	1	53	61			PEAKS DB
2	44722	P63260|ACTG_MOUSE	D.SYVGDEAQSK.R	N	39.36	1082.49	10	1.7	542.252	2	17.03	19942000	23618000	21072000	14590000	13245000	4702400	6	F6:11783	P20210108_KO3.raw	6	1	1	1	1	1	1	52	61			PEAKS DB
2	44722	P63260|ACTG_MOUSE	K.IIAPPERK.Y	N	38.05	922.56	8	1.8	308.528	3	34.66	3437700000	4454500000	4196000000	3264200000	3830800000	3392800000	6	F6:35000	P20210108_KO3.raw	14	3	2	2	2	3	2	329	336			PEAKS DB
2	44722	P63260|ACTG_MOUSE	R.TTGIVMDSGDGVTHTVPIYEGYALPH.A	N	35.43	2729.3	26	0.5	910.774	3	51.34	2116600	16403000	13758000				1	F1:51180	P20210108_BO1.raw	3	1	1	1	0	0	0	148	173			PEAKS DB
2	44722	P63260|ACTG_MOUSE	K.AGFAGDDAPRAVFPS.I	N	35.33	1476.7	15	3	739.359	2	49.24	10559000	16282000	16466000	9879000		6497500	2	F2:48238	P20210108_BO2.raw	5	1	1	1	1	0	1	19	33			PEAKS DB
2	44722	P63260|ACTG_MOUSE	K.C(+57.02)DVDIRK.D	N	34.96	904.444	7	0.1	453.229	2	32.44		1183000000	818490000	142580000	1193200000	1873300000	5	F5:26113	P20210108_KO2.raw	50	0	7	13	9	7	14	285	291	Carbamidomethylation	C1:Carbamidomethylation:1000.00	PEAKS DB
2	44722	P63260|ACTG_MOUSE	R.GYSFTTTAER.E	N	34.64	1131.52	10	2.6	566.769	2	41.73	136560000	51464000	13022000	7267600			1	F1:38484	P20210108_BO1.raw	6	1	2	2	1	0	0	197	206			PEAKS DB
2	44722	P63260|ACTG_MOUSE	V.GDEAQSK.R	N	34.6	733.324	7	0.1	734.332	1	19.33	29325000						1	F1:15189	P20210108_BO1.raw	1	1	0	0	0	0	0	55	61			PEAKS DB
2	44722	P63260|ACTG_MOUSE	Y.VGDEAQSK.R	N	33.23	832.393	8	0.6	833.4	1	18.96	10005000	9821300	10096000	7430200			2	F2:14097	P20210108_BO2.raw	4	1	1	1	1	0	0	54	61			PEAKS DB
2	44722	P63260|ACTG_MOUSE	I.TALAPSTMK.I	N	32.56	918.484	9	-0.8	460.249	2	37.36	9283200	8061700	7992600	6401100	8186600		5	F5:32063	P20210108_KO2.raw	5	1	1	1	1	1	0	318	326			PEAKS DB
2	44722	P63260|ACTG_MOUSE	N.TVLSGGTTMYPGIADRMQK.E	N	32.25	2025	19	-2.2	676.006	3	53.61			1714500				3	F3:51846	P20210108_BO3.raw	1	0	0	1	0	0	0	297	315			PEAKS DB
2	44722	P63260|ACTG_MOUSE	A.LAPSTMK.I	N	31.46	746.4	7	1.7	747.408	1	37.13	9996400	7980200		7812800		6725300	4	F4:32460	P20210108_KO1.raw	4	1	1	0	1	0	1	320	326			PEAKS DB
2	44722	P63260|ACTG_MOUSE	G.FAGDDAPR.A	N	28.42	847.382	8	-1.8	424.698	2	22.6	0				10261000	13190000	6	F6:17746	P20210108_KO3.raw	2	0	0	0	0	1	1	21	28			PEAKS DB
2	44722	P63260|ACTG_MOUSE	K.IIAPPER.K	N	24.9	794.465	7	2.3	398.241	2	25.91	164420000	56661000					1	F1:21556	P20210108_BO1.raw	2	1	1	0	0	0	0	329	335			PEAKS DB
2	44722	P63260|ACTG_MOUSE	F.AGDDAPR.A	N	22.91	700.314	7	0.9	701.322	1	22.6						22746000	6	F6:17093	P20210108_KO3.raw	1	0	0	0	0	0	1	22	28			PEAKS DB
2	44722	P63260|ACTG_MOUSE	K.AGFAGDD.A	N	22.76	651.25	7	0.3	652.257	1	20.55		2029900	1948600	1307100	1173800	614800	2	F2:15616	P20210108_BO2.raw	5	0	1	1	1	1	1	19	25			PEAKS DB
2	44722	P63260|ACTG_MOUSE	K.QEYDESGPSIVH.R	N	20.83	1359.59	12	1.3	680.805	2	32.52	785030			1747400			1	F1:29424	P20210108_BO1.raw	2	1	0	0	1	0	0	360	371			PEAKS DB
2	44722	P63260|ACTG_MOUSE	L.LTEAPLNPK.A	N	19.89	981.549	9	-0.3	491.782	2	25.62			1265200				3	F3:20195	P20210108_BO3.raw	1	0	0	1	0	0	0	105	113			PEAKS DB
2	44722	P63260|ACTG_MOUSE	L.TEAPLNPK.A	N	19.21	868.465	8	0.7	435.24	2	18.72				1764900			4	F4:12253	P20210108_KO1.raw	1	0	0	0	1	0	0	106	113			PEAKS DB
60	44741	P26039|TLN1_MOUSE	K.VGAIPANALDDGQWSQGLISAAR.M	Y	87.96	2309.18	23	3.6	1155.6	2	52.4				3293700	5969100	2930900	5	F5:49538	P20210108_KO2.raw	4	0	0	0	1	2	1	2376	2398			PEAKS DB
60	44741	P26039|TLN1_MOUSE	K.ASVPTIQDQASAMQLSQC(+57.02)AK.N	Y	71.68	2133.02	20	2.8	1067.52	2	42.71	7430700	2712100	9690300	6637800	11481000	9352700	1	F1:41266	P20210108_BO1.raw	10	2	1	2	1	2	2	1006	1025	Carbamidomethylation	C18:Carbamidomethylation:1000.00	PEAKS DB
60	44741	P26039|TLN1_MOUSE	K.ASAGPQPLLVQSC(+57.02)K.A	Y	70.21	1454.76	14	2.9	728.387	2	33.57	37355000	30763000	35501000	37145000	33458000	25333000	5	F5:28823	P20210108_KO2.raw	6	1	1	1	1	1	1	944	957	Carbamidomethylation	C13:Carbamidomethylation:1000.00	PEAKS DB
60	44741	P26039|TLN1_MOUSE	K.VSQMAQYFEPLTLAAVGAASK.T	Y	66.79	2181.11	21	2.5	1091.57	2	55.28	1406900	4183500	1723500	2767300			4	F4:52785	P20210108_KO1.raw	6	1	2	1	2	0	0	1731	1751			PEAKS DB
60	44741	P26039|TLN1_MOUSE	K.VGDDPAVWQLK.N	Y	56.74	1226.63	11	1.8	614.323	2	50.55	12262000	13869000	16344000	18489000	14271000	14885000	1	F1:50181	P20210108_BO1.raw	6	1	1	1	1	1	1	2105	2115			PEAKS DB
60	44741	P26039|TLN1_MOUSE	K.VLVQNAAGSQEK.L	Y	55.83	1242.66	12	0.1	622.336	2	18.5	50511000	47848000	47674000	49724000	48667000	38889000	5	F5:12278	P20210108_KO2.raw	7	1	1	1	2	1	1	2032	2043			PEAKS DB
60	44741	P26039|TLN1_MOUSE	K.ALSTDPASPNLK.S	Y	55.65	1212.63	12	2.3	607.326	2	26.29		42123000	45526000	106410000	42105000	32404000	6	F6:21423	P20210108_KO3.raw	5	0	1	1	1	1	1	1321	1332			PEAKS DB
60	44741	P26039|TLN1_MOUSE	K.QAAASATQTIAAAQHAASAPK.A	Y	51.14	1964.01	21	3.5	655.679	3	43.56			16728000	15685000	18118000	14706000	5	F5:39892	P20210108_KO2.raw	4	0	0	1	1	1	1	923	943			PEAKS DB
60	44741	P26039|TLN1_MOUSE	K.NC(+57.02)GQMSEIEAK.V	Y	49.32	1265.54	11	0.8	633.777	2	27.2	8824700	7760600	6456200	909930	8368800	1006500	1	F1:23522	P20210108_BO1.raw	9	2	1	1	2	2	1	285	295	Carbamidomethylation	C2:Carbamidomethylation:1000.00	PEAKS DB
60	44741	P26039|TLN1_MOUSE	K.AGALQC(+57.02)SPSDVYTK.K	Y	48.8	1495.7	14	1.3	748.857	2	29.21	32954000	27941000	33742000	35826000	27432000	23205000	5	F5:23612	P20210108_KO2.raw	6	1	1	1	1	1	1	1934	1947	Carbamidomethylation	C6:Carbamidomethylation:1000.00	PEAKS DB
60	44741	P26039|TLN1_MOUSE	K.C(+57.02)TQDLGNSTK.A	Y	48.51	1122.5	10	-0.1	562.256	2	14.17	2218300			7055400	2105300		5	F5:7756	P20210108_KO2.raw	3	1	0	0	1	1	0	1087	1096	Carbamidomethylation	C1:Carbamidomethylation:1000.00	PEAKS DB
60	44741	P26039|TLN1_MOUSE	K.TLSHPQQMALLDQTK.T	Y	48.37	1709.88	15	-0.6	570.966	3	53.77			2164300	0			3	F3:51827	P20210108_BO3.raw	1	0	0	1	0	0	0	1752	1766			PEAKS DB
60	44741	P26039|TLN1_MOUSE	K.VLGEAMTGISQNAK.N	Y	47.81	1417.72	14	-1.7	709.868	2	37.69	3943000	3857500	8500900	15302000	9889300	7533600	5	F5:32836	P20210108_KO2.raw	11	1	1	4	1	3	1	1402	1415			PEAKS DB
60	44741	P26039|TLN1_MOUSE	R.M(+15.99)ATNAAAQNAIK.K	Y	47.31	1218.6	12	1	610.309	2	17.18	62206	0	395660	868090	2345100		5	F5:10846	P20210108_KO2.raw	4	1	0	1	1	1	0	899	910	Oxidation (M)	M1:Oxidation (M):1000.00	PEAKS DB
60	44741	P26039|TLN1_MOUSE	K.TMQFEPSTMVYDAC(+57.02)R.M	Y	46.51	1834.77	15	2.3	918.394	2	50.95	980500			1190000	2491300	2040800	6	F6:49251	P20210108_KO3.raw	4	1	0	0	1	1	1	16	30	Carbamidomethylation	C14:Carbamidomethylation:1000.00	PEAKS DB
60	44741	P26039|TLN1_MOUSE	K.EVANSTANLVK.T	N	45.6	1144.61	11	0.2	573.312	2	25.93	41090000	35858000	35229000	38199000	36037000	29370000	4	F4:20002	P20210108_KO1.raw	6	1	1	1	1	1	1	1531	1541			PEAKS DB
60	44741	P26039|TLN1_MOUSE	K.LAQAAQSSVATITR.L	Y	45.54	1415.77	14	2.5	708.896	2	30.63					814010	1992700	6	F6:26304	P20210108_KO3.raw	5	0	0	0	0	2	3	2044	2057			PEAKS DB
60	44741	P26039|TLN1_MOUSE	K.NGNLPEFGDAIATASK.A	Y	44.57	1603.78	16	2.2	802.901	2	50.11				6394300	7399800		5	F5:46967	P20210108_KO2.raw	2	0	0	0	1	1	0	1416	1431			PEAKS DB
60	44741	P26039|TLN1_MOUSE	R.ILAQATSDLVNAIK.A	Y	43.13	1455.83	14	2.5	728.924	2	52.68				2305100		6566200	6	F6:51138	P20210108_KO3.raw	2	0	0	0	1	0	1	828	841			PEAKS DB
60	44741	P26039|TLN1_MOUSE	K.GITMATAK.A	N	40.66	791.421	8	1.8	792.43	1	24.16	2080200			20169000		16133000	1	F1:20164	P20210108_BO1.raw	3	1	0	0	1	0	1	2181	2188			PEAKS DB
60	44741	P26039|TLN1_MOUSE	K.ALGDLISATK.A	Y	39.49	987.56	10	2	494.788	2	45.38	26595000	29845000	31843000	32734000	31061000	25411000	5	F5:41987	P20210108_KO2.raw	6	1	1	1	1	1	1	2090	2099			PEAKS DB
60	44741	P26039|TLN1_MOUSE	K.AASAAQRELVAQGK.V	Y	38.47	1398.76	14	-1.3	467.259	3	37.76	13701000	14951000	11644000	11184000	8839200	10211000	2	F2:34781	P20210108_BO2.raw	8	2	1	2	1	1	1	2362	2375			PEAKS DB
60	44741	P26039|TLN1_MOUSE	K.VLVEDTK.V	Y	37.5	802.444	7	0.8	803.452	1	20.49		38992000	37603000	40488000	38798000	555970	2	F2:15417	P20210108_BO2.raw	6	0	2	1	1	1	1	2025	2031			PEAKS DB
60	44741	P26039|TLN1_MOUSE	K.ADAEGESDLENSRK.L	Y	34.27	1519.67	14	3.3	507.567	3	28.69			11849000		12119000	10727000	6	F6:23418	P20210108_KO3.raw	3	0	0	1	0	1	1	842	855			PEAKS DB
60	44741	P26039|TLN1_MOUSE	K.TIMVDDSK.T	Y	33.97	907.432	8	0.5	454.724	2	24	0	18793000	0	0	16337000	0	2	F2:19486	P20210108_BO2.raw	2	0	1	0	0	1	0	99	106			PEAKS DB
60	44741	P26039|TLN1_MOUSE	R.GVAALTSDPAVQAIVLDTASDVLDK.A	Y	33.33	2468.3	25	2.7	823.777	3	55.82						2404100	6	F6:54663	P20210108_KO3.raw	1	0	0	0	0	0	1	1137	1161			PEAKS DB
60	44741	P26039|TLN1_MOUSE	R.AAMEPIVISAK.T	Y	32.12	1128.62	11	6.6	565.322	2	46.22					0	6117500	6	F6:43991	P20210108_KO3.raw	1	0	0	0	0	0	1	1594	1604			PEAKS DB
60	44741	P26039|TLN1_MOUSE	K.GISMSSSK.L	Y	30.08	795.38	8	-0.8	398.697	2	19.66		10313000			1278400	6196600	2	F2:14587	P20210108_BO2.raw	5	0	2	0	0	2	1	1307	1314			PEAKS DB
60	44741	P26039|TLN1_MOUSE	K.AVTQALNR.C	Y	29.01	871.487	8	0	436.751	2	19.05		9644300		17243000	36111000	32440000	6	F6:13661	P20210108_KO3.raw	4	0	1	0	1	1	1	1191	1198			PEAKS DB
60	44741	P26039|TLN1_MOUSE	K.ASSLIEEAK.K	Y	27.87	946.497	9	1.8	474.257	2	30.5	32539000			28359000	24485000	20850000	4	F4:25367	P20210108_KO1.raw	4	1	0	0	1	1	1	1162	1170			PEAKS DB
60	44741	P26039|TLN1_MOUSE	K.AVAEQIPLLVQGVR.G	Y	27.85	1491.88	14	1	746.947	2	52.2						1599000	6	F6:50682	P20210108_KO3.raw	1	0	0	0	0	0	1	958	971			PEAKS DB
60	44741	P26039|TLN1_MOUSE	R.MATNAAAQNAIK.K	Y	26.93	1202.61	12	1	602.312	2	20.49				8154400	21574000	23284000	6	F6:14780	P20210108_KO3.raw	3	0	0	0	1	1	1	899	910			PEAKS DB
60	44741	P26039|TLN1_MOUSE	K.STVLQQQYNRVGK.V	Y	26.8	1519.81	13	2.9	507.612	3	48.3			7215700	6323200		15665000	6	F6:46815	P20210108_KO3.raw	3	0	0	1	1	0	1	429	441			PEAKS DB
60	44741	P26039|TLN1_MOUSE	K.AVEDEATK.G	Y	26.39	861.408	8	-1.3	431.711	2	12.93	0	0					1	F1:8194	P20210108_BO1.raw	0	0	0	0	0	0	0	2134	2141			PEAKS DB
60	44741	P26039|TLN1_MOUSE	K.VMVTNVTSLLK.T	N	25.79	1203.69	11	1.6	602.853	2	53				8447800			4	F4:50437	P20210108_KO1.raw	1	0	0	0	1	0	0	2120	2130			PEAKS DB
60	44741	P26039|TLN1_MOUSE	K.AVSSAIAK.L	Y	25.62	745.433	8	0.7	746.441	1	16.86	2477500			71324000	3558700	759010000	4	F4:10388	P20210108_KO1.raw	4	1	0	0	1	1	1	1097	1104			PEAKS DB
60	44741	P26039|TLN1_MOUSE	K.STVLQQQYNR.V	Y	24.4	1235.63	10	4.5	618.823	2	26.15						635860	6	F6:21315	P20210108_KO3.raw	1	0	0	0	0	0	1	429	438			PEAKS DB
60	44741	P26039|TLN1_MOUSE	K.GITM(+15.99)ATAK.A	N	24.2	807.416	8	-1.6	404.715	2	13.11				3493000		3879000	6	F6:7003	P20210108_KO3.raw	2	0	0	0	1	0	1	2181	2188	Oxidation (M)	M4:Oxidation (M):1000.00	PEAKS DB
60	44741	P26039|TLN1_MOUSE	K.TIM(+15.99)VDDSK.T	Y	23.95	923.427	8	-1	462.72	2	18.51			2557500				3	F3:12517	P20210108_BO3.raw	1	0	0	1	0	0	0	99	106	Oxidation (M)	M3:Oxidation (M):1000.00	PEAKS DB
60	44741	P26039|TLN1_MOUSE	K.ISIGNVVK.T	Y	23.39	828.507	8	-6.4	415.258	2	40.62		12344000		13197000		3457700	6	F6:37758	P20210108_KO3.raw	3	0	1	0	1	0	1	8	15			PEAKS DB
60	44741	P26039|TLN1_MOUSE	R.AVTDSINQLITMC(+57.02)TQQAPGQK.E	Y	21.57	2303.12	21	0.3	768.716	3	51.63					1370800	1645500	6	F6:50150	P20210108_KO3.raw	2	0	0	0	0	1	1	1341	1361	Carbamidomethylation	C13:Carbamidomethylation:1000.00	PEAKS DB
60	44741	P26039|TLN1_MOUSE	K.ILADATAK.M	Y	21.33	801.46	8	-3.1	401.736	2	21.48				8851400			4	F4:15501	P20210108_KO1.raw	1	0	0	0	1	0	0	862	869			PEAKS DB
60	44741	P26039|TLN1_MOUSE	C.ALSTSQLVAC(+57.02)TK.V	Y	19.99	1277.66	12	0.6	639.84	2	34.36						1217300	6	F6:30516	P20210108_KO3.raw	1	0	0	0	0	0	1	710	721	Carbamidomethylation	C10:Carbamidomethylation:1000.00	PEAKS DB
60	44741	P26039|TLN1_MOUSE	K.GISM(+15.99)SSSK.L	Y	19.34	811.375	8	-1.3	406.694	2	10.86				233950			4	F4:4614	P20210108_KO1.raw	1	0	0	0	1	0	0	1307	1314	Oxidation (M)	M4:Oxidation (M):1000.00	PEAKS DB
41	44725	Q80X90|FLNB_MOUSE	K.IEYDDQNDGSC(+57.02)DVK.Y	Y	72.81	1656.66	14	0.7	829.337	2	23.2	14867000	13905000	14830000	13986000	11727000	8086000	5	F5:16698	P20210108_KO2.raw	7	1	1	2	1	1	1	594	607	Carbamidomethylation	C11:Carbamidomethylation:1000.00	PEAKS DB
41	44725	Q80X90|FLNB_MOUSE	K.APLNVQFSSPLPGEAVK.D	Y	72.47	1752.94	17	1.2	877.479	2	51.32	6210100	5078400	6559000	6517700	6487200	5611100	5	F5:48338	P20210108_KO2.raw	6	1	1	1	1	1	1	878	894			PEAKS DB
41	44725	Q80X90|FLNB_MOUSE	K.ILAQDGEGQPIDIQMK.S	Y	71.16	1754.89	16	1.7	878.452	2	46.57	14816000	12908000	15890000	14078000	14648000	10898000	3	F3:43986	P20210108_BO3.raw	7	1	1	1	1	2	1	682	697			PEAKS DB
41	44725	Q80X90|FLNB_MOUSE	K.ILAQDGEGQPIDIQM(+15.99)K.S	Y	69.94	1770.88	16	2.5	886.451	2	34.71	1792600	1410900	1430400	1398100	686120		5	F5:29756	P20210108_KO2.raw	5	1	1	1	1	1	0	682	697	Oxidation (M)	M15:Oxidation (M):1000.00	PEAKS DB
41	44725	Q80X90|FLNB_MOUSE	K.AQITNPSGASTEC(+57.02)FVK.D	Y	65.27	1708.81	16	2.1	855.414	2	35.08	28410000	21422000	25070000	23648000	21804000	16818000	3	F3:30732	P20210108_BO3.raw	6	1	1	1	1	1	1	1268	1283	Carbamidomethylation	C13:Carbamidomethylation:1000.00	PEAKS DB
41	44725	Q80X90|FLNB_MOUSE	K.SGC(+57.02)TINNPAEFIVDPK.D	Y	64.65	1760.84	16	2	881.429	2	51.65	2327600	3774900	6437000	3612100	2814800	13818000	2	F2:50931	P20210108_BO2.raw	7	1	1	1	2	1	1	658	673	Carbamidomethylation	C3:Carbamidomethylation:1000.00	PEAKS DB
41	44725	Q80X90|FLNB_MOUSE	K.VDIQTEDLEDGTC(+57.02)K.V	Y	62.26	1621.71	14	1.4	811.865	2	33.82	16283000	13298000	16139000	12885000	12543000	5359000	5	F5:29060	P20210108_KO2.raw	6	1	1	1	1	1	1	2045	2058	Carbamidomethylation	C13:Carbamidomethylation:1000.00	PEAKS DB
41	44725	Q80X90|FLNB_MOUSE	K.SPFEVQVGPEAGMQK.V	Y	62.18	1602.77	15	0	802.393	2	48.58	16069000	14361000	18574000	17777000	16067000	9921000	1	F1:47854	P20210108_BO1.raw	8	1	1	2	2	1	1	537	551			PEAKS DB
41	44725	Q80X90|FLNB_MOUSE	K.MDC(+57.02)QEIPEGYK.V	Y	59.05	1368.57	11	0.5	685.292	2	32.55	28310000	16415000	22873000	23012000	20030000	22694000	2	F2:29364	P20210108_BO2.raw	7	1	1	1	1	1	2	2429	2439	Carbamidomethylation	C3:Carbamidomethylation:1000.00	PEAKS DB
41	44725	Q80X90|FLNB_MOUSE	K.C(+57.02)LATGPGIAPTVK.T	Y	56.3	1283.69	13	2.2	642.854	2	33.9		25108000	26882000		22730000	13906000	2	F2:30537	P20210108_BO2.raw	4	0	1	1	0	1	1	1617	1629	Carbamidomethylation	C1:Carbamidomethylation:1000.00	PEAKS DB
41	44725	Q80X90|FLNB_MOUSE	K.VMYTPMAPGNYLIGVK.Y	Y	55.23	1752.89	16	1.6	877.456	2	53.2		6084400	8243300	7648000	6472300		3	F3:51382	P20210108_BO3.raw	4	0	1	1	1	1	0	2440	2455			PEAKS DB
41	44725	Q80X90|FLNB_MOUSE	K.GAGTGGLGLTVEGPC(+57.02)EAK.I	N	53.71	1672.81	18	2	837.413	2	46.94	1636400	1371900	1164600	1847300	2528100		5	F5:43155	P20210108_KO2.raw	5	1	1	1	1	1	0	1067	1084	Carbamidomethylation	C15:Carbamidomethylation:1000.00	PEAKS DB
41	44725	Q80X90|FLNB_MOUSE	K.SPFTVGVAAPLDLSK.I	Y	51.48	1500.82	15	-4	751.414	2	53.41		13471000	13907000	18103000	10446000	5269500	4	F4:50505	P20210108_KO1.raw	5	0	1	1	1	1	1	932	946			PEAKS DB
41	44725	Q80X90|FLNB_MOUSE	R.AC(+57.02)IPQSFTVDSSK.A	Y	50.75	1438.68	13	5.8	720.35	2	38.54	14086000	7837800	7201700	12217000	17649000	15004000	5	F5:34261	P20210108_KO2.raw	6	1	1	1	1	1	1	1437	1449	Carbamidomethylation	C2:Carbamidomethylation:1000.00	PEAKS DB
41	44725	Q80X90|FLNB_MOUSE	K.TYSVEYLPK.V	Y	49.35	1098.56	9	1	550.288	2	47.06	13204000	19678000	11213000	8429600			2	F2:45689	P20210108_BO2.raw	6	2	2	1	1	0	0	314	322			PEAKS DB
41	44725	Q80X90|FLNB_MOUSE	K.IAGPGLSSC(+57.02)VR.A	Y	48.34	1115.58	11	1.4	558.796	2	32.1	18759000	7944800	10559000	17134000	38555000	29292000	5	F5:27123	P20210108_KO2.raw	8	1	1	1	2	2	1	1426	1436	Carbamidomethylation	C9:Carbamidomethylation:1000.00	PEAKS DB
41	44725	Q80X90|FLNB_MOUSE	K.DGTYAVTYIPDK.T	Y	48.34	1341.65	12	2.9	671.832	2	44.66	0	0	0	33606000		19185000	3	F3:41680	P20210108_BO3.raw	2	0	0	0	1	0	1	1573	1584			PEAKS DB
41	44725	Q80X90|FLNB_MOUSE	K.ADIEMPFDPSK.V	Y	47.27	1248.57	11	1.4	625.293	2	50.51	6934000	7703600	11172000	9389700	0	10056000	3	F3:48253	P20210108_BO3.raw	5	1	1	1	1	0	1	1125	1135			PEAKS DB
41	44725	Q80X90|FLNB_MOUSE	K.AFGPGIEGK.D	Y	45.93	874.455	9	1.4	438.235	2	30.89	36164000	36034000	44527000	38127000	33076000	29152000	3	F3:26304	P20210108_BO3.raw	6	1	1	1	1	1	1	1233	1241			PEAKS DB
41	44725	Q80X90|FLNB_MOUSE	K.VEPAIDTSGIK.A	Y	45.93	1128.6	11	2.6	565.31	2	31.09	59164000	41534000	42467000	0	52160000	37038000	6	F6:26957	P20210108_KO3.raw	5	1	1	1	0	1	1	1222	1232			PEAKS DB
41	44725	Q80X90|FLNB_MOUSE	K.AEISC(+57.02)IDNK.D	Y	43.87	1048.49	9	2	525.251	2	23.41	31473000	31500000	34332000	27212000	4996900	7325400	3	F3:17960	P20210108_BO3.raw	7	1	1	1	1	1	2	1864	1872	Carbamidomethylation	C5:Carbamidomethylation:1000.00	PEAKS DB
41	44725	Q80X90|FLNB_MOUSE	K.VVASGPGLEHGK.V	Y	43.11	1149.61	12	1	384.212	3	34.32	40987000	47572000	45246000	32399000	32300000	26176000	1	F1:31763	P20210108_BO1.raw	7	1	2	1	1	1	1	1136	1147			PEAKS DB
41	44725	Q80X90|FLNB_MOUSE	R.SSTETC(+57.02)YSAIPK.S	Y	42.46	1342.61	12	1.5	672.312	2	29.95			1887900	2298100	6847300		5	F5:24419	P20210108_KO2.raw	3	0	0	1	1	1	0	2496	2507	Carbamidomethylation	C6:Carbamidomethylation:1000.00	PEAKS DB
41	44725	Q80X90|FLNB_MOUSE	K.DQEFAIDTNGAGGQGK.L	Y	41.6	1606.72	16	-2.4	804.366	2	34.68				860610			4	F4:29703	P20210108_KO1.raw	1	0	0	0	1	0	0	961	976			PEAKS DB
41	44725	Q80X90|FLNB_MOUSE	K.ATPEIVDNK.D	Y	40.19	985.508	9	-0.4	493.761	2	20.48	25285000	25038000	26338000	21860000	17314000	18956000	6	F6:14940	P20210108_KO3.raw	6	1	1	1	1	1	1	1772	1780			PEAKS DB
41	44725	Q80X90|FLNB_MOUSE	K.VLPTYDASK.V	Y	39.6	992.518	9	-0.3	497.266	2	26.5	48970000	41248000	44687000	38824000	35704000	27601000	5	F5:20856	P20210108_KO2.raw	6	1	1	1	1	1	1	1511	1519			PEAKS DB
41	44725	Q80X90|FLNB_MOUSE	K.SSFLVDC(+57.02)SK.A	Y	39.36	1041.48	9	0.6	521.748	2	38.95	0	0	10126000	8842200	10128000		3	F3:35132	P20210108_BO3.raw	3	0	0	1	1	1	0	2531	2539	Carbamidomethylation	C7:Carbamidomethylation:1000.00	PEAKS DB
41	44725	Q80X90|FLNB_MOUSE	K.SPFEVNVDK.A	Y	38.79	1033.51	9	1.9	517.762	2	44.12	36850000	13204000	24237000	29270000	48154000	24029000	5	F5:39955	P20210108_KO2.raw	9	1	2	2	1	2	1	341	349			PEAKS DB
41	44725	Q80X90|FLNB_MOUSE	K.DLAEDAPWK.K	N	37	1043.49	9	3	522.755	2	48.6		33561000	30099000	29698000	20469000	30724000	3	F3:46232	P20210108_BO3.raw	5	0	1	1	1	1	1	7	15			PEAKS DB
41	44725	Q80X90|FLNB_MOUSE	K.AEGPGLSK.A	Y	33.34	757.397	8	-1.3	379.705	2	15.94	30484000	21957000	55828000	0	27368000	16832000	5	F5:9481	P20210108_KO2.raw	7	1	1	2	0	2	1	850	857			PEAKS DB
41	44725	Q80X90|FLNB_MOUSE	K.IQQNTFTR.W	N	32.68	1006.52	8	-0.3	504.267	2	23.67	23813000				78737000	71457000	5	F5:18039	P20210108_KO2.raw	3	1	0	0	0	1	1	17	24			PEAKS DB
41	44725	Q80X90|FLNB_MOUSE	R.GIEPTGNMVK.Q	N	32.49	1044.53	10	2.3	523.272	2	27.24					34683000	17464000	6	F6:22702	P20210108_KO3.raw	2	0	0	0	0	1	1	263	272			PEAKS DB
41	44725	Q80X90|FLNB_MOUSE	K.PVQPGPHVVK.V	Y	30.73	1056.61	10	-0.6	353.21	3	33.86		21308000			12095000	15993000	5	F5:28888	P20210108_KO2.raw	3	0	1	0	0	1	1	420	429			PEAKS DB
41	44725	Q80X90|FLNB_MOUSE	K.DAGSAPLK.I	Y	30.33	757.397	8	0.1	379.706	2	14.59			36728000	9591300	26983000	48574000	3	F3:8989	P20210108_BO3.raw	6	0	0	1	1	2	2	674	681			PEAKS DB
41	44725	Q80X90|FLNB_MOUSE	K.VVPC(+57.02)LVAPVAGREC(+57.02)STAK.F	Y	28.47	1912.99	18	2.8	638.671	3	47.48				18407000	18443000	7959500	6	F6:45177	P20210108_KO3.raw	3	0	0	0	1	1	1	988	1005	Carbamidomethylation	C4:Carbamidomethylation:1000.00;C14:Carbamidomethylation:1000.00	PEAKS DB
41	44725	Q80X90|FLNB_MOUSE	K.AGLAPLEVR.V	Y	24.91	924.539	9	1.1	463.277	2	45.29	9888600	4548200			21450000		2	F2:43460	P20210108_BO2.raw	3	1	1	0	0	1	0	1450	1458			PEAKS DB
41	44725	Q80X90|FLNB_MOUSE	K.M(+15.99)DC(+57.02)QEIPEGYK.V	Y	24.12	1384.56	11	0.8	693.29	2	27.81					474110		5	F5:22318	P20210108_KO2.raw	1	0	0	0	0	1	0	2429	2439	Oxidation (M); Carbamidomethylation	M1:Oxidation (M):1000.00;C3:Carbamidomethylation:1000.00	PEAKS DB
41	44725	Q80X90|FLNB_MOUSE	V.ASGPGLEHGK.V	Y	23.09	951.477	10	-2.5	476.745	2	31.84				7027900			4	F4:27787	P20210108_KO1.raw	1	0	0	0	1	0	0	1138	1147			PEAKS DB
41	44725	Q80X90|FLNB_MOUSE	K.AEVSIQNNK.D	Y	22.2	1001.51	9	0.8	501.765	2	20.62			119710000			87173000	6	F6:16027	P20210108_KO3.raw	2	0	0	1	0	0	1	1178	1186			PEAKS DB
16	44733	P63017|HSP7C_MOUSE	K.SINPDEAVAYGAAVQAAILSGDK.S	Y	80.48	2259.14	23	3.3	1130.58	2	55.18	6465300	105110000	134880000	63105000	82242000	91877000	5	F5:52421	P20210108_KO2.raw	28	1	4	6	5	7	5	362	384			PEAKS DB
16	44733	P63017|HSP7C_MOUSE	K.TVTNAVVTVPAYFNDSQRQATK.D	Y	71.36	2409.23	22	1.4	1205.62	2	53.98	62127000	315680000	224240000	132800000	112440000	445180	3	F3:52147	P20210108_BO3.raw	21	2	8	6	1	3	1	138	159			PEAKS DB
16	44733	P63017|HSP7C_MOUSE	R.IINEPTAAAIAYGLDK.K	N	65.72	1658.89	16	3.4	830.454	2	51.53	245810000	166550000	162770000	215870000	394010000	385200000	5	F5:48854	P20210108_KO2.raw	12	2	2	2	2	2	2	172	187			PEAKS DB
16	44733	P63017|HSP7C_MOUSE	K.SFYPEEVSSMVLTK.M	Y	65.02	1615.78	14	-0.1	808.897	2	53.48	143520000	160330000	216070000	121560000	114180000	118200000	5	F5:51017	P20210108_KO2.raw	14	1	1	4	1	2	5	113	126			PEAKS DB
16	44733	P63017|HSP7C_MOUSE	K.NQVAMNPTNTVFDAK.R	Y	63.62	1648.79	15	2.1	825.403	2	42.65	748580000	662270000	712010000	518540000	473550000	442260000	5	F5:38874	P20210108_KO2.raw	18	3	2	4	3	3	3	57	71			PEAKS DB
16	44733	P63017|HSP7C_MOUSE	K.NQVAM(+15.99)NPTNTVFDAK.R	Y	62.61	1664.78	15	1.9	833.4	2	35.99	98024000	83325000	93678000	62625000	53772000	41399000	1	F1:33757	P20210108_BO1.raw	6	1	1	1	1	1	1	57	71	Oxidation (M)	M5:Oxidation (M):1000.00	PEAKS DB
16	44733	P63017|HSP7C_MOUSE	K.STAGDTHLGGEDFDNR.M	N	60.81	1690.72	16	0.9	846.367	2	49.81	76542000	43126000			25011000	57625000	2	F2:49053	P20210108_BO2.raw	10	5	2	0	0	1	2	221	236			PEAKS DB
16	44733	P63017|HSP7C_MOUSE	K.TVTNAVVTVPAYFNDSQR.Q	Y	57.76	1980.99	18	1.7	991.504	2	51.47	31637000	6088000		20524000	22764000	61374000	1	F1:51509	P20210108_BO1.raw	8	2	1	0	2	1	2	138	155			PEAKS DB
16	44733	P63017|HSP7C_MOUSE	R.FDDAVVQSDMK.H	Y	56.09	1253.56	11	2.7	627.789	2	37.33	19077000	0	2567400	0	25964000	14750000	4	F4:32741	P20210108_KO1.raw	6	1	0	1	0	2	2	78	88			PEAKS DB
16	44733	P63017|HSP7C_MOUSE	K.SFYPEEVSSM(+15.99)VLTK.M	Y	55.95	1631.78	14	3	816.897	2	50.88	12500000	17354000	20166000	12849000	0	6878400	3	F3:48713	P20210108_BO3.raw	5	1	1	1	1	0	1	113	126	Oxidation (M)	M10:Oxidation (M):1000.00	PEAKS DB
16	44733	P63017|HSP7C_MOUSE	K.DAGTIAGLNVLR.I	Y	54.04	1198.67	12	1.3	600.342	2	51.91	142540000	89839000	81745000	111570000	224560000	226650000	2	F2:51261	P20210108_BO2.raw	6	1	1	1	1	1	1	160	171			PEAKS DB
16	44733	P63017|HSP7C_MOUSE	K.NSLESYAFNMK.A	Y	53.09	1302.59	11	1.1	652.304	2	52.78	200760000	188830000	211110000	152110000	156130000	104900000	1	F1:53140	P20210108_BO1.raw	6	1	1	1	1	1	1	540	550			PEAKS DB
16	44733	P63017|HSP7C_MOUSE	K.VC(+57.02)NPIITK.L	Y	53.02	943.516	8	1.7	472.766	2	28.46	1296400000	1283300000	1393300000	976290000	876260000	830620000	5	F5:23425	P20210108_KO2.raw	6	1	1	1	1	1	1	602	609	Carbamidomethylation	C2:Carbamidomethylation:1000.00	PEAKS DB
16	44733	P63017|HSP7C_MOUSE	R.TTPSYVAFTDTER.L	N	50.54	1486.69	13	2.8	744.356	2	48.52	125120000	48713000	44028000	15224000	17527000	14458000	1	F1:47810	P20210108_BO1.raw	25	6	5	5	3	4	2	37	49			PEAKS DB
16	44733	P63017|HSP7C_MOUSE	N.QVAMNPTNTVFDAK.R	Y	50.01	1534.74	14	0.6	768.38	2	41.79	2810000	4305600	4424700		1269200	2408000	6	F6:39008	P20210108_KO3.raw	6	1	1	1	0	1	2	58	71			PEAKS DB
16	44733	P63017|HSP7C_MOUSE	K.NSLESYAFNM(+15.99)K.A	Y	49.65	1318.59	11	2.7	660.302	2	45.93	51946000	51292000	59995000	43126000	37355000	33531000	1	F1:44887	P20210108_BO1.raw	10	3	2	1	1	1	2	540	550	Oxidation (M)	M10:Oxidation (M):1000.00	PEAKS DB
16	44733	P63017|HSP7C_MOUSE	R.FDDAVVQSDM(+15.99)K.H	Y	48.28	1269.55	11	0.8	635.785	2	25.58	1613900		933730	1106300	2356300	1616800	6	F6:20448	P20210108_KO3.raw	5	1	0	1	1	1	1	78	88	Oxidation (M)	M10:Oxidation (M):1000.00	PEAKS DB
16	44733	P63017|HSP7C_MOUSE	K.C(+57.02)NEIISWLDK.N	Y	47.94	1276.61	10	5.4	639.317	2	55.17		60235000	120640000	7580100	73611000	62079000	2	F2:53636	P20210108_BO2.raw	9	0	1	1	3	1	3	574	583	Carbamidomethylation	C1:Carbamidomethylation:1000.00	PEAKS DB
16	44733	P63017|HSP7C_MOUSE	K.FELTGIPPAPR.G	Y	47.84	1196.66	11	0.5	599.335	2	50.15	180390000	94238000	85360000	115610000	219950000	265570000	5	F5:47468	P20210108_KO2.raw	6	1	1	1	1	1	1	459	469			PEAKS DB
16	44733	P63017|HSP7C_MOUSE	K.LYQSAGGMPGGMPGGFPGGGAPPSGGASSGPTIEEVD	Y	44.87	3345.49	37	1.3	1116.17	3	51.3	14136000	18479000	18525000	16625000	19906000	11575000	2	F2:50467	P20210108_BO2.raw	6	1	1	1	1	1	1	610	646			PEAKS DB
16	44733	P63017|HSP7C_MOUSE	K.EEFEHQQK.E	Y	41.08	1073.48	8	-1	537.746	2	10.61		44778000	122200000	35040000	10412000	34932000	4	F4:4792	P20210108_KO1.raw	7	0	1	1	2	1	2	590	597			PEAKS DB
16	44733	P63017|HSP7C_MOUSE	R.RFDDAVVQSDMK.H	Y	40.96	1409.66	12	0.5	470.894	3	43.79				67087000	36444000	4999400	5	F5:39915	P20210108_KO2.raw	25	0	0	0	14	9	2	77	88			PEAKS DB
16	44733	P63017|HSP7C_MOUSE	N.PTNTVFDAK.R	Y	39.95	991.497	9	4.2	496.758	2	28.84		0	0		0		2	F2:24862	P20210108_BO2.raw	0	0	0	0	0	0	0	63	71			PEAKS DB
16	44733	P63017|HSP7C_MOUSE	K.DNNLLGK.F	N	39.42	772.408	7	1	387.212	2	25.75	663130000	664930000	697480000	507050000	467090000	439990000	6	F6:20730	P20210108_KO3.raw	7	1	1	1	1	1	2	452	458			PEAKS DB
16	44733	P63017|HSP7C_MOUSE	K.LLQDFFNGK.E	N	39.17	1080.56	9	0.3	541.288	2	53.1	120300000	83233000	97230000		131410000	0	1	F1:53455	P20210108_BO1.raw	4	1	1	1	0	1	0	349	357			PEAKS DB
16	44733	P63017|HSP7C_MOUSE	R.LIGDAAK.N	N	38.35	686.396	7	1.1	687.404	1	20.21	114420000				207440000	233550000	1	F1:15794	P20210108_BO1.raw	6	2	0	0	0	2	2	50	56			PEAKS DB
16	44733	P63017|HSP7C_MOUSE	K.EIAEAYLGK.T	Y	37.47	992.518	9	2.6	497.267	2	44.95	460540000	497200000	543080000	339240000	407110000	302700000	3	F3:41949	P20210108_BO3.raw	20	2	2	5	2	7	2	129	137			PEAKS DB
16	44733	P63017|HSP7C_MOUSE	K.ITITNDK.G	N	32.4	803.439	7	0.6	402.727	2	22.86	905070000	817180000	885330000	601280000	639400000	543200000	3	F3:17123	P20210108_BO3.raw	14	3	1	2	3	3	2	501	507			PEAKS DB
16	44733	P63017|HSP7C_MOUSE	K.VEIIANDQGNR.T	N	30.53	1227.62	11	2.1	614.819	2	31.29	87555000	19481000	4762300	0	17952000	6112200	2	F2:27608	P20210108_BO2.raw	10	3	3	1	0	2	1	26	36			PEAKS DB
16	44733	P63017|HSP7C_MOUSE	K.ATVEDEK.L	Y	30.08	790.371	7	-2.4	396.192	2	12.18	6351000	3237200		805770	559930	0	2	F2:7019	P20210108_BO2.raw	4	1	1	0	1	1	0	551	557			PEAKS DB
16	44733	P63017|HSP7C_MOUSE	R.MVQEAEK.Y	Y	29.78	833.395	7	-0.2	417.705	2	13.24	32680000	13155000	7513300		22803000		5	F5:7018	P20210108_KO2.raw	4	1	1	1	0	1	0	518	524			PEAKS DB
16	44733	P63017|HSP7C_MOUSE	K.YKAEDEK.Q	Y	29.75	881.413	7	-0.8	441.713	2	9.47		3479700	1423700	827080			2	F2:4712	P20210108_BO2.raw	3	0	1	1	1	0	0	525	531			PEAKS DB
16	44733	P63017|HSP7C_MOUSE	K.RNTTIPTK.Q	N	26.27	929.529	8	1.9	310.851	3	44.41	0	123090000	119340000	68585000		91727000	2	F2:44125	P20210108_BO2.raw	4	0	1	1	1	0	1	416	423			PEAKS DB
16	44733	P63017|HSP7C_MOUSE	R.GTLDPVEK.A	Y	25.05	857.449	8	2.2	429.733	2	23.58	36566000				43598000	43884000	6	F6:18681	P20210108_KO3.raw	3	1	0	0	0	1	1	312	319			PEAKS DB
16	44733	P63017|HSP7C_MOUSE	V.C(+57.02)NPIITK.L	N	24.4	844.448	7	0.4	845.455	1	27.42						1823200	6	F6:22777	P20210108_KO3.raw	1	0	0	0	0	0	1	603	609	Carbamidomethylation	C1:Carbamidomethylation:1000.00	PEAKS DB
16	44733	P63017|HSP7C_MOUSE	R.FEELNADLFR.G	N	19.22	1252.61	10	3.6	627.314	2	59.03	87507						1	F1:58849	P20210108_BO1.raw	1	1	0	0	0	0	0	302	311			PEAKS DB
16	44733	P63017|HSP7C_MOUSE	R.LSKEDIER.M	Y	18.86	988.519	8	-2.5	330.513	3	32.16		2759700					2	F2:29158	P20210108_BO2.raw	1	0	1	0	0	0	0	510	517			PEAKS DB
48	44727	P27546-2|MAP4_MOUSE	K.AAEQMSTLPIDAPSPLENLEQK.E	Y	78.42	2381.18	22	3.1	1191.6	2	51.88	4394300	4364500	4152900	5083500	4971200	3735400	5	F5:48976	P20210108_KO2.raw	12	2	2	2	2	2	2	604	625			PEAKS DB
48	44727	P27546-2|MAP4_MOUSE	K.VGSLDNVGHLPAGGAVK.T	Y	70.08	1589.85	17	4.4	795.937	2	49.15	43328000	47238000	45478000	36089000	37280000	1167900	3	F3:46622	P20210108_BO3.raw	11	2	2	2	2	2	1	1044	1060			PEAKS DB
48	44727	P27546-2|MAP4_MOUSE	K.AAGSIASAQKPPAGK.V	Y	68.67	1352.74	15	5.6	677.382	2	22.78	25768000	3455400	36257000	25696000	1093100	17346000	5	F5:16482	P20210108_KO2.raw	10	1	1	2	2	2	2	950	964			PEAKS DB
48	44727	P27546-2|MAP4_MOUSE	K.AAVGVTGNDITTPPNK.E	Y	67.69	1553.8	16	1.7	777.911	2	27.72	13910000	13420000	16173000	14821000	10684000	13127000	6	F6:23376	P20210108_KO3.raw	6	1	1	1	1	1	1	647	662			PEAKS DB
48	44727	P27546-2|MAP4_MOUSE	K.DMSPSAETEAPLAK.N	Y	67.09	1445.67	14	0.7	723.843	2	29.7	29857000	25814000	32639000	26480000	25243000	17208000	5	F5:24244	P20210108_KO2.raw	6	1	1	1	1	1	1	515	528			PEAKS DB
48	44727	P27546-2|MAP4_MOUSE	K.ETAPPTETNLGMAK.D	Y	62.76	1458.7	14	1.2	730.359	2	28.94	37549000	27486000	41162000	29734000	25780000	20374000	5	F5:23001	P20210108_KO2.raw	6	1	1	1	1	1	1	459	472			PEAKS DB
48	44727	P27546-2|MAP4_MOUSE	K.VAEFNNVTPLSEEEVTSVK.D	Y	62.11	2091.04	19	3.9	1046.53	2	50.05	7826500	6318000	5665200	6267000	5666700	4783500	1	F1:49584	P20210108_BO1.raw	7	1	1	1	1	2	1	496	514			PEAKS DB
48	44727	P27546-2|MAP4_MOUSE	K.DMS(+79.97)PSAETEAPLAK.N	Y	60.61	1525.64	14	1.4	763.827	2	30.57	2386600	4037400	5662500	2476700	7387000	1402400	6	F6:26196	P20210108_KO3.raw	6	1	1	1	1	1	1	515	528	Phosphorylation (STY)	S3:Phosphorylation (STY):36.05	PEAKS DB
48	44727	P27546-2|MAP4_MOUSE	K.DVAPPMEEEIVPGNDTTSPK.E	Y	58.47	2124.99	20	2.5	1063.5	2	42.31	13604000	11844000	13687000	11520000	12369000	9615700	5	F5:38173	P20210108_KO2.raw	12	2	2	2	2	2	2	328	347			PEAKS DB
48	44727	P27546-2|MAP4_MOUSE	K.ATSPSTLVSTGPSSRSPATTLPK.R	Y	57.08	2242.18	23	2.4	748.403	3	42.59	39968000	35787000	42786000	35680000	29206000	25184000	3	F3:39472	P20210108_BO3.raw	6	1	1	1	1	1	1	783	805			PEAKS DB
48	44727	P27546-2|MAP4_MOUSE	K.MDLAPPEDVLLTK.E	Y	55.99	1440.75	13	1.9	721.385	2	51.91	15362000	15235000	17068000	16353000	15300000	13773000	6	F6:50353	P20210108_KO3.raw	6	1	1	1	1	1	1	357	369			PEAKS DB
48	44727	P27546-2|MAP4_MOUSE	K.DM(+15.99)S(+79.97)PSAETEAPLAK.N	Y	54.8	1541.63	14	-1	771.822	2	25.01	209040						1	F1:21064	P20210108_BO1.raw	1	1	0	0	0	0	0	515	528	Oxidation (M); Phosphorylation (STY)	M2:Oxidation (M):1000.00;S3:Phosphorylation (STY):39.76	PEAKS DB
48	44727	P27546-2|MAP4_MOUSE	K.ETPGSQPSEPC(+57.02)SGVSRQEEAK.A	Y	54.37	2259.01	21	0.9	754.01	3	25.59	42393000	38978000	43785000	37467000	32572000	25478000	1	F1:21704	P20210108_BO1.raw	6	1	1	1	1	1	1	626	646	Carbamidomethylation	C11:Carbamidomethylation:1000.00	PEAKS DB
48	44727	P27546-2|MAP4_MOUSE	K.QPAPTTSGGLNK.K	Y	53.52	1169.6	12	1	585.81	2	15.2	29116000	31914000	32220000	22510000	21225000	19876000	6	F6:9264	P20210108_KO3.raw	6	1	1	1	1	1	1	698	709			PEAKS DB
48	44727	P27546-2|MAP4_MOUSE	K.DMSPLPESEVTLGK.D	Y	50.11	1501.73	14	4.2	751.877	2	48.37		16410000	12930000	12618000	11725000	14013000	2	F2:47336	P20210108_BO2.raw	7	0	2	1	1	2	1	473	486			PEAKS DB
48	44727	P27546-2|MAP4_MOUSE	K.GQSTVPPC(+57.02)TASPEPVK.A	Y	49.26	1653.8	16	5.2	827.913	2	22.41	17838000	11800000	11948000	13148000	12901000	6575000	3	F3:17112	P20210108_BO3.raw	9	2	1	2	1	2	1	588	603	Carbamidomethylation	C8:Carbamidomethylation:1000.00	PEAKS DB
48	44727	P27546-2|MAP4_MOUSE	K.ATS(+79.97)PSTLVSTGPSSRSPATTLPK.R	Y	49.17	2322.15	23	2.6	775.058	3	36.26	2618100		3136900	2810900	2762100		4	F4:31465	P20210108_KO1.raw	4	1	0	1	1	1	0	783	805	Phosphorylation (STY)	S3:Phosphorylation (STY):9.34	PEAKS DB
48	44727	P27546-2|MAP4_MOUSE	K.TEFIPLLDGDEK.T	Y	47.6	1375.69	12	0.8	688.851	2	54.2	8615300	10104000		9186000	10114000		1	F1:54382	P20210108_BO1.raw	4	1	1	0	1	1	0	45	56			PEAKS DB
48	44727	P27546-2|MAP4_MOUSE	K.ATSPSTLVSTGPSSR.S	Y	43.96	1446.73	15	1.8	724.374	2	26.62					1820900	1616400	6	F6:21690	P20210108_KO3.raw	2	0	0	0	0	1	1	783	797			PEAKS DB
48	44727	P27546-2|MAP4_MOUSE	R.LATTVSAPDLK.S	Y	43.91	1114.62	11	1.7	558.32	2	34.13	13509000	7389900	6500300	8368700	20891000	23431000	6	F6:30403	P20210108_KO3.raw	7	1	1	1	1	1	2	896	906			PEAKS DB
48	44727	P27546-2|MAP4_MOUSE	K.AAEVESVK.E	Y	41.19	831.434	8	-3.3	416.723	2	15.9	17490000	62857000	12199000	33227000	9630600		5	F5:9457	P20210108_KO2.raw	6	1	2	1	1	1	0	226	233			PEAKS DB
48	44727	P27546-2|MAP4_MOUSE	K.ETETTLPIK.M	Y	39.87	1030.55	9	1.4	516.285	2	33.03	41257000	37529000	34458000	30185000	29809000	0	2	F2:29738	P20210108_BO2.raw	6	1	2	1	1	1	0	348	356			PEAKS DB
48	44727	P27546-2|MAP4_MOUSE	K.DM(+15.99)SPLPESEVTLGK.D	Y	38.94	1517.73	14	8.3	759.878	2	41.33		705880	1214200			1953500	3	F3:37864	P20210108_BO3.raw	3	0	1	1	0	0	1	473	486	Oxidation (M)	M2:Oxidation (M):1000.00	PEAKS DB
48	44727	P27546-2|MAP4_MOUSE	K.DVVILPETK.V	Y	38.42	1012.58	9	1.9	507.298	2	41.91	27145000	25660000	29271000	25504000	22511000	21270000	3	F3:38603	P20210108_BO3.raw	6	1	1	1	1	1	1	487	495			PEAKS DB
48	44727	P27546-2|MAP4_MOUSE	K.AAVGVTGNDITTPPNKEPPPS(+79.97)PEK.K	Y	37.8	2495.19	24	1.2	832.74	3	29.52	3382600			1017300			1	F1:26079	P20210108_BO1.raw	2	1	0	0	1	0	0	647	670	Phosphorylation (STY)	S21:Phosphorylation (STY):7.81	PEAKS DB
48	44727	P27546-2|MAP4_MOUSE	K.EPPPSPEK.K	Y	36.65	879.434	8	-0.5	440.724	2	11.92	6064400	7317300	7826600	7909600	6476600	9623600	4	F4:5902	P20210108_KO1.raw	6	1	1	1	1	1	1	663	670			PEAKS DB
48	44727	P27546-2|MAP4_MOUSE	K.AAVGVTGNDITT(+79.97)PPNKEPPPSPEK.K	Y	36.28	2495.19	24	1.4	832.74	3	28.96				1017300			4	F4:23494	P20210108_KO1.raw	1	0	0	0	1	0	0	647	670	Phosphorylation (STY)	T12:Phosphorylation (STY):0.00	PEAKS DB
48	44727	P27546-2|MAP4_MOUSE	K.GQSTVPPC(+57.02)T(+79.97)ASPEPVK.A	Y	35.56	1733.77	16	1.6	867.893	2	22.19	1766600			1923100			1	F1:17920	P20210108_BO1.raw	2	1	0	0	1	0	0	588	603	Carbamidomethylation; Phosphorylation (STY)	C8:Carbamidomethylation:1000.00;T9:Phosphorylation (STY):0.00	PEAKS DB
48	44727	P27546-2|MAP4_MOUSE	K.TQPTSLPK.Q	Y	35.17	870.481	8	0.1	436.248	2	20.34	44674000	42648000	43780000	34216000	32218000	27735000	1	F1:16028	P20210108_BO1.raw	6	1	1	1	1	1	1	690	697			PEAKS DB
48	44727	P27546-2|MAP4_MOUSE	K.ETELAPAK.G	Y	34.57	857.449	8	-0.2	429.732	2	17.39	56191000		62411000			39336000	3	F3:11180	P20210108_BO3.raw	3	1	0	1	0	0	1	370	377			PEAKS DB
48	44727	P27546-2|MAP4_MOUSE	K.PLATTQPAK.T	Y	33.9	925.523	9	-0.3	463.769	2	14.49				35987000			4	F4:8209	P20210108_KO1.raw	1	0	0	0	1	0	0	674	682			PEAKS DB
48	44727	P27546-2|MAP4_MOUSE	K.DMS(+79.97)PLPESEVTLGK.D	Y	31.78	1581.7	14	2.4	791.859	2	44.91					916710		5	F5:41181	P20210108_KO2.raw	1	0	0	0	0	1	0	473	486	Phosphorylation (STY)	S3:Phosphorylation (STY):31.19	PEAKS DB
48	44727	P27546-2|MAP4_MOUSE	K.ETAPPTETNLGM(+15.99)AK.D	Y	31.49	1474.7	14	1.8	738.357	2	21.96	0	4626200	3949300	3378700			4	F4:15872	P20210108_KO1.raw	3	0	1	1	1	0	0	459	472	Oxidation (M)	M12:Oxidation (M):1000.00	PEAKS DB
48	44727	P27546-2|MAP4_MOUSE	D.TTSPKETETTLPIK.M	Y	30.96	1544.83	14	-4.9	515.948	3	31.99						8288600	6	F6:27369	P20210108_KO3.raw	1	0	0	0	0	0	1	343	356			PEAKS DB
48	44727	P27546-2|MAP4_MOUSE	K.PSSAPALKPGPK.T	Y	30.33	1148.66	12	-0.2	383.892	3	24.36						19991000	6	F6:19022	P20210108_KO3.raw	1	0	0	0	0	0	1	764	775			PEAKS DB
48	44727	P27546-2|MAP4_MOUSE	K.VGS(+79.97)LDNVGHLPAGGAVK.T	Y	26.99	1669.82	17	6.9	835.923	2	37.75					2148600		5	F5:33026	P20210108_KO2.raw	1	0	0	0	0	1	0	1044	1060	Phosphorylation (STY)	S3:Phosphorylation (STY):1000.00	PEAKS DB
48	44727	P27546-2|MAP4_MOUSE	K.GQST(+79.97)VPPC(+57.02)TASPEPVK.A	Y	25.3	1733.77	16	0.1	867.892	2	22.26		0					2	F2:17466	P20210108_BO2.raw	0	0	0	0	0	0	0	588	603	Phosphorylation (STY); Carbamidomethylation	T4:Phosphorylation (STY):0.00;C8:Carbamidomethylation:1000.00	PEAKS DB
48	44727	P27546-2|MAP4_MOUSE	K.VGSTENIK.H	Y	24.62	846.445	8	-10.7	424.225	2	14.52	0	10080000	27672000	9575900		5463800	6	F6:8436	P20210108_KO3.raw	4	0	1	1	1	0	1	912	919			PEAKS DB
48	44727	P27546-2|MAP4_MOUSE	K.GQSTVPPC(+57.02)TAS(+79.97)PEPVK.A	Y	24.33	1733.77	16	1.3	867.893	2	21.98			1395900				3	F3:16214	P20210108_BO3.raw	1	0	0	1	0	0	0	588	603	Carbamidomethylation; Phosphorylation (STY)	C8:Carbamidomethylation:1000.00;S11:Phosphorylation (STY):0.00	PEAKS DB
48	44727	P27546-2|MAP4_MOUSE	K.TTPTVSK.A	Y	23.2	732.402	7	-1.4	367.208	2	11.29			477300		528270	753240	6	F6:5307	P20210108_KO3.raw	3	0	0	1	0	1	1	776	782			PEAKS DB
48	44727	P27546-2|MAP4_MOUSE	K.SASADLSRSK.T	Y	23.17	1020.52	10	1	341.181	3	36.26			3855000	831000			4	F4:30945	P20210108_KO1.raw	3	0	0	2	1	0	0	826	835			PEAKS DB
48	44727	P27546-2|MAP4_MOUSE	K.GQS(+79.97)TVPPC(+57.02)TASPEPVK.A	Y	20.48	1733.77	16	-3.2	867.889	2	21.79						0	6	F6:16380	P20210108_KO3.raw	0	0	0	0	0	0	0	588	603	Phosphorylation (STY); Carbamidomethylation	S3:Phosphorylation (STY):0.00;C8:Carbamidomethylation:1000.00	PEAKS DB
48	44728	P27546|MAP4_MOUSE	K.AAEQMSTLPIDAPSPLENLEQK.E	Y	78.42	2381.18	22	3.1	1191.6	2	51.88	4394300	4364500	4152900	5083500	4971200	3735400	5	F5:48976	P20210108_KO2.raw	12	2	2	2	2	2	2	604	625			PEAKS DB
48	44728	P27546|MAP4_MOUSE	K.VGSLDNVGHLPAGGAVK.T	Y	70.08	1589.85	17	4.4	795.937	2	49.15	43328000	47238000	45478000	36089000	37280000	1167900	3	F3:46622	P20210108_BO3.raw	11	2	2	2	2	2	1	1044	1060			PEAKS DB
48	44728	P27546|MAP4_MOUSE	K.AAGSIASAQKPPAGK.V	Y	68.67	1352.74	15	5.6	677.382	2	22.78	25768000	3455400	36257000	25696000	1093100	17346000	5	F5:16482	P20210108_KO2.raw	10	1	1	2	2	2	2	950	964			PEAKS DB
48	44728	P27546|MAP4_MOUSE	K.AAVGVTGNDITTPPNK.E	Y	67.69	1553.8	16	1.7	777.911	2	27.72	13910000	13420000	16173000	14821000	10684000	13127000	6	F6:23376	P20210108_KO3.raw	6	1	1	1	1	1	1	647	662			PEAKS DB
48	44728	P27546|MAP4_MOUSE	K.DMSPSAETEAPLAK.N	Y	67.09	1445.67	14	0.7	723.843	2	29.7	29857000	25814000	32639000	26480000	25243000	17208000	5	F5:24244	P20210108_KO2.raw	6	1	1	1	1	1	1	515	528			PEAKS DB
48	44728	P27546|MAP4_MOUSE	K.ETAPPTETNLGMAK.D	Y	62.76	1458.7	14	1.2	730.359	2	28.94	37549000	27486000	41162000	29734000	25780000	20374000	5	F5:23001	P20210108_KO2.raw	6	1	1	1	1	1	1	459	472			PEAKS DB
48	44728	P27546|MAP4_MOUSE	K.VAEFNNVTPLSEEEVTSVK.D	Y	62.11	2091.04	19	3.9	1046.53	2	50.05	7826500	6318000	5665200	6267000	5666700	4783500	1	F1:49584	P20210108_BO1.raw	7	1	1	1	1	2	1	496	514			PEAKS DB
48	44728	P27546|MAP4_MOUSE	K.DMS(+79.97)PSAETEAPLAK.N	Y	60.61	1525.64	14	1.4	763.827	2	30.57	2386600	4037400	5662500	2476700	7387000	1402400	6	F6:26196	P20210108_KO3.raw	6	1	1	1	1	1	1	515	528	Phosphorylation (STY)	S3:Phosphorylation (STY):36.05	PEAKS DB
48	44728	P27546|MAP4_MOUSE	K.DVAPPMEEEIVPGNDTTSPK.E	Y	58.47	2124.99	20	2.5	1063.5	2	42.31	13604000	11844000	13687000	11520000	12369000	9615700	5	F5:38173	P20210108_KO2.raw	12	2	2	2	2	2	2	328	347			PEAKS DB
48	44728	P27546|MAP4_MOUSE	K.ATSPSTLVSTGPSSRSPATTLPK.R	Y	57.08	2242.18	23	2.4	748.403	3	42.59	39968000	35787000	42786000	35680000	29206000	25184000	3	F3:39472	P20210108_BO3.raw	6	1	1	1	1	1	1	783	805			PEAKS DB
48	44728	P27546|MAP4_MOUSE	K.MDLAPPEDVLLTK.E	Y	55.99	1440.75	13	1.9	721.385	2	51.91	15362000	15235000	17068000	16353000	15300000	13773000	6	F6:50353	P20210108_KO3.raw	6	1	1	1	1	1	1	357	369			PEAKS DB
48	44728	P27546|MAP4_MOUSE	K.DM(+15.99)S(+79.97)PSAETEAPLAK.N	Y	54.8	1541.63	14	-1	771.822	2	25.01	209040						1	F1:21064	P20210108_BO1.raw	1	1	0	0	0	0	0	515	528	Oxidation (M); Phosphorylation (STY)	M2:Oxidation (M):1000.00;S3:Phosphorylation (STY):39.76	PEAKS DB
48	44728	P27546|MAP4_MOUSE	K.ETPGSQPSEPC(+57.02)SGVSRQEEAK.A	Y	54.37	2259.01	21	0.9	754.01	3	25.59	42393000	38978000	43785000	37467000	32572000	25478000	1	F1:21704	P20210108_BO1.raw	6	1	1	1	1	1	1	626	646	Carbamidomethylation	C11:Carbamidomethylation:1000.00	PEAKS DB
48	44728	P27546|MAP4_MOUSE	K.QPAPTTSGGLNK.K	Y	53.52	1169.6	12	1	585.81	2	15.2	29116000	31914000	32220000	22510000	21225000	19876000	6	F6:9264	P20210108_KO3.raw	6	1	1	1	1	1	1	698	709			PEAKS DB
48	44728	P27546|MAP4_MOUSE	K.DMSPLPESEVTLGK.D	Y	50.11	1501.73	14	4.2	751.877	2	48.37		16410000	12930000	12618000	11725000	14013000	2	F2:47336	P20210108_BO2.raw	7	0	2	1	1	2	1	473	486			PEAKS DB
48	44728	P27546|MAP4_MOUSE	K.GQSTVPPC(+57.02)TASPEPVK.A	Y	49.26	1653.8	16	5.2	827.913	2	22.41	17838000	11800000	11948000	13148000	12901000	6575000	3	F3:17112	P20210108_BO3.raw	9	2	1	2	1	2	1	588	603	Carbamidomethylation	C8:Carbamidomethylation:1000.00	PEAKS DB
48	44728	P27546|MAP4_MOUSE	K.ATS(+79.97)PSTLVSTGPSSRSPATTLPK.R	Y	49.17	2322.15	23	2.6	775.058	3	36.26	2618100		3136900	2810900	2762100		4	F4:31465	P20210108_KO1.raw	4	1	0	1	1	1	0	783	805	Phosphorylation (STY)	S3:Phosphorylation (STY):9.34	PEAKS DB
48	44728	P27546|MAP4_MOUSE	K.TEFIPLLDGDEK.T	Y	47.6	1375.69	12	0.8	688.851	2	54.2	8615300	10104000		9186000	10114000		1	F1:54382	P20210108_BO1.raw	4	1	1	0	1	1	0	45	56			PEAKS DB
48	44728	P27546|MAP4_MOUSE	K.ATSPSTLVSTGPSSR.S	Y	43.96	1446.73	15	1.8	724.374	2	26.62					1820900	1616400	6	F6:21690	P20210108_KO3.raw	2	0	0	0	0	1	1	783	797			PEAKS DB
48	44728	P27546|MAP4_MOUSE	R.LATTVSAPDLK.S	Y	43.91	1114.62	11	1.7	558.32	2	34.13	13509000	7389900	6500300	8368700	20891000	23431000	6	F6:30403	P20210108_KO3.raw	7	1	1	1	1	1	2	896	906			PEAKS DB
48	44728	P27546|MAP4_MOUSE	K.AAEVESVK.E	Y	41.19	831.434	8	-3.3	416.723	2	15.9	17490000	62857000	12199000	33227000	9630600		5	F5:9457	P20210108_KO2.raw	6	1	2	1	1	1	0	226	233			PEAKS DB
48	44728	P27546|MAP4_MOUSE	K.ETETTLPIK.M	Y	39.87	1030.55	9	1.4	516.285	2	33.03	41257000	37529000	34458000	30185000	29809000	0	2	F2:29738	P20210108_BO2.raw	6	1	2	1	1	1	0	348	356			PEAKS DB
48	44728	P27546|MAP4_MOUSE	K.DM(+15.99)SPLPESEVTLGK.D	Y	38.94	1517.73	14	8.3	759.878	2	41.33		705880	1214200			1953500	3	F3:37864	P20210108_BO3.raw	3	0	1	1	0	0	1	473	486	Oxidation (M)	M2:Oxidation (M):1000.00	PEAKS DB
48	44728	P27546|MAP4_MOUSE	K.DVVILPETK.V	Y	38.42	1012.58	9	1.9	507.298	2	41.91	27145000	25660000	29271000	25504000	22511000	21270000	3	F3:38603	P20210108_BO3.raw	6	1	1	1	1	1	1	487	495			PEAKS DB
48	44728	P27546|MAP4_MOUSE	K.AAVGVTGNDITTPPNKEPPPS(+79.97)PEK.K	Y	37.8	2495.19	24	1.2	832.74	3	29.52	3382600			1017300			1	F1:26079	P20210108_BO1.raw	2	1	0	0	1	0	0	647	670	Phosphorylation (STY)	S21:Phosphorylation (STY):7.81	PEAKS DB
48	44728	P27546|MAP4_MOUSE	K.EPPPSPEK.K	Y	36.65	879.434	8	-0.5	440.724	2	11.92	6064400	7317300	7826600	7909600	6476600	9623600	4	F4:5902	P20210108_KO1.raw	6	1	1	1	1	1	1	663	670			PEAKS DB
48	44728	P27546|MAP4_MOUSE	K.AAVGVTGNDITT(+79.97)PPNKEPPPSPEK.K	Y	36.28	2495.19	24	1.4	832.74	3	28.96				1017300			4	F4:23494	P20210108_KO1.raw	1	0	0	0	1	0	0	647	670	Phosphorylation (STY)	T12:Phosphorylation (STY):0.00	PEAKS DB
48	44728	P27546|MAP4_MOUSE	K.GQSTVPPC(+57.02)T(+79.97)ASPEPVK.A	Y	35.56	1733.77	16	1.6	867.893	2	22.19	1766600			1923100			1	F1:17920	P20210108_BO1.raw	2	1	0	0	1	0	0	588	603	Carbamidomethylation; Phosphorylation (STY)	C8:Carbamidomethylation:1000.00;T9:Phosphorylation (STY):0.00	PEAKS DB
48	44728	P27546|MAP4_MOUSE	K.TQPTSLPK.Q	Y	35.17	870.481	8	0.1	436.248	2	20.34	44674000	42648000	43780000	34216000	32218000	27735000	1	F1:16028	P20210108_BO1.raw	6	1	1	1	1	1	1	690	697			PEAKS DB
48	44728	P27546|MAP4_MOUSE	K.ETELAPAK.G	Y	34.57	857.449	8	-0.2	429.732	2	17.39	56191000		62411000			39336000	3	F3:11180	P20210108_BO3.raw	3	1	0	1	0	0	1	370	377			PEAKS DB
48	44728	P27546|MAP4_MOUSE	K.PLATTQPAK.T	Y	33.9	925.523	9	-0.3	463.769	2	14.49				35987000			4	F4:8209	P20210108_KO1.raw	1	0	0	0	1	0	0	674	682			PEAKS DB
48	44728	P27546|MAP4_MOUSE	K.DMS(+79.97)PLPESEVTLGK.D	Y	31.78	1581.7	14	2.4	791.859	2	44.91					916710		5	F5:41181	P20210108_KO2.raw	1	0	0	0	0	1	0	473	486	Phosphorylation (STY)	S3:Phosphorylation (STY):31.19	PEAKS DB
48	44728	P27546|MAP4_MOUSE	K.ETAPPTETNLGM(+15.99)AK.D	Y	31.49	1474.7	14	1.8	738.357	2	21.96	0	4626200	3949300	3378700			4	F4:15872	P20210108_KO1.raw	3	0	1	1	1	0	0	459	472	Oxidation (M)	M12:Oxidation (M):1000.00	PEAKS DB
48	44728	P27546|MAP4_MOUSE	D.TTSPKETETTLPIK.M	Y	30.96	1544.83	14	-4.9	515.948	3	31.99						8288600	6	F6:27369	P20210108_KO3.raw	1	0	0	0	0	0	1	343	356			PEAKS DB
48	44728	P27546|MAP4_MOUSE	K.PSSAPALKPGPK.T	Y	30.33	1148.66	12	-0.2	383.892	3	24.36						19991000	6	F6:19022	P20210108_KO3.raw	1	0	0	0	0	0	1	764	775			PEAKS DB
48	44728	P27546|MAP4_MOUSE	K.VGS(+79.97)LDNVGHLPAGGAVK.T	Y	26.99	1669.82	17	6.9	835.923	2	37.75					2148600		5	F5:33026	P20210108_KO2.raw	1	0	0	0	0	1	0	1044	1060	Phosphorylation (STY)	S3:Phosphorylation (STY):1000.00	PEAKS DB
48	44728	P27546|MAP4_MOUSE	K.GQST(+79.97)VPPC(+57.02)TASPEPVK.A	Y	25.3	1733.77	16	0.1	867.892	2	22.26		0					2	F2:17466	P20210108_BO2.raw	0	0	0	0	0	0	0	588	603	Phosphorylation (STY); Carbamidomethylation	T4:Phosphorylation (STY):0.00;C8:Carbamidomethylation:1000.00	PEAKS DB
48	44728	P27546|MAP4_MOUSE	K.VGSTENIK.H	Y	24.62	846.445	8	-10.7	424.225	2	14.52	0	10080000	27672000	9575900		5463800	6	F6:8436	P20210108_KO3.raw	4	0	1	1	1	0	1	912	919			PEAKS DB
48	44728	P27546|MAP4_MOUSE	K.GQSTVPPC(+57.02)TAS(+79.97)PEPVK.A	Y	24.33	1733.77	16	1.3	867.893	2	21.98			1395900				3	F3:16214	P20210108_BO3.raw	1	0	0	1	0	0	0	588	603	Carbamidomethylation; Phosphorylation (STY)	C8:Carbamidomethylation:1000.00;S11:Phosphorylation (STY):0.00	PEAKS DB
48	44728	P27546|MAP4_MOUSE	K.TTPTVSK.A	Y	23.2	732.402	7	-1.4	367.208	2	11.29			477300		528270	753240	6	F6:5307	P20210108_KO3.raw	3	0	0	1	0	1	1	776	782			PEAKS DB
48	44728	P27546|MAP4_MOUSE	K.SASADLSRSK.T	Y	23.17	1020.52	10	1	341.181	3	36.26			3855000	831000			4	F4:30945	P20210108_KO1.raw	3	0	0	2	1	0	0	826	835			PEAKS DB
48	44728	P27546|MAP4_MOUSE	K.GQS(+79.97)TVPPC(+57.02)TASPEPVK.A	Y	20.48	1733.77	16	-3.2	867.889	2	21.79						0	6	F6:16380	P20210108_KO3.raw	0	0	0	0	0	0	0	588	603	Phosphorylation (STY); Carbamidomethylation	S3:Phosphorylation (STY):0.00;C8:Carbamidomethylation:1000.00	PEAKS DB
43	44735	tr|A0A087WR50|A0A087WR50_MOUSE	K.WC(+57.02)GTTQNYDADQK.F	N	75.87	1585.65	13	0.7	793.831	2	27.98	67851000	71857000	68462000	77602000	75913000	63277000	5	F5:22220	P20210108_KO2.raw	13	2	2	2	2	3	2	445	457	Carbamidomethylation	C2:Carbamidomethylation:1000.00	PEAKS DB
43	44735	tr|A0A087WR50|A0A087WR50_MOUSE	K.TETITGFQVDAIPANGQTPVQR.S	N	69.2	2342.19	22	1.4	1172.1	2	50.16					5827100		5	F5:46962	P20210108_KO2.raw	2	0	0	0	0	2	0	1837	1858			PEAKS DB
43	44735	tr|A0A087WR50|A0A087WR50_MOUSE	R.SYTITGLQPGTDYK.I	N	67.2	1542.76	14	1.6	772.387	2	44.42	17956000	11205000	11019000	25605000	61664000	76851000	5	F5:41022	P20210108_KO2.raw	6	1	1	1	1	1	1	1866	1879			PEAKS DB
43	44735	tr|A0A087WR50|A0A087WR50_MOUSE	K.QYNVGPLASK.Y	N	63.65	1075.57	10	1.5	538.791	2	33.9	210920000	189200000	209360000	177840000	157630000	135590000	5	F5:28715	P20210108_KO2.raw	6	1	1	1	1	1	1	1040	1049			PEAKS DB
43	44735	tr|A0A087WR50|A0A087WR50_MOUSE	R.GFNC(+57.02)ESKPEPEETC(+57.02)FDK.Y	N	62.78	2072.85	17	2	691.957	3	46.84					16243000	21124000	5	F5:43216	P20210108_KO2.raw	2	0	0	0	0	1	1	85	101	Carbamidomethylation	C4:Carbamidomethylation:1000.00;C14:Carbamidomethylation:1000.00	PEAKS DB
43	44735	tr|A0A087WR50|A0A087WR50_MOUSE	K.RQAQQIVQPQSPVAVSQSK.P	N	61.78	2078.12	19	2.3	693.717	3	42.09	35931000	33530000	40819000	49431000	44413000	44236000	6	F6:38887	P20210108_KO3.raw	7	1	1	1	1	1	2	32	50			PEAKS DB
43	44735	tr|A0A087WR50|A0A087WR50_MOUSE	R.ESNPLTAQQTTK.L	N	61.66	1316.66	12	1.9	659.337	2	21.13	0		0	4762200	21668000	18490000	6	F6:15897	P20210108_KO3.raw	3	0	0	0	1	1	1	984	995			PEAKS DB
43	44735	tr|A0A087WR50|A0A087WR50_MOUSE	R.ITYGETGGNSPVQEFTVPGSK.S	N	61.6	2167.04	21	5.7	723.359	3	46.4					3809700	8211800	6	F6:44232	P20210108_KO3.raw	3	0	0	0	0	1	2	1479	1499			PEAKS DB
43	44735	tr|A0A087WR50|A0A087WR50_MOUSE	K.IAWESPQGQVSR.Y	Y	58.22	1356.68	12	2	679.348	2	36.55	19074000	7923600	7798400	19455000	50906000	53419000	5	F5:31761	P20210108_KO2.raw	6	1	1	1	1	1	1	1649	1660			PEAKS DB
43	44735	tr|A0A087WR50|A0A087WR50_MOUSE	K.C(+57.02)DPIDQC(+57.02)QDSETR.T	N	57.65	1622.63	13	1	812.323	2	20.78	755440			745400		5411600	6	F6:15140	P20210108_KO3.raw	3	1	0	0	1	0	1	555	567	Carbamidomethylation	C1:Carbamidomethylation:1000.00;C7:Carbamidomethylation:1000.00	PEAKS DB
43	44735	tr|A0A087WR50|A0A087WR50_MOUSE	K.GLAFTDVDVDSIK.I	Y	49.86	1378.7	13	3.1	690.358	2	52.2	34742000	42184000	42101000	25471000	38743000	29632000	3	F3:50286	P20210108_BO3.raw	8	1	1	1	2	2	1	1636	1648			PEAKS DB
43	44735	tr|A0A087WR50|A0A087WR50_MOUSE	K.C(+57.02)DPHEATC(+57.02)YDDGK.T	N	47.51	1566.57	13	2.3	523.199	3	36.02		27830000	28675000			28307000	6	F6:31718	P20210108_KO3.raw	3	0	1	1	0	0	1	2287	2299	Carbamidomethylation	C1:Carbamidomethylation:1000.00;C8:Carbamidomethylation:1000.00	PEAKS DB
43	44735	tr|A0A087WR50|A0A087WR50_MOUSE	R.VTWAPPPSIELTNLLVR.Y	N	46.39	1905.07	17	0.6	953.544	2	55.61					1354800	10159000	6	F6:54416	P20210108_KO3.raw	3	0	0	0	0	1	2	1284	1300			PEAKS DB
43	44735	tr|A0A087WR50|A0A087WR50_MOUSE	R.MSC(+57.02)TC(+57.02)LGNGK.G	N	46.36	1126.46	10	1.1	564.236	2	20.15	4467400	1522600	1426000	4575700	23904000	14929000	4	F4:13948	P20210108_KO1.raw	6	1	1	1	1	1	1	2273	2282	Carbamidomethylation	C3:Carbamidomethylation:1000.00;C5:Carbamidomethylation:1000.00	PEAKS DB
43	44735	tr|A0A087WR50|A0A087WR50_MOUSE	K.ATGVFTTLQPLR.S	N	44.9	1302.73	12	2.6	652.374	2	51.9	2688000				18812000		5	F5:48993	P20210108_KO2.raw	2	1	0	0	0	1	0	1077	1088			PEAKS DB
43	44735	tr|A0A087WR50|A0A087WR50_MOUSE	K.PGC(+57.02)FDNGK.H	N	43.38	893.37	8	0.7	447.693	2	18.34				58289000	61764000	1298400	5	F5:11989	P20210108_KO2.raw	3	0	0	0	1	1	1	51	58	Carbamidomethylation	C3:Carbamidomethylation:1000.00	PEAKS DB
43	44735	tr|A0A087WR50|A0A087WR50_MOUSE	R.WLPSTSPVTGYRVTTTPK.N	N	43.22	1990.05	18	1.3	664.359	3	54.71						50188000	6	F6:53762	P20210108_KO3.raw	2	0	0	0	0	0	2	1561	1578			PEAKS DB
43	44735	tr|A0A087WR50|A0A087WR50_MOUSE	R.QAQQIVQPQSPVAVSQSK.P	N	39.95	1922.02	18	3	962.021	2	36.35	1113900	898720	1526100	3918000	961780		1	F1:33944	P20210108_BO1.raw	6	1	1	1	2	1	0	33	50			PEAKS DB
43	44735	tr|A0A087WR50|A0A087WR50_MOUSE	K.PVSINYK.T	N	38.94	819.449	7	2.3	410.733	2	31.87	207000000	156800000	248340000	132030000	88452000	226180000	6	F6:28574	P20210108_KO3.raw	6	1	1	1	1	1	1	1532	1538			PEAKS DB
43	44735	tr|A0A087WR50|A0A087WR50_MOUSE	K.EATIPGHLNSYTIK.G	N	37.68	1542.8	14	-3.7	515.273	3	41.04		126370000	11245000		219450000	39606000	3	F3:37498	P20210108_BO3.raw	10	0	1	2	0	4	3	656	669			PEAKS DB
43	44735	tr|A0A087WR50|A0A087WR50_MOUSE	K.YTGNTYK.V	N	34.35	845.392	7	0.3	423.703	2	19.16		11282000				9121800	6	F6:13451	P20210108_KO3.raw	2	0	1	0	0	0	1	102	108			PEAKS DB
43	44735	tr|A0A087WR50|A0A087WR50_MOUSE	R.ISC(+57.02)TIANR.C	N	33.98	933.47	8	0.7	467.743	2	20.48	0				0	66031000	6	F6:14865	P20210108_KO3.raw	1	0	0	0	0	0	1	134	141	Carbamidomethylation	C3:Carbamidomethylation:1000.00	PEAKS DB
43	44735	tr|A0A087WR50|A0A087WR50_MOUSE	R.TTPPTAATPVR.L	N	33.19	1110.6	11	-0.2	556.309	2	18.86				2535300	26814000	26592000	5	F5:12949	P20210108_KO2.raw	3	0	0	0	1	1	1	2059	2069			PEAKS DB
43	44735	tr|A0A087WR50|A0A087WR50_MOUSE	K.VGDTYERPK.D	N	32.84	1063.53	9	1.2	355.518	3	39.78		108060000	0	80639000		106870000	6	F6:36638	P20210108_KO3.raw	4	0	1	0	2	0	1	109	117			PEAKS DB
43	44735	tr|A0A087WR50|A0A087WR50_MOUSE	K.YEVSVYALK.D	N	32.45	1070.56	9	-3.9	536.288	2	55.47		30173000	24546000	25707000		0	2	F2:55981	P20210108_BO2.raw	4	0	1	1	2	0	0	1787	1795			PEAKS DB
43	44735	tr|A0A087WR50|A0A087WR50_MOUSE	R.WLPSTSPVTGYR.V	N	32.06	1362.69	12	2.4	682.356	2	49.58					16916000	23260000	6	F6:47774	P20210108_KO3.raw	2	0	0	0	0	1	1	1561	1572			PEAKS DB
43	44735	tr|A0A087WR50|A0A087WR50_MOUSE	R.STTPDITGYR.I	N	31.98	1109.54	10	1.3	555.776	2	31.21					10351000	14164000	6	F6:26873	P20210108_KO3.raw	2	0	0	0	0	1	1	1197	1206			PEAKS DB
43	44735	tr|A0A087WR50|A0A087WR50_MOUSE	R.M(+15.99)SC(+57.02)TC(+57.02)LGNGK.G	N	29.66	1142.45	10	0.9	572.234	2	15.83	496730				2282700	1612500	1	F1:10981	P20210108_BO1.raw	3	1	0	0	0	1	1	2273	2282	Oxidation (M); Carbamidomethylation	M1:Oxidation (M):1000.00;C3:Carbamidomethylation:1000.00;C5:Carbamidomethylation:1000.00	PEAKS DB
43	44735	tr|A0A087WR50|A0A087WR50_MOUSE	K.YIVNVYQISEEGK.Q	N	29.12	1540.78	13	1.5	771.397	2	53.03						3735900	6	F6:51584	P20210108_KO3.raw	1	0	0	0	0	0	1	785	797			PEAKS DB
43	44735	tr|A0A087WR50|A0A087WR50_MOUSE	K.STATINNIK.P	N	28.71	960.524	9	0.2	481.269	2	22.84		109290000	119800000	94316000	61966000	87630000	3	F3:16808	P20210108_BO3.raw	5	0	1	1	1	1	1	1500	1508			PEAKS DB
43	44735	tr|A0A087WR50|A0A087WR50_MOUSE	K.NGLGPSK.T	N	25.81	671.36	7	-0.9	336.687	2	15.7	0		0	0			1	F1:10915	P20210108_BO1.raw	0	0	0	0	0	0	0	1579	1585			PEAKS DB
43	44735	tr|A0A087WR50|A0A087WR50_MOUSE	R.IGDTWSK.K	N	24.78	805.397	7	1.6	403.706	2	27.76					8298500	9936900	6	F6:23296	P20210108_KO3.raw	2	0	0	0	0	1	1	243	249			PEAKS DB
43	44735	tr|A0A087WR50|A0A087WR50_MOUSE	R.IGDQWDK.Q	N	23.05	860.403	7	1	431.209	2	30.24						16874000	6	F6:25576	P20210108_KO3.raw	1	0	0	0	0	0	1	480	486			PEAKS DB
43	44735	tr|A0A087WR50|A0A087WR50_MOUSE	R.LSDAGFK.L	N	22.91	736.375	7	1.8	369.196	2	28.5					11621000		5	F5:21574	P20210108_KO2.raw	1	0	0	0	0	1	0	2223	2229			PEAKS DB
43	44735	tr|A0A087WR50|A0A087WR50_MOUSE	R.FTNIGPDTM(+15.99)R.V	N	21.25	1166.54	10	-1.1	584.276	2	27.85					1717700		5	F5:22149	P20210108_KO2.raw	1	0	0	0	0	1	0	1274	1283	Oxidation (M)	M9:Oxidation (M):1000.00	PEAKS DB
43	44735	tr|A0A087WR50|A0A087WR50_MOUSE	K.SEPLIGR.K	N	20.43	770.429	7	-0.3	386.221	2	30.35				82444000	122210000	115800000	5	F5:25735	P20210108_KO2.raw	4	0	0	0	2	1	1	1981	1987			PEAKS DB
43	44735	tr|A0A087WR50|A0A087WR50_MOUSE	R.ITGYIIK.Y	N	20.18	806.49	7	6.3	404.255	2	40.17						258440	6	F6:37050	P20210108_KO3.raw	1	0	0	0	0	0	1	1929	1935			PEAKS DB
43	44735	tr|A0A087WR50|A0A087WR50_MOUSE	K.SEPLIGRK.K	N	19.4	898.524	8	1.9	450.27	2	27.24						7099800	6	F6:22474	P20210108_KO3.raw	1	0	0	0	0	0	1	1981	1988			PEAKS DB
43	44735	tr|A0A087WR50|A0A087WR50_MOUSE	R.TFYQIGDSWEK.F	N	19.22	1372.63	11	4.9	687.326	2	52.45						778810	6	F6:51261	P20210108_KO3.raw	1	0	0	0	0	0	1	568	578			PEAKS DB
43	44736	tr|Q3UHL6|Q3UHL6_MOUSE	K.WC(+57.02)GTTQNYDADQK.F	N	75.87	1585.65	13	0.7	793.831	2	27.98	67851000	71857000	68462000	77602000	75913000	63277000	5	F5:22220	P20210108_KO2.raw	13	2	2	2	2	3	2	445	457	Carbamidomethylation	C2:Carbamidomethylation:1000.00	PEAKS DB
43	44736	tr|Q3UHL6|Q3UHL6_MOUSE	K.TETITGFQVDAIPANGQTPVQR.S	N	69.2	2342.19	22	1.4	1172.1	2	50.16					5827100		5	F5:46962	P20210108_KO2.raw	2	0	0	0	0	2	0	1837	1858			PEAKS DB
43	44736	tr|Q3UHL6|Q3UHL6_MOUSE	R.SYTITGLQPGTDYK.I	N	67.2	1542.76	14	1.6	772.387	2	44.42	17956000	11205000	11019000	25605000	61664000	76851000	5	F5:41022	P20210108_KO2.raw	6	1	1	1	1	1	1	1866	1879			PEAKS DB
43	44736	tr|Q3UHL6|Q3UHL6_MOUSE	K.QYNVGPLASK.Y	N	63.65	1075.57	10	1.5	538.791	2	33.9	210920000	189200000	209360000	177840000	157630000	135590000	5	F5:28715	P20210108_KO2.raw	6	1	1	1	1	1	1	1040	1049			PEAKS DB
43	44736	tr|Q3UHL6|Q3UHL6_MOUSE	R.GFNC(+57.02)ESKPEPEETC(+57.02)FDK.Y	N	62.78	2072.85	17	2	691.957	3	46.84					16243000	21124000	5	F5:43216	P20210108_KO2.raw	2	0	0	0	0	1	1	85	101	Carbamidomethylation	C4:Carbamidomethylation:1000.00;C14:Carbamidomethylation:1000.00	PEAKS DB
43	44736	tr|Q3UHL6|Q3UHL6_MOUSE	K.RQAQQIVQPQSPVAVSQSK.P	N	61.78	2078.12	19	2.3	693.717	3	42.09	35931000	33530000	40819000	49431000	44413000	44236000	6	F6:38887	P20210108_KO3.raw	7	1	1	1	1	1	2	32	50			PEAKS DB
43	44736	tr|Q3UHL6|Q3UHL6_MOUSE	R.ESNPLTAQQTTK.L	N	61.66	1316.66	12	1.9	659.337	2	21.13	0		0	4762200	21668000	18490000	6	F6:15897	P20210108_KO3.raw	3	0	0	0	1	1	1	984	995			PEAKS DB
43	44736	tr|Q3UHL6|Q3UHL6_MOUSE	R.ITYGETGGNSPVQEFTVPGSK.S	N	61.6	2167.04	21	5.7	723.359	3	46.4					3809700	8211800	6	F6:44232	P20210108_KO3.raw	3	0	0	0	0	1	2	1479	1499			PEAKS DB
43	44736	tr|Q3UHL6|Q3UHL6_MOUSE	K.IAWESPQGQVSR.Y	Y	58.22	1356.68	12	2	679.348	2	36.55	19074000	7923600	7798400	19455000	50906000	53419000	5	F5:31761	P20210108_KO2.raw	6	1	1	1	1	1	1	1649	1660			PEAKS DB
43	44736	tr|Q3UHL6|Q3UHL6_MOUSE	K.C(+57.02)DPIDQC(+57.02)QDSETR.T	N	57.65	1622.63	13	1	812.323	2	20.78	755440			745400		5411600	6	F6:15140	P20210108_KO3.raw	3	1	0	0	1	0	1	555	567	Carbamidomethylation	C1:Carbamidomethylation:1000.00;C7:Carbamidomethylation:1000.00	PEAKS DB
43	44736	tr|Q3UHL6|Q3UHL6_MOUSE	K.GLAFTDVDVDSIK.I	Y	49.86	1378.7	13	3.1	690.358	2	52.2	34742000	42184000	42101000	25471000	38743000	29632000	3	F3:50286	P20210108_BO3.raw	8	1	1	1	2	2	1	1636	1648			PEAKS DB
43	44736	tr|Q3UHL6|Q3UHL6_MOUSE	K.C(+57.02)DPHEATC(+57.02)YDDGK.T	N	47.51	1566.57	13	2.3	523.199	3	36.02		27830000	28675000			28307000	6	F6:31718	P20210108_KO3.raw	3	0	1	1	0	0	1	2262	2274	Carbamidomethylation	C1:Carbamidomethylation:1000.00;C8:Carbamidomethylation:1000.00	PEAKS DB
43	44736	tr|Q3UHL6|Q3UHL6_MOUSE	R.VTWAPPPSIELTNLLVR.Y	N	46.39	1905.07	17	0.6	953.544	2	55.61					1354800	10159000	6	F6:54416	P20210108_KO3.raw	3	0	0	0	0	1	2	1284	1300			PEAKS DB
43	44736	tr|Q3UHL6|Q3UHL6_MOUSE	R.MSC(+57.02)TC(+57.02)LGNGK.G	N	46.36	1126.46	10	1.1	564.236	2	20.15	4467400	1522600	1426000	4575700	23904000	14929000	4	F4:13948	P20210108_KO1.raw	6	1	1	1	1	1	1	2248	2257	Carbamidomethylation	C3:Carbamidomethylation:1000.00;C5:Carbamidomethylation:1000.00	PEAKS DB
43	44736	tr|Q3UHL6|Q3UHL6_MOUSE	K.ATGVFTTLQPLR.S	N	44.9	1302.73	12	2.6	652.374	2	51.9	2688000				18812000		5	F5:48993	P20210108_KO2.raw	2	1	0	0	0	1	0	1077	1088			PEAKS DB
43	44736	tr|Q3UHL6|Q3UHL6_MOUSE	K.PGC(+57.02)FDNGK.H	N	43.38	893.37	8	0.7	447.693	2	18.34				58289000	61764000	1298400	5	F5:11989	P20210108_KO2.raw	3	0	0	0	1	1	1	51	58	Carbamidomethylation	C3:Carbamidomethylation:1000.00	PEAKS DB
43	44736	tr|Q3UHL6|Q3UHL6_MOUSE	R.WLPSTSPVTGYRVTTTPK.N	N	43.22	1990.05	18	1.3	664.359	3	54.71						50188000	6	F6:53762	P20210108_KO3.raw	2	0	0	0	0	0	2	1561	1578			PEAKS DB
43	44736	tr|Q3UHL6|Q3UHL6_MOUSE	R.QAQQIVQPQSPVAVSQSK.P	N	39.95	1922.02	18	3	962.021	2	36.35	1113900	898720	1526100	3918000	961780		1	F1:33944	P20210108_BO1.raw	6	1	1	1	2	1	0	33	50			PEAKS DB
43	44736	tr|Q3UHL6|Q3UHL6_MOUSE	K.PVSINYK.T	N	38.94	819.449	7	2.3	410.733	2	31.87	207000000	156800000	248340000	132030000	88452000	226180000	6	F6:28574	P20210108_KO3.raw	6	1	1	1	1	1	1	1532	1538			PEAKS DB
43	44736	tr|Q3UHL6|Q3UHL6_MOUSE	K.EATIPGHLNSYTIK.G	N	37.68	1542.8	14	-3.7	515.273	3	41.04		126370000	11245000		219450000	39606000	3	F3:37498	P20210108_BO3.raw	10	0	1	2	0	4	3	656	669			PEAKS DB
43	44736	tr|Q3UHL6|Q3UHL6_MOUSE	K.YTGNTYK.V	N	34.35	845.392	7	0.3	423.703	2	19.16		11282000				9121800	6	F6:13451	P20210108_KO3.raw	2	0	1	0	0	0	1	102	108			PEAKS DB
43	44736	tr|Q3UHL6|Q3UHL6_MOUSE	R.ISC(+57.02)TIANR.C	N	33.98	933.47	8	0.7	467.743	2	20.48	0				0	66031000	6	F6:14865	P20210108_KO3.raw	1	0	0	0	0	0	1	134	141	Carbamidomethylation	C3:Carbamidomethylation:1000.00	PEAKS DB
43	44736	tr|Q3UHL6|Q3UHL6_MOUSE	R.TTPPTAATPVR.L	N	33.19	1110.6	11	-0.2	556.309	2	18.86				2535300	26814000	26592000	5	F5:12949	P20210108_KO2.raw	3	0	0	0	1	1	1	2034	2044			PEAKS DB
43	44736	tr|Q3UHL6|Q3UHL6_MOUSE	K.VGDTYERPK.D	N	32.84	1063.53	9	1.2	355.518	3	39.78		108060000	0	80639000		106870000	6	F6:36638	P20210108_KO3.raw	4	0	1	0	2	0	1	109	117			PEAKS DB
43	44736	tr|Q3UHL6|Q3UHL6_MOUSE	K.YEVSVYALK.D	N	32.45	1070.56	9	-3.9	536.288	2	55.47		30173000	24546000	25707000		0	2	F2:55981	P20210108_BO2.raw	4	0	1	1	2	0	0	1787	1795			PEAKS DB
43	44736	tr|Q3UHL6|Q3UHL6_MOUSE	R.WLPSTSPVTGYR.V	N	32.06	1362.69	12	2.4	682.356	2	49.58					16916000	23260000	6	F6:47774	P20210108_KO3.raw	2	0	0	0	0	1	1	1561	1572			PEAKS DB
43	44736	tr|Q3UHL6|Q3UHL6_MOUSE	R.STTPDITGYR.I	N	31.98	1109.54	10	1.3	555.776	2	31.21					10351000	14164000	6	F6:26873	P20210108_KO3.raw	2	0	0	0	0	1	1	1197	1206			PEAKS DB
43	44736	tr|Q3UHL6|Q3UHL6_MOUSE	R.M(+15.99)SC(+57.02)TC(+57.02)LGNGK.G	N	29.66	1142.45	10	0.9	572.234	2	15.83	496730				2282700	1612500	1	F1:10981	P20210108_BO1.raw	3	1	0	0	0	1	1	2248	2257	Oxidation (M); Carbamidomethylation	M1:Oxidation (M):1000.00;C3:Carbamidomethylation:1000.00;C5:Carbamidomethylation:1000.00	PEAKS DB
43	44736	tr|Q3UHL6|Q3UHL6_MOUSE	K.YIVNVYQISEEGK.Q	N	29.12	1540.78	13	1.5	771.397	2	53.03						3735900	6	F6:51584	P20210108_KO3.raw	1	0	0	0	0	0	1	785	797			PEAKS DB
43	44736	tr|Q3UHL6|Q3UHL6_MOUSE	K.STATINNIK.P	N	28.71	960.524	9	0.2	481.269	2	22.84		109290000	119800000	94316000	61966000	87630000	3	F3:16808	P20210108_BO3.raw	5	0	1	1	1	1	1	1500	1508			PEAKS DB
43	44736	tr|Q3UHL6|Q3UHL6_MOUSE	K.NGLGPSK.T	N	25.81	671.36	7	-0.9	336.687	2	15.7	0		0	0			1	F1:10915	P20210108_BO1.raw	0	0	0	0	0	0	0	1579	1585			PEAKS DB
43	44736	tr|Q3UHL6|Q3UHL6_MOUSE	R.IGDTWSK.K	N	24.78	805.397	7	1.6	403.706	2	27.76					8298500	9936900	6	F6:23296	P20210108_KO3.raw	2	0	0	0	0	1	1	243	249			PEAKS DB
43	44736	tr|Q3UHL6|Q3UHL6_MOUSE	R.IGDQWDK.Q	N	23.05	860.403	7	1	431.209	2	30.24						16874000	6	F6:25576	P20210108_KO3.raw	1	0	0	0	0	0	1	480	486			PEAKS DB
43	44736	tr|Q3UHL6|Q3UHL6_MOUSE	R.LSDAGFK.L	N	22.91	736.375	7	1.8	369.196	2	28.5					11621000		5	F5:21574	P20210108_KO2.raw	1	0	0	0	0	1	0	2198	2204			PEAKS DB
43	44736	tr|Q3UHL6|Q3UHL6_MOUSE	R.FTNIGPDTM(+15.99)R.V	N	21.25	1166.54	10	-1.1	584.276	2	27.85					1717700		5	F5:22149	P20210108_KO2.raw	1	0	0	0	0	1	0	1274	1283	Oxidation (M)	M9:Oxidation (M):1000.00	PEAKS DB
43	44736	tr|Q3UHL6|Q3UHL6_MOUSE	K.SEPLIGR.K	N	20.43	770.429	7	-0.3	386.221	2	30.35				82444000	122210000	115800000	5	F5:25735	P20210108_KO2.raw	4	0	0	0	2	1	1	1981	1987			PEAKS DB
43	44736	tr|Q3UHL6|Q3UHL6_MOUSE	R.ITGYIIK.Y	N	20.18	806.49	7	6.3	404.255	2	40.17						258440	6	F6:37050	P20210108_KO3.raw	1	0	0	0	0	0	1	1929	1935			PEAKS DB
43	44736	tr|Q3UHL6|Q3UHL6_MOUSE	K.SEPLIGRK.K	N	19.4	898.524	8	1.9	450.27	2	27.24						7099800	6	F6:22474	P20210108_KO3.raw	1	0	0	0	0	0	1	1981	1988			PEAKS DB
43	44736	tr|Q3UHL6|Q3UHL6_MOUSE	R.TFYQIGDSWEK.F	N	19.22	1372.63	11	4.9	687.326	2	52.45						778810	6	F6:51261	P20210108_KO3.raw	1	0	0	0	0	0	1	568	578			PEAKS DB
43	44737	P11276|FINC_MOUSE	K.WC(+57.02)GTTQNYDADQK.F	N	75.87	1585.65	13	0.7	793.831	2	27.98	67851000	71857000	68462000	77602000	75913000	63277000	5	F5:22220	P20210108_KO2.raw	13	2	2	2	2	3	2	445	457	Carbamidomethylation	C2:Carbamidomethylation:1000.00	PEAKS DB
43	44737	P11276|FINC_MOUSE	K.TETITGFQVDAIPANGQTPVQR.S	N	69.2	2342.19	22	1.4	1172.1	2	50.16					5827100		5	F5:46962	P20210108_KO2.raw	2	0	0	0	0	2	0	1928	1949			PEAKS DB
43	44737	P11276|FINC_MOUSE	R.SYTITGLQPGTDYK.I	N	67.2	1542.76	14	1.6	772.387	2	44.42	17956000	11205000	11019000	25605000	61664000	76851000	5	F5:41022	P20210108_KO2.raw	6	1	1	1	1	1	1	1957	1970			PEAKS DB
43	44737	P11276|FINC_MOUSE	K.QYNVGPLASK.Y	N	63.65	1075.57	10	1.5	538.791	2	33.9	210920000	189200000	209360000	177840000	157630000	135590000	5	F5:28715	P20210108_KO2.raw	6	1	1	1	1	1	1	1040	1049			PEAKS DB
43	44737	P11276|FINC_MOUSE	R.GFNC(+57.02)ESKPEPEETC(+57.02)FDK.Y	N	62.78	2072.85	17	2	691.957	3	46.84					16243000	21124000	5	F5:43216	P20210108_KO2.raw	2	0	0	0	0	1	1	85	101	Carbamidomethylation	C4:Carbamidomethylation:1000.00;C14:Carbamidomethylation:1000.00	PEAKS DB
43	44737	P11276|FINC_MOUSE	K.RQAQQIVQPQSPVAVSQSK.P	N	61.78	2078.12	19	2.3	693.717	3	42.09	35931000	33530000	40819000	49431000	44413000	44236000	6	F6:38887	P20210108_KO3.raw	7	1	1	1	1	1	2	32	50			PEAKS DB
43	44737	P11276|FINC_MOUSE	R.ESNPLTAQQTTK.L	N	61.66	1316.66	12	1.9	659.337	2	21.13	0		0	4762200	21668000	18490000	6	F6:15897	P20210108_KO3.raw	3	0	0	0	1	1	1	984	995			PEAKS DB
43	44737	P11276|FINC_MOUSE	R.ITYGETGGNSPVQEFTVPGSK.S	N	61.6	2167.04	21	5.7	723.359	3	46.4					3809700	8211800	6	F6:44232	P20210108_KO3.raw	3	0	0	0	0	1	2	1570	1590			PEAKS DB
43	44737	P11276|FINC_MOUSE	K.IAWESPQGQVSR.Y	Y	58.22	1356.68	12	2	679.348	2	36.55	19074000	7923600	7798400	19455000	50906000	53419000	5	F5:31761	P20210108_KO2.raw	6	1	1	1	1	1	1	1740	1751			PEAKS DB
43	44737	P11276|FINC_MOUSE	K.C(+57.02)DPIDQC(+57.02)QDSETR.T	N	57.65	1622.63	13	1	812.323	2	20.78	755440			745400		5411600	6	F6:15140	P20210108_KO3.raw	3	1	0	0	1	0	1	555	567	Carbamidomethylation	C1:Carbamidomethylation:1000.00;C7:Carbamidomethylation:1000.00	PEAKS DB
43	44737	P11276|FINC_MOUSE	K.GLAFTDVDVDSIK.I	Y	49.86	1378.7	13	3.1	690.358	2	52.2	34742000	42184000	42101000	25471000	38743000	29632000	3	F3:50286	P20210108_BO3.raw	8	1	1	1	2	2	1	1727	1739			PEAKS DB
43	44737	P11276|FINC_MOUSE	K.C(+57.02)DPHEATC(+57.02)YDDGK.T	N	47.51	1566.57	13	2.3	523.199	3	36.02		27830000	28675000			28307000	6	F6:31718	P20210108_KO3.raw	3	0	1	1	0	0	1	2378	2390	Carbamidomethylation	C1:Carbamidomethylation:1000.00;C8:Carbamidomethylation:1000.00	PEAKS DB
43	44737	P11276|FINC_MOUSE	R.VTWAPPPSIELTNLLVR.Y	N	46.39	1905.07	17	0.6	953.544	2	55.61					1354800	10159000	6	F6:54416	P20210108_KO3.raw	3	0	0	0	0	1	2	1375	1391			PEAKS DB
43	44737	P11276|FINC_MOUSE	R.MSC(+57.02)TC(+57.02)LGNGK.G	N	46.36	1126.46	10	1.1	564.236	2	20.15	4467400	1522600	1426000	4575700	23904000	14929000	4	F4:13948	P20210108_KO1.raw	6	1	1	1	1	1	1	2364	2373	Carbamidomethylation	C3:Carbamidomethylation:1000.00;C5:Carbamidomethylation:1000.00	PEAKS DB
43	44737	P11276|FINC_MOUSE	K.ATGVFTTLQPLR.S	N	44.9	1302.73	12	2.6	652.374	2	51.9	2688000				18812000		5	F5:48993	P20210108_KO2.raw	2	1	0	0	0	1	0	1077	1088			PEAKS DB
43	44737	P11276|FINC_MOUSE	K.PGC(+57.02)FDNGK.H	N	43.38	893.37	8	0.7	447.693	2	18.34				58289000	61764000	1298400	5	F5:11989	P20210108_KO2.raw	3	0	0	0	1	1	1	51	58	Carbamidomethylation	C3:Carbamidomethylation:1000.00	PEAKS DB
43	44737	P11276|FINC_MOUSE	R.WLPSTSPVTGYRVTTTPK.N	N	43.22	1990.05	18	1.3	664.359	3	54.71						50188000	6	F6:53762	P20210108_KO3.raw	2	0	0	0	0	0	2	1652	1669			PEAKS DB
43	44737	P11276|FINC_MOUSE	R.QAQQIVQPQSPVAVSQSK.P	N	39.95	1922.02	18	3	962.021	2	36.35	1113900	898720	1526100	3918000	961780		1	F1:33944	P20210108_BO1.raw	6	1	1	1	2	1	0	33	50			PEAKS DB
43	44737	P11276|FINC_MOUSE	K.PVSINYK.T	N	38.94	819.449	7	2.3	410.733	2	31.87	207000000	156800000	248340000	132030000	88452000	226180000	6	F6:28574	P20210108_KO3.raw	6	1	1	1	1	1	1	1623	1629			PEAKS DB
43	44737	P11276|FINC_MOUSE	K.EATIPGHLNSYTIK.G	N	37.68	1542.8	14	-3.7	515.273	3	41.04		126370000	11245000		219450000	39606000	3	F3:37498	P20210108_BO3.raw	10	0	1	2	0	4	3	656	669			PEAKS DB
43	44737	P11276|FINC_MOUSE	K.YTGNTYK.V	N	34.35	845.392	7	0.3	423.703	2	19.16		11282000				9121800	6	F6:13451	P20210108_KO3.raw	2	0	1	0	0	0	1	102	108			PEAKS DB
43	44737	P11276|FINC_MOUSE	R.ISC(+57.02)TIANR.C	N	33.98	933.47	8	0.7	467.743	2	20.48	0				0	66031000	6	F6:14865	P20210108_KO3.raw	1	0	0	0	0	0	1	134	141	Carbamidomethylation	C3:Carbamidomethylation:1000.00	PEAKS DB
43	44737	P11276|FINC_MOUSE	R.TTPPTAATPVR.L	N	33.19	1110.6	11	-0.2	556.309	2	18.86				2535300	26814000	26592000	5	F5:12949	P20210108_KO2.raw	3	0	0	0	1	1	1	2150	2160			PEAKS DB
43	44737	P11276|FINC_MOUSE	K.VGDTYERPK.D	N	32.84	1063.53	9	1.2	355.518	3	39.78		108060000	0	80639000		106870000	6	F6:36638	P20210108_KO3.raw	4	0	1	0	2	0	1	109	117			PEAKS DB
43	44737	P11276|FINC_MOUSE	K.YEVSVYALK.D	N	32.45	1070.56	9	-3.9	536.288	2	55.47		30173000	24546000	25707000		0	2	F2:55981	P20210108_BO2.raw	4	0	1	1	2	0	0	1878	1886			PEAKS DB
43	44737	P11276|FINC_MOUSE	R.WLPSTSPVTGYR.V	N	32.06	1362.69	12	2.4	682.356	2	49.58					16916000	23260000	6	F6:47774	P20210108_KO3.raw	2	0	0	0	0	1	1	1652	1663			PEAKS DB
43	44737	P11276|FINC_MOUSE	R.STTPDITGYR.I	N	31.98	1109.54	10	1.3	555.776	2	31.21					10351000	14164000	6	F6:26873	P20210108_KO3.raw	2	0	0	0	0	1	1	1197	1206			PEAKS DB
43	44737	P11276|FINC_MOUSE	R.M(+15.99)SC(+57.02)TC(+57.02)LGNGK.G	N	29.66	1142.45	10	0.9	572.234	2	15.83	496730				2282700	1612500	1	F1:10981	P20210108_BO1.raw	3	1	0	0	0	1	1	2364	2373	Oxidation (M); Carbamidomethylation	M1:Oxidation (M):1000.00;C3:Carbamidomethylation:1000.00;C5:Carbamidomethylation:1000.00	PEAKS DB
43	44737	P11276|FINC_MOUSE	K.YIVNVYQISEEGK.Q	N	29.12	1540.78	13	1.5	771.397	2	53.03						3735900	6	F6:51584	P20210108_KO3.raw	1	0	0	0	0	0	1	785	797			PEAKS DB
43	44737	P11276|FINC_MOUSE	K.STATINNIK.P	N	28.71	960.524	9	0.2	481.269	2	22.84		109290000	119800000	94316000	61966000	87630000	3	F3:16808	P20210108_BO3.raw	5	0	1	1	1	1	1	1591	1599			PEAKS DB
43	44737	P11276|FINC_MOUSE	K.NGLGPSK.T	N	25.81	671.36	7	-0.9	336.687	2	15.7	0		0	0			1	F1:10915	P20210108_BO1.raw	0	0	0	0	0	0	0	1670	1676			PEAKS DB
43	44737	P11276|FINC_MOUSE	R.IGDTWSK.K	N	24.78	805.397	7	1.6	403.706	2	27.76					8298500	9936900	6	F6:23296	P20210108_KO3.raw	2	0	0	0	0	1	1	243	249			PEAKS DB
43	44737	P11276|FINC_MOUSE	R.IGDQWDK.Q	N	23.05	860.403	7	1	431.209	2	30.24						16874000	6	F6:25576	P20210108_KO3.raw	1	0	0	0	0	0	1	480	486			PEAKS DB
43	44737	P11276|FINC_MOUSE	R.LSDAGFK.L	N	22.91	736.375	7	1.8	369.196	2	28.5					11621000		5	F5:21574	P20210108_KO2.raw	1	0	0	0	0	1	0	2314	2320			PEAKS DB
43	44737	P11276|FINC_MOUSE	R.FTNIGPDTM(+15.99)R.V	N	21.25	1166.54	10	-1.1	584.276	2	27.85					1717700		5	F5:22149	P20210108_KO2.raw	1	0	0	0	0	1	0	1365	1374	Oxidation (M)	M9:Oxidation (M):1000.00	PEAKS DB
43	44737	P11276|FINC_MOUSE	K.SEPLIGR.K	N	20.43	770.429	7	-0.3	386.221	2	30.35				82444000	122210000	115800000	5	F5:25735	P20210108_KO2.raw	4	0	0	0	2	1	1	2072	2078			PEAKS DB
43	44737	P11276|FINC_MOUSE	R.ITGYIIK.Y	N	20.18	806.49	7	6.3	404.255	2	40.17						258440	6	F6:37050	P20210108_KO3.raw	1	0	0	0	0	0	1	2020	2026			PEAKS DB
43	44737	P11276|FINC_MOUSE	K.SEPLIGRK.K	N	19.4	898.524	8	1.9	450.27	2	27.24						7099800	6	F6:22474	P20210108_KO3.raw	1	0	0	0	0	0	1	2072	2079			PEAKS DB
43	44737	P11276|FINC_MOUSE	R.TFYQIGDSWEK.F	N	19.22	1372.63	11	4.9	687.326	2	52.45						778810	6	F6:51261	P20210108_KO3.raw	1	0	0	0	0	0	1	568	578			PEAKS DB
45	44755	Q9QXS1-2|PLEC_MOUSE	K.SEEMQTVQQEQILQETQALQK.S	Y	74.03	2488.21	21	1.8	1245.12	2	49.6	15045000	17525000	24351000	12132000	12217000	13177000	2	F2:48503	P20210108_BO2.raw	12	2	2	2	2	2	2	2613	2633			PEAKS DB
45	44755	Q9QXS1-2|PLEC_MOUSE	R.LLDPEDVDVPQPDEK.S	Y	67.83	1707.82	15	3.1	854.92	2	42.8	5454100		1585500	2507600	11465000	10621000	6	F6:39942	P20210108_KO3.raw	5	1	0	1	1	1	1	378	392			PEAKS DB
45	44755	Q9QXS1-2|PLEC_MOUSE	R.C(+57.02)ITDPQTGLC(+57.02)LLPLK.E	Y	64.08	1727.89	15	2.7	864.957	2	52.75	4392300					4032700	6	F6:51385	P20210108_KO3.raw	2	1	0	0	0	0	1	4247	4261	Carbamidomethylation	C1:Carbamidomethylation:1000.00;C10:Carbamidomethylation:1000.00	PEAKS DB
45	44755	Q9QXS1-2|PLEC_MOUSE	K.SEEM(+15.99)QTVQQEQILQETQALQK.S	Y	62.53	2504.21	21	3.1	835.745	3	46.09	1502800	1549500	1464400	1023200	1086600		1	F1:45128	P20210108_BO1.raw	5	1	1	1	1	1	0	2613	2633	Oxidation (M)	M4:Oxidation (M):1000.00	PEAKS DB
45	44755	Q9QXS1-2|PLEC_MOUSE	R.SSSVGSSSSYPISSAGPR.T	Y	59.69	1711.8	18	0.3	856.908	2	29.69					3488800	2278000	5	F5:24045	P20210108_KO2.raw	2	0	0	0	0	1	1	4386	4403			PEAKS DB
45	44755	Q9QXS1-2|PLEC_MOUSE	K.EAQAVPATLQELEATK.A	Y	59.56	1697.88	16	1.2	849.95	2	50.21	31266000	38967000	36755000	29481000	23124000	22707000	2	F2:49205	P20210108_BO2.raw	9	1	2	1	2	1	2	1254	1269			PEAKS DB
45	44755	Q9QXS1-2|PLEC_MOUSE	R.VYHDPSTQEPVTYSQLQQR.C	Y	58.34	2275.09	19	-2.4	759.368	3	49.1						8244700	6	F6:47721	P20210108_KO3.raw	1	0	0	0	0	0	1	3319	3337			PEAKS DB
45	44755	Q9QXS1-2|PLEC_MOUSE	K.AEAELLQQQK.E	Y	56.84	1156.61	10	6.9	579.316	2	27.88	6357900	4140200	30792000	12652000	4359800	14615000	2	F2:23742	P20210108_BO2.raw	10	1	1	3	1	2	2	2467	2476			PEAKS DB
45	44755	Q9QXS1-2|PLEC_MOUSE	K.EQMAQQLVEETQGFQR.T	Y	52.9	1920.9	16	2.8	961.46	2	50.92					3482600	1487400	6	F6:49310	P20210108_KO3.raw	2	0	0	0	0	1	1	2491	2506			PEAKS DB
45	44755	Q9QXS1-2|PLEC_MOUSE	K.ATVSAPFGK.F	Y	50.33	876.471	9	0.2	439.243	2	31.61	57016000	64333000	60963000	42364000	35805000	36305000	3	F3:26891	P20210108_BO3.raw	6	1	1	1	1	1	1	3047	3055			PEAKS DB
45	44755	Q9QXS1-2|PLEC_MOUSE	R.SSS(+79.97)VGSSSSYPISSAGPR.T	Y	48.79	1791.77	18	7.7	896.898	2	29.48					927630	410440	6	F6:25086	P20210108_KO3.raw	2	0	0	0	0	1	1	4386	4403	Phosphorylation (STY)	S3:Phosphorylation (STY):0.00	PEAKS DB
45	44755	Q9QXS1-2|PLEC_MOUSE	K.LEQLFQDEVAK.A	Y	48.26	1318.68	11	1.9	660.347	2	46.79	0	0	0	0	0	0	5	F5:43268	P20210108_KO2.raw	0	0	0	0	0	0	0	2656	2666			PEAKS DB
45	44755	Q9QXS1-2|PLEC_MOUSE	K.AQLEPVASPAK.K	Y	47.72	1109.61	11	1.2	555.812	2	24.86	62441000	62171000	63239000	39962000	39648000	33338000	1	F1:20885	P20210108_BO1.raw	6	1	1	1	1	1	1	1431	1441			PEAKS DB
45	44755	Q9QXS1-2|PLEC_MOUSE	R.YASGPSASLGGPESAVA	Y	42.13	1519.72	17	-2.3	760.863	2	37.34		1420400	1845000			6476900	3	F3:33363	P20210108_BO3.raw	3	0	1	1	0	0	1	4670	4686			PEAKS DB
45	44755	Q9QXS1-2|PLEC_MOUSE	K.QAADAEMEK.H	Y	41.8	991.428	9	-2.3	496.72	2	15.06	11023000	33747000	34759000	10250000	4211100	10494000	5	F5:8512	P20210108_KO2.raw	9	2	1	2	2	1	1	2301	2309			PEAKS DB
45	44755	Q9QXS1-2|PLEC_MOUSE	K.IPPGYHPLDVEK.E	Y	41.5	1363.71	12	0.9	455.579	3	52.12	25898000	24433000	26340000	14206000	14115000	26175000	3	F3:50055	P20210108_BO3.raw	7	2	1	1	1	1	1	500	511			PEAKS DB
45	44755	Q9QXS1-2|PLEC_MOUSE	K.AGVVGPELHEK.L	Y	40.07	1134.6	11	0.5	379.209	3	45.65		49574000	47109000		26228000	32028000	3	F3:42831	P20210108_BO3.raw	4	0	1	1	0	1	1	3554	3564			PEAKS DB
45	44755	Q9QXS1-2|PLEC_MOUSE	K.SLAQADAEK.Q	Y	39.6	931.461	9	-0.3	466.738	2	16.73	68946000	103010000	81017000	69326000	60914000	64370000	2	F2:11456	P20210108_BO2.raw	6	1	1	1	1	1	1	1796	1804			PEAKS DB
45	44755	Q9QXS1-2|PLEC_MOUSE	R.LQAEEVAQQK.S	Y	38.14	1142.59	10	2	572.305	2	21.83	209950			1268500	3085200	2290000	5	F5:15688	P20210108_KO2.raw	5	1	0	0	1	2	1	1786	1795			PEAKS DB
45	44755	Q9QXS1-2|PLEC_MOUSE	K.QVAEEAAR.L	Y	37.41	872.435	8	-0.4	437.225	2	12.85						2329000	6	F6:6884	P20210108_KO3.raw	1	0	0	0	0	0	1	2415	2422			PEAKS DB
45	44755	Q9QXS1-2|PLEC_MOUSE	R.LLDAQLSTGGIVDPSK.S	Y	37.01	1612.87	16	1.3	807.442	2	50.22					4105500	6046800	6	F6:48470	P20210108_KO3.raw	2	0	0	0	0	1	1	3272	3287			PEAKS DB
45	44755	Q9QXS1-2|PLEC_MOUSE	R.NDESQLSPATR.G	Y	36.34	1216.57	11	-8.5	609.286	2	20.89					6292100		5	F5:14995	P20210108_KO2.raw	1	0	0	0	0	1	0	717	727			PEAKS DB
45	44755	Q9QXS1-2|PLEC_MOUSE	K.QAEEIGEK.L	Y	36.34	902.434	8	-0.8	452.224	2	14.98	0	14784000		15511000		17737000	6	F6:8930	P20210108_KO3.raw	3	0	1	0	1	0	1	2549	2556			PEAKS DB
45	44755	Q9QXS1-2|PLEC_MOUSE	K.ASESELERQK.G	Y	36.25	1175.58	10	7.2	588.801	2	37.23		44277000				22913000	2	F2:35790	P20210108_BO2.raw	3	0	2	0	0	0	1	2041	2050			PEAKS DB
45	44755	Q9QXS1-2|PLEC_MOUSE	R.MGIVGPEFK.D	Y	36.13	976.505	9	3.3	489.262	2	48.03					10662000		5	F5:44594	P20210108_KO2.raw	1	0	0	0	0	1	0	4132	4140			PEAKS DB
45	44755	Q9QXS1-2|PLEC_MOUSE	K.QAADAEM(+15.99)EK.H	Y	35.82	1007.42	9	-1.5	504.718	2	10.25		469800	307560			160860	3	F3:4491	P20210108_BO3.raw	3	0	1	1	0	0	1	2301	2309	Oxidation (M)	M7:Oxidation (M):1000.00	PEAKS DB
45	44755	Q9QXS1-2|PLEC_MOUSE	K.MQAVQEATRLK.A	Y	35.78	1273.68	11	-2.9	425.567	3	51.47	1108900	6205600	3316000		10966000	5772000	3	F3:49414	P20210108_BO3.raw	7	1	2	1	0	2	1	2456	2466			PEAKS DB
45	44755	Q9QXS1-2|PLEC_MOUSE	R.ELAEQELEK.Q	Y	34.58	1087.54	9	2.7	544.779	2	29.58	2771500				14977000		5	F5:24225	P20210108_KO2.raw	2	1	0	0	0	1	0	1828	1836			PEAKS DB
45	44755	Q9QXS1-2|PLEC_MOUSE	R.EGVMVAK.K	N	34.03	732.384	7	0.6	367.2	2	22.36	104990000	101820000	91001000	77159000	67283000	69644000	1	F1:18509	P20210108_BO1.raw	10	3	2	1	1	2	1	22	28			PEAKS DB
45	44755	Q9QXS1-2|PLEC_MOUSE	K.MSAAQALK.K	Y	33.73	818.432	8	0.2	410.223	2	27.03	21706000		37866000			20410000	3	F3:21835	P20210108_BO3.raw	3	1	0	1	0	0	1	4507	4514			PEAKS DB
45	44755	Q9QXS1-2|PLEC_MOUSE	K.AQAEVEGLGK.G	Y	33.19	1000.52	10	0.5	501.267	2	23.69		0	0	0		21334000	6	F6:18517	P20210108_KO3.raw	1	0	0	0	0	0	1	1169	1178			PEAKS DB
45	44755	Q9QXS1-2|PLEC_MOUSE	K.VEVPVGSFK.G	Y	33.08	960.528	9	0.5	481.272	2	41.9	75641000	74549000	79804000	51718000	47040000	45185000	4	F4:38031	P20210108_KO1.raw	6	1	1	1	1	1	1	3378	3386			PEAKS DB
45	44755	Q9QXS1-2|PLEC_MOUSE	K.ETELPAK.E	Y	32.91	786.412	7	-2.4	394.212	2	18.64	29993000	45247000	28470000	23462000	20874000	29605000	1	F1:14077	P20210108_BO1.raw	8	2	2	1	1	1	1	469	475			PEAKS DB
45	44755	Q9QXS1-2|PLEC_MOUSE	K.EQLNEYK.G	Y	30.51	922.44	7	0.4	462.227	2	23.03	36201000	45721000	41886000	39545000	27588000	25495000	2	F2:18288	P20210108_BO2.raw	6	1	1	1	1	1	1	912	918			PEAKS DB
45	44755	Q9QXS1-2|PLEC_MOUSE	K.LVNIRNDDIADGNPK.L	Y	30.18	1652.85	15	3.6	551.959	3	45.72						6541600	6	F6:43304	P20210108_KO3.raw	1	0	0	0	0	0	1	260	274			PEAKS DB
45	44755	Q9QXS1-2|PLEC_MOUSE	R.ILSDPSDDTK.G	Y	29.99	1089.52	10	2	545.768	2	20.13					3799800		5	F5:14048	P20210108_KO2.raw	1	0	0	0	0	1	0	2981	2990			PEAKS DB
45	44755	Q9QXS1-2|PLEC_MOUSE	K.ELAQEQAR.R	Y	29.54	943.472	8	1.2	472.744	2	14.45	5925700				14358000	17336000	6	F6:8475	P20210108_KO3.raw	3	1	0	0	0	1	1	2477	2484			PEAKS DB
45	44755	Q9QXS1-2|PLEC_MOUSE	R.QVEEEIMALK.V	Y	28.83	1188.61	10	-5.5	595.307	2	49.69						1917400	6	F6:47928	P20210108_KO3.raw	1	0	0	0	0	0	1	2062	2071			PEAKS DB
45	44755	Q9QXS1-2|PLEC_MOUSE	R.LAEDEAFQR.R	Y	28.71	1077.51	9	3.6	539.764	2	29.89					0	0	6	F6:25494	P20210108_KO3.raw	0	0	0	0	0	0	0	2009	2017			PEAKS DB
45	44755	Q9QXS1-2|PLEC_MOUSE	K.LRDVSAYSK.Y	Y	27.7	1037.55	9	1.3	346.858	3	32.24			38808000	15619000			4	F4:27140	P20210108_KO1.raw	6	0	0	3	3	0	0	4564	4572			PEAKS DB
45	44755	Q9QXS1-2|PLEC_MOUSE	K.DNTQRFLEEEAEK.M	Y	27.54	1607.74	13	1.3	536.922	3	39.83				3566700			4	F4:35583	P20210108_KO1.raw	1	0	0	0	1	0	0	2400	2412			PEAKS DB
45	44755	Q9QXS1-2|PLEC_MOUSE	K.LLAEENQR.L	Y	27.31	971.504	8	-0.2	486.759	2	21.33					26242000		5	F5:15114	P20210108_KO2.raw	1	0	0	0	0	1	0	2726	2733			PEAKS DB
45	44755	Q9QXS1-2|PLEC_MOUSE	L.AQADAEK.Q	Y	27.29	731.345	7	3.4	732.355	1	16.59		1130600					2	F2:11480	P20210108_BO2.raw	1	0	1	0	0	0	0	1798	1804			PEAKS DB
45	44755	Q9QXS1-2|PLEC_MOUSE	K.AQQVEAAER.S	Y	27.03	1000.49	9	-0.7	501.254	2	13.09						3258900	6	F6:7075	P20210108_KO3.raw	2	0	0	0	0	0	2	1577	1585			PEAKS DB
45	44755	Q9QXS1-2|PLEC_MOUSE	R.QYDIDDAITK.N	Y	26.9	1180.56	10	0.2	591.288	2	39.91						7611600	6	F6:36705	P20210108_KO3.raw	1	0	0	0	0	0	1	4341	4350			PEAKS DB
45	44755	Q9QXS1-2|PLEC_MOUSE	K.QYINAIK.D	Y	26.51	848.476	7	-0.6	425.245	2	35.36	19723000			12309000			1	F1:32833	P20210108_BO1.raw	2	1	0	0	1	0	0	1414	1420			PEAKS DB
45	44755	Q9QXS1-2|PLEC_MOUSE	R.C(+57.02)VEDPETGLR.L	Y	26.45	1174.53	10	5.5	588.275	2	27.19						0	6	F6:22454	P20210108_KO3.raw	0	0	0	0	0	0	0	3010	3019	Carbamidomethylation	C1:Carbamidomethylation:1000.00	PEAKS DB
45	44755	Q9QXS1-2|PLEC_MOUSE	K.VLALPEPSPAAPTLR.S	Y	26.15	1530.88	15	1	766.447	2	48.41					629800		5	F5:45064	P20210108_KO2.raw	1	0	0	0	0	1	0	1190	1204			PEAKS DB
45	44755	Q9QXS1-2|PLEC_MOUSE	R.LTVNEAVK.E	Y	25.42	872.497	8	1	437.256	2	31.51	22647000				38674000		5	F5:26303	P20210108_KO2.raw	2	1	0	0	0	1	0	2887	2894			PEAKS DB
45	44755	Q9QXS1-2|PLEC_MOUSE	R.QLAEGTAQQR.L	Y	24.32	1100.56	10	-1	551.285	2	13.61						469910	6	F6:7589	P20210108_KO3.raw	1	0	0	0	0	0	1	1839	1848			PEAKS DB
45	44755	Q9QXS1-2|PLEC_MOUSE	R.Y(+42.01)SELTT(+79.97)LT(+79.97)SQYIK.F	Y	23.48	1747.74	13	-6.1	874.87	2	40.34	7668000	961530					2	F2:38214	P20210108_BO2.raw	3	2	1	0	0	0	0	1463	1475	Acetylation (N-term); Phosphorylation (STY)	Y1:Acetylation (N-term):1000.00;T6:Phosphorylation (STY):9.42;T8:Phosphorylation (STY):14.02	PEAKS DB
45	44755	Q9QXS1-2|PLEC_MOUSE	K.GLVEDTLR.Q	Y	23.26	901.487	8	3.3	451.752	2	44.38					28726000		5	F5:40856	P20210108_KO2.raw	1	0	0	0	0	1	0	2051	2058			PEAKS DB
45	44755	Q9QXS1-2|PLEC_MOUSE	K.LISLFQAMK.K	Y	23.2	1049.59	9	0.6	525.805	2	55.45		19672000				12594000	2	F2:55094	P20210108_BO2.raw	2	0	1	0	0	0	1	4161	4169			PEAKS DB
45	44755	Q9QXS1-2|PLEC_MOUSE	K.MQAVQEATR.L	Y	22.68	1032.5	9	8.8	517.263	2	18.44						4557500	6	F6:12768	P20210108_KO3.raw	1	0	0	0	0	0	1	2456	2464			PEAKS DB
45	44755	Q9QXS1-2|PLEC_MOUSE	R.Y(+42.01)SELTTLT(+79.97)SQY(+79.97)IK.F	Y	22.41	1747.74	13	-6.4	874.87	2	40.36	4943600						1	F1:39750	P20210108_BO1.raw	1	1	0	0	0	0	0	1463	1475	Acetylation (N-term); Phosphorylation (STY)	Y1:Acetylation (N-term):1000.00;T8:Phosphorylation (STY):0.00;Y11:Phosphorylation (STY):0.00	PEAKS DB
45	44755	Q9QXS1-2|PLEC_MOUSE	K.LSIYEALK.K	Y	20.2	935.533	8	-0.9	468.773	2	59.16			3930800				3	F3:57237	P20210108_BO3.raw	1	0	0	1	0	0	0	3177	3184			PEAKS DB
45	44755	Q9QXS1-2|PLEC_MOUSE	R.ETLEQAK.V	Y	19.91	817.418	7	-2.5	409.715	2	15.94					2382300		5	F5:9490	P20210108_KO2.raw	1	0	0	0	0	1	0	3371	3377			PEAKS DB
45	44755	Q9QXS1-2|PLEC_MOUSE	R.VVIVDPETGK.E	Y	18.96	1055.59	10	1.2	528.801	2	30.85						1488700	6	F6:26501	P20210108_KO3.raw	1	0	0	0	0	0	1	4280	4289			PEAKS DB
45	44757	Q9QXS1|PLEC_MOUSE	K.SEEMQTVQQEQILQETQALQK.S	Y	74.03	2488.21	21	1.8	1245.12	2	49.6	15045000	17525000	24351000	12132000	12217000	13177000	2	F2:48503	P20210108_BO2.raw	12	2	2	2	2	2	2	2618	2638			PEAKS DB
45	44757	Q9QXS1|PLEC_MOUSE	R.LLDPEDVDVPQPDEK.S	Y	67.83	1707.82	15	3.1	854.92	2	42.8	5454100		1585500	2507600	11465000	10621000	6	F6:39942	P20210108_KO3.raw	5	1	0	1	1	1	1	383	397			PEAKS DB
45	44757	Q9QXS1|PLEC_MOUSE	R.C(+57.02)ITDPQTGLC(+57.02)LLPLK.E	Y	64.08	1727.89	15	2.7	864.957	2	52.75	4392300					4032700	6	F6:51385	P20210108_KO3.raw	2	1	0	0	0	0	1	4252	4266	Carbamidomethylation	C1:Carbamidomethylation:1000.00;C10:Carbamidomethylation:1000.00	PEAKS DB
45	44757	Q9QXS1|PLEC_MOUSE	K.SEEM(+15.99)QTVQQEQILQETQALQK.S	Y	62.53	2504.21	21	3.1	835.745	3	46.09	1502800	1549500	1464400	1023200	1086600		1	F1:45128	P20210108_BO1.raw	5	1	1	1	1	1	0	2618	2638	Oxidation (M)	M4:Oxidation (M):1000.00	PEAKS DB
45	44757	Q9QXS1|PLEC_MOUSE	R.SSSVGSSSSYPISSAGPR.T	Y	59.69	1711.8	18	0.3	856.908	2	29.69					3488800	2278000	5	F5:24045	P20210108_KO2.raw	2	0	0	0	0	1	1	4391	4408			PEAKS DB
45	44757	Q9QXS1|PLEC_MOUSE	K.EAQAVPATLQELEATK.A	Y	59.56	1697.88	16	1.2	849.95	2	50.21	31266000	38967000	36755000	29481000	23124000	22707000	2	F2:49205	P20210108_BO2.raw	9	1	2	1	2	1	2	1259	1274			PEAKS DB
45	44757	Q9QXS1|PLEC_MOUSE	R.VYHDPSTQEPVTYSQLQQR.C	Y	58.34	2275.09	19	-2.4	759.368	3	49.1						8244700	6	F6:47721	P20210108_KO3.raw	1	0	0	0	0	0	1	3324	3342			PEAKS DB
45	44757	Q9QXS1|PLEC_MOUSE	K.AEAELLQQQK.E	Y	56.84	1156.61	10	6.9	579.316	2	27.88	6357900	4140200	30792000	12652000	4359800	14615000	2	F2:23742	P20210108_BO2.raw	10	1	1	3	1	2	2	2472	2481			PEAKS DB
45	44757	Q9QXS1|PLEC_MOUSE	K.EQMAQQLVEETQGFQR.T	Y	52.9	1920.9	16	2.8	961.46	2	50.92					3482600	1487400	6	F6:49310	P20210108_KO3.raw	2	0	0	0	0	1	1	2496	2511			PEAKS DB
45	44757	Q9QXS1|PLEC_MOUSE	K.ATVSAPFGK.F	Y	50.33	876.471	9	0.2	439.243	2	31.61	57016000	64333000	60963000	42364000	35805000	36305000	3	F3:26891	P20210108_BO3.raw	6	1	1	1	1	1	1	3052	3060			PEAKS DB
45	44757	Q9QXS1|PLEC_MOUSE	R.SSS(+79.97)VGSSSSYPISSAGPR.T	Y	48.79	1791.77	18	7.7	896.898	2	29.48					927630	410440	6	F6:25086	P20210108_KO3.raw	2	0	0	0	0	1	1	4391	4408	Phosphorylation (STY)	S3:Phosphorylation (STY):0.00	PEAKS DB
45	44757	Q9QXS1|PLEC_MOUSE	K.LEQLFQDEVAK.A	Y	48.26	1318.68	11	1.9	660.347	2	46.79	0	0	0	0	0	0	5	F5:43268	P20210108_KO2.raw	0	0	0	0	0	0	0	2661	2671			PEAKS DB
45	44757	Q9QXS1|PLEC_MOUSE	K.AQLEPVASPAK.K	Y	47.72	1109.61	11	1.2	555.812	2	24.86	62441000	62171000	63239000	39962000	39648000	33338000	1	F1:20885	P20210108_BO1.raw	6	1	1	1	1	1	1	1436	1446			PEAKS DB
45	44757	Q9QXS1|PLEC_MOUSE	R.YASGPSASLGGPESAVA	Y	42.13	1519.72	17	-2.3	760.863	2	37.34		1420400	1845000			6476900	3	F3:33363	P20210108_BO3.raw	3	0	1	1	0	0	1	4675	4691			PEAKS DB
45	44757	Q9QXS1|PLEC_MOUSE	K.QAADAEMEK.H	Y	41.8	991.428	9	-2.3	496.72	2	15.06	11023000	33747000	34759000	10250000	4211100	10494000	5	F5:8512	P20210108_KO2.raw	9	2	1	2	2	1	1	2306	2314			PEAKS DB
45	44757	Q9QXS1|PLEC_MOUSE	K.IPPGYHPLDVEK.E	Y	41.5	1363.71	12	0.9	455.579	3	52.12	25898000	24433000	26340000	14206000	14115000	26175000	3	F3:50055	P20210108_BO3.raw	7	2	1	1	1	1	1	505	516			PEAKS DB
45	44757	Q9QXS1|PLEC_MOUSE	K.AGVVGPELHEK.L	Y	40.07	1134.6	11	0.5	379.209	3	45.65		49574000	47109000		26228000	32028000	3	F3:42831	P20210108_BO3.raw	4	0	1	1	0	1	1	3559	3569			PEAKS DB
45	44757	Q9QXS1|PLEC_MOUSE	K.SLAQADAEK.Q	Y	39.6	931.461	9	-0.3	466.738	2	16.73	68946000	103010000	81017000	69326000	60914000	64370000	2	F2:11456	P20210108_BO2.raw	6	1	1	1	1	1	1	1801	1809			PEAKS DB
45	44757	Q9QXS1|PLEC_MOUSE	R.LQAEEVAQQK.S	Y	38.14	1142.59	10	2	572.305	2	21.83	209950			1268500	3085200	2290000	5	F5:15688	P20210108_KO2.raw	5	1	0	0	1	2	1	1791	1800			PEAKS DB
45	44757	Q9QXS1|PLEC_MOUSE	K.QVAEEAAR.L	Y	37.41	872.435	8	-0.4	437.225	2	12.85						2329000	6	F6:6884	P20210108_KO3.raw	1	0	0	0	0	0	1	2420	2427			PEAKS DB
45	44757	Q9QXS1|PLEC_MOUSE	R.LLDAQLSTGGIVDPSK.S	Y	37.01	1612.87	16	1.3	807.442	2	50.22					4105500	6046800	6	F6:48470	P20210108_KO3.raw	2	0	0	0	0	1	1	3277	3292			PEAKS DB
45	44757	Q9QXS1|PLEC_MOUSE	R.NDESQLSPATR.G	Y	36.34	1216.57	11	-8.5	609.286	2	20.89					6292100		5	F5:14995	P20210108_KO2.raw	1	0	0	0	0	1	0	722	732			PEAKS DB
45	44757	Q9QXS1|PLEC_MOUSE	K.QAEEIGEK.L	Y	36.34	902.434	8	-0.8	452.224	2	14.98	0	14784000		15511000		17737000	6	F6:8930	P20210108_KO3.raw	3	0	1	0	1	0	1	2554	2561			PEAKS DB
45	44757	Q9QXS1|PLEC_MOUSE	K.ASESELERQK.G	Y	36.25	1175.58	10	7.2	588.801	2	37.23		44277000				22913000	2	F2:35790	P20210108_BO2.raw	3	0	2	0	0	0	1	2046	2055			PEAKS DB
45	44757	Q9QXS1|PLEC_MOUSE	R.MGIVGPEFK.D	Y	36.13	976.505	9	3.3	489.262	2	48.03					10662000		5	F5:44594	P20210108_KO2.raw	1	0	0	0	0	1	0	4137	4145			PEAKS DB
45	44757	Q9QXS1|PLEC_MOUSE	K.QAADAEM(+15.99)EK.H	Y	35.82	1007.42	9	-1.5	504.718	2	10.25		469800	307560			160860	3	F3:4491	P20210108_BO3.raw	3	0	1	1	0	0	1	2306	2314	Oxidation (M)	M7:Oxidation (M):1000.00	PEAKS DB
45	44757	Q9QXS1|PLEC_MOUSE	K.MQAVQEATRLK.A	Y	35.78	1273.68	11	-2.9	425.567	3	51.47	1108900	6205600	3316000		10966000	5772000	3	F3:49414	P20210108_BO3.raw	7	1	2	1	0	2	1	2461	2471			PEAKS DB
45	44757	Q9QXS1|PLEC_MOUSE	R.ELAEQELEK.Q	Y	34.58	1087.54	9	2.7	544.779	2	29.58	2771500				14977000		5	F5:24225	P20210108_KO2.raw	2	1	0	0	0	1	0	1833	1841			PEAKS DB
45	44757	Q9QXS1|PLEC_MOUSE	R.EGVMVAK.K	N	34.03	732.384	7	0.6	367.2	2	22.36	104990000	101820000	91001000	77159000	67283000	69644000	1	F1:18509	P20210108_BO1.raw	10	3	2	1	1	2	1	22	28			PEAKS DB
45	44757	Q9QXS1|PLEC_MOUSE	K.MSAAQALK.K	Y	33.73	818.432	8	0.2	410.223	2	27.03	21706000		37866000			20410000	3	F3:21835	P20210108_BO3.raw	3	1	0	1	0	0	1	4512	4519			PEAKS DB
45	44757	Q9QXS1|PLEC_MOUSE	K.AQAEVEGLGK.G	Y	33.19	1000.52	10	0.5	501.267	2	23.69		0	0	0		21334000	6	F6:18517	P20210108_KO3.raw	1	0	0	0	0	0	1	1174	1183			PEAKS DB
45	44757	Q9QXS1|PLEC_MOUSE	K.VEVPVGSFK.G	Y	33.08	960.528	9	0.5	481.272	2	41.9	75641000	74549000	79804000	51718000	47040000	45185000	4	F4:38031	P20210108_KO1.raw	6	1	1	1	1	1	1	3383	3391			PEAKS DB
45	44757	Q9QXS1|PLEC_MOUSE	K.ETELPAK.E	Y	32.91	786.412	7	-2.4	394.212	2	18.64	29993000	45247000	28470000	23462000	20874000	29605000	1	F1:14077	P20210108_BO1.raw	8	2	2	1	1	1	1	474	480			PEAKS DB
45	44757	Q9QXS1|PLEC_MOUSE	K.EQLNEYK.G	Y	30.51	922.44	7	0.4	462.227	2	23.03	36201000	45721000	41886000	39545000	27588000	25495000	2	F2:18288	P20210108_BO2.raw	6	1	1	1	1	1	1	917	923			PEAKS DB
45	44757	Q9QXS1|PLEC_MOUSE	K.LVNIRNDDIADGNPK.L	Y	30.18	1652.85	15	3.6	551.959	3	45.72						6541600	6	F6:43304	P20210108_KO3.raw	1	0	0	0	0	0	1	265	279			PEAKS DB
45	44757	Q9QXS1|PLEC_MOUSE	R.ILSDPSDDTK.G	Y	29.99	1089.52	10	2	545.768	2	20.13					3799800		5	F5:14048	P20210108_KO2.raw	1	0	0	0	0	1	0	2986	2995			PEAKS DB
45	44757	Q9QXS1|PLEC_MOUSE	K.ELAQEQAR.R	Y	29.54	943.472	8	1.2	472.744	2	14.45	5925700				14358000	17336000	6	F6:8475	P20210108_KO3.raw	3	1	0	0	0	1	1	2482	2489			PEAKS DB
45	44757	Q9QXS1|PLEC_MOUSE	R.QVEEEIMALK.V	Y	28.83	1188.61	10	-5.5	595.307	2	49.69						1917400	6	F6:47928	P20210108_KO3.raw	1	0	0	0	0	0	1	2067	2076			PEAKS DB
45	44757	Q9QXS1|PLEC_MOUSE	R.LAEDEAFQR.R	Y	28.71	1077.51	9	3.6	539.764	2	29.89					0	0	6	F6:25494	P20210108_KO3.raw	0	0	0	0	0	0	0	2014	2022			PEAKS DB
45	44757	Q9QXS1|PLEC_MOUSE	K.LRDVSAYSK.Y	Y	27.7	1037.55	9	1.3	346.858	3	32.24			38808000	15619000			4	F4:27140	P20210108_KO1.raw	6	0	0	3	3	0	0	4569	4577			PEAKS DB
45	44757	Q9QXS1|PLEC_MOUSE	K.DNTQRFLEEEAEK.M	Y	27.54	1607.74	13	1.3	536.922	3	39.83				3566700			4	F4:35583	P20210108_KO1.raw	1	0	0	0	1	0	0	2405	2417			PEAKS DB
45	44757	Q9QXS1|PLEC_MOUSE	K.LLAEENQR.L	Y	27.31	971.504	8	-0.2	486.759	2	21.33					26242000		5	F5:15114	P20210108_KO2.raw	1	0	0	0	0	1	0	2731	2738			PEAKS DB
45	44757	Q9QXS1|PLEC_MOUSE	L.AQADAEK.Q	Y	27.29	731.345	7	3.4	732.355	1	16.59		1130600					2	F2:11480	P20210108_BO2.raw	1	0	1	0	0	0	0	1803	1809			PEAKS DB
45	44757	Q9QXS1|PLEC_MOUSE	K.AQQVEAAER.S	Y	27.03	1000.49	9	-0.7	501.254	2	13.09						3258900	6	F6:7075	P20210108_KO3.raw	2	0	0	0	0	0	2	1582	1590			PEAKS DB
45	44757	Q9QXS1|PLEC_MOUSE	R.QYDIDDAITK.N	Y	26.9	1180.56	10	0.2	591.288	2	39.91						7611600	6	F6:36705	P20210108_KO3.raw	1	0	0	0	0	0	1	4346	4355			PEAKS DB
45	44757	Q9QXS1|PLEC_MOUSE	K.QYINAIK.D	Y	26.51	848.476	7	-0.6	425.245	2	35.36	19723000			12309000			1	F1:32833	P20210108_BO1.raw	2	1	0	0	1	0	0	1419	1425			PEAKS DB
45	44757	Q9QXS1|PLEC_MOUSE	R.C(+57.02)VEDPETGLR.L	Y	26.45	1174.53	10	5.5	588.275	2	27.19						0	6	F6:22454	P20210108_KO3.raw	0	0	0	0	0	0	0	3015	3024	Carbamidomethylation	C1:Carbamidomethylation:1000.00	PEAKS DB
45	44757	Q9QXS1|PLEC_MOUSE	K.VLALPEPSPAAPTLR.S	Y	26.15	1530.88	15	1	766.447	2	48.41					629800		5	F5:45064	P20210108_KO2.raw	1	0	0	0	0	1	0	1195	1209			PEAKS DB
45	44757	Q9QXS1|PLEC_MOUSE	R.LTVNEAVK.E	Y	25.42	872.497	8	1	437.256	2	31.51	22647000				38674000		5	F5:26303	P20210108_KO2.raw	2	1	0	0	0	1	0	2892	2899			PEAKS DB
45	44757	Q9QXS1|PLEC_MOUSE	R.QLAEGTAQQR.L	Y	24.32	1100.56	10	-1	551.285	2	13.61						469910	6	F6:7589	P20210108_KO3.raw	1	0	0	0	0	0	1	1844	1853			PEAKS DB
45	44757	Q9QXS1|PLEC_MOUSE	R.Y(+42.01)SELTT(+79.97)LT(+79.97)SQYIK.F	Y	23.48	1747.74	13	-6.1	874.87	2	40.34	7668000	961530					2	F2:38214	P20210108_BO2.raw	3	2	1	0	0	0	0	1468	1480	Acetylation (N-term); Phosphorylation (STY)	Y1:Acetylation (N-term):1000.00;T6:Phosphorylation (STY):9.42;T8:Phosphorylation (STY):14.02	PEAKS DB
45	44757	Q9QXS1|PLEC_MOUSE	K.GLVEDTLR.Q	Y	23.26	901.487	8	3.3	451.752	2	44.38					28726000		5	F5:40856	P20210108_KO2.raw	1	0	0	0	0	1	0	2056	2063			PEAKS DB
45	44757	Q9QXS1|PLEC_MOUSE	K.LISLFQAMK.K	Y	23.2	1049.59	9	0.6	525.805	2	55.45		19672000				12594000	2	F2:55094	P20210108_BO2.raw	2	0	1	0	0	0	1	4166	4174			PEAKS DB
45	44757	Q9QXS1|PLEC_MOUSE	K.MQAVQEATR.L	Y	22.68	1032.5	9	8.8	517.263	2	18.44						4557500	6	F6:12768	P20210108_KO3.raw	1	0	0	0	0	0	1	2461	2469			PEAKS DB
45	44757	Q9QXS1|PLEC_MOUSE	R.Y(+42.01)SELTTLT(+79.97)SQY(+79.97)IK.F	Y	22.41	1747.74	13	-6.4	874.87	2	40.36	4943600						1	F1:39750	P20210108_BO1.raw	1	1	0	0	0	0	0	1468	1480	Acetylation (N-term); Phosphorylation (STY)	Y1:Acetylation (N-term):1000.00;T8:Phosphorylation (STY):0.00;Y11:Phosphorylation (STY):0.00	PEAKS DB
45	44757	Q9QXS1|PLEC_MOUSE	K.LSIYEALK.K	Y	20.2	935.533	8	-0.9	468.773	2	59.16			3930800				3	F3:57237	P20210108_BO3.raw	1	0	0	1	0	0	0	3182	3189			PEAKS DB
45	44757	Q9QXS1|PLEC_MOUSE	R.ETLEQAK.V	Y	19.91	817.418	7	-2.5	409.715	2	15.94					2382300		5	F5:9490	P20210108_KO2.raw	1	0	0	0	0	1	0	3376	3382			PEAKS DB
45	44757	Q9QXS1|PLEC_MOUSE	R.VVIVDPETGK.E	Y	18.96	1055.59	10	1.2	528.801	2	30.85						1488700	6	F6:26501	P20210108_KO3.raw	1	0	0	0	0	0	1	4285	4294			PEAKS DB
17	44747	P63038|CH60_MOUSE	K.LVQDVANNTNEEAGDGTTTATVLAR.S	Y	94.66	2559.24	25	2.7	1280.63	2	37.55	96207000	54137000	64843000	91451000	130680000	95355000	5	F5:32719	P20210108_KO2.raw	36	6	5	5	8	7	5	97	121			PEAKS DB
17	44747	P63038|CH60_MOUSE	K.PVTTPEEIAQVATISANGDK.D	Y	77.54	2040.04	20	3.2	1021.03	2	51.33	37590000	0		45551000	40321000	56446000	1	F1:51107	P20210108_BO1.raw	8	2	0	0	2	2	2	161	180			PEAKS DB
17	44747	P63038|CH60_MOUSE	K.ILQSSSEVGYDAMLGDFVNMVEK.G	Y	64.41	2531.19	23	0	1266.6	2	55.65		840960	3183500	930850	3653400	11133000	6	F6:54460	P20210108_KO3.raw	8	0	1	2	1	2	2	494	516			PEAKS DB
17	44747	P63038|CH60_MOUSE	K.TLNDELEIIEGMK.F	Y	62.12	1503.75	13	0.2	752.882	2	55.28	30508000	80820000	65421000	40271000	52357000	88670000	5	F5:52806	P20210108_KO2.raw	17	3	3	2	2	4	3	206	218			PEAKS DB
17	44747	P63038|CH60_MOUSE	R.ALMLQGVDLLADAVAVTMGPK.G	Y	60.73	2112.13	21	5.2	705.055	3	55.84				2659700		1843700	4	F4:53374	P20210108_KO1.raw	3	0	0	0	2	0	1	38	58			PEAKS DB
17	44747	P63038|CH60_MOUSE	K.VGGTSDVEVNEK.K	Y	55.59	1232.59	12	2.1	617.303	2	24.16	150580000	85055000	157220000	101130000	120910000	130800000	6	F6:19688	P20210108_KO3.raw	62	8	6	15	12	11	10	406	417			PEAKS DB
17	44747	P63038|CH60_MOUSE	K.DIGNIISDAMK.K	Y	51.39	1175.59	11	2.1	588.801	2	55.61	16185000	41769000	50568000	35837000	30595000	49337000	5	F5:53328	P20210108_KO2.raw	22	4	3	4	4	4	3	181	191			PEAKS DB
17	44747	P63038|CH60_MOUSE	K.DDAMLLK.G	Y	43.96	804.405	7	-0.3	403.21	2	38.43	197850000	264380000	232260000	186250000	164240000	207650000	5	F5:33903	P20210108_KO2.raw	6	1	1	1	1	1	1	353	359			PEAKS DB
17	44747	P63038|CH60_MOUSE	K.VGEVIVTK.D	Y	42.78	843.506	8	-1	422.76	2	30.16	629070000	399080000	389250000	426340000	397680000	371700000	4	F4:24695	P20210108_KO1.raw	19	4	4	3	3	2	3	345	352			PEAKS DB
17	44747	P63038|CH60_MOUSE	R.C(+57.02)IPALDSLKPANEDQK.I	Y	42.41	1797.89	16	0.5	899.954	2	52.42	1898400			1116100	7124600	0	5	F5:49267	P20210108_KO2.raw	3	1	0	0	1	1	0	447	462	Carbamidomethylation	C1:Carbamidomethylation:1000.00	PEAKS DB
17	44747	P63038|CH60_MOUSE	K.LSDGVAVLK.V	Y	41.51	900.528	9	0.6	451.272	2	36.56	316110000	273450000	283190000	292420000	266610000	388650000	6	F6:32882	P20210108_KO3.raw	15	3	2	2	3	3	2	397	405			PEAKS DB
17	44747	P63038|CH60_MOUSE	K.IPAMTIAK.N	Y	40.83	843.489	8	-0.3	422.752	2	36.5	428790000	381330000	422020000	441160000	405080000	377030000	1	F1:34429	P20210108_BO1.raw	6	1	1	1	1	1	1	474	481			PEAKS DB
17	44747	P63038|CH60_MOUSE	K.DIGNIISDAM(+15.99)K.K	Y	40.32	1191.58	11	5.8	596.801	2	49.07	8250900	33035000	17518000	22893000	7530900	18465000	2	F2:47587	P20210108_BO2.raw	6	1	1	1	1	1	1	181	191	Oxidation (M)	M10:Oxidation (M):1000.00	PEAKS DB
17	44747	P63038|CH60_MOUSE	K.VGLQVVAVK.A	Y	39.94	911.58	9	2.7	456.799	2	49.27	83796000	105440000	3767900	114920000	129550000	0	6	F6:47474	P20210108_KO3.raw	5	1	1	1	1	1	0	293	301			PEAKS DB
17	44747	P63038|CH60_MOUSE	K.APGFGDNRK.N	Y	35.82	960.478	9	1.4	321.167	3	48.13		30853000	12801000		31949000	71156000	6	F6:45380	P20210108_KO3.raw	11	0	1	3	0	5	2	302	310			PEAKS DB
17	44747	P63038|CH60_MOUSE	K.DGVTVAK.S	Y	35.56	688.375	7	0.2	345.195	2	16.47			77882000	77121000	61374000		4	F4:9264	P20210108_KO1.raw	3	0	0	1	1	1	0	76	82			PEAKS DB
17	44747	P63038|CH60_MOUSE	K.DDAM(+15.99)LLK.G	Y	35.28	820.4	7	1.8	411.208	2	26.99	49036000	38664000	35806000	44132000	33158000	30822000	6	F6:22324	P20210108_KO3.raw	7	1	1	1	2	1	1	353	359	Oxidation (M)	M4:Oxidation (M):1000.00	PEAKS DB
17	44747	P63038|CH60_MOUSE	K.DPGMGAMGGMGGGMGGGMF	Y	34.95	1673.61	19	2.6	837.816	2	53.48				4013100		3376400	6	F6:52166	P20210108_KO3.raw	2	0	0	0	1	0	1	555	573			PEAKS DB
17	44747	P63038|CH60_MOUSE	K.GANPVEIR.R	Y	34.38	854.461	8	0.1	428.238	2	27.66	49849000		25493000	47768000	70746000	77397000	6	F6:22680	P20210108_KO3.raw	6	1	0	1	2	1	1	134	141			PEAKS DB
17	44747	P63038|CH60_MOUSE	K.GIIDPTK.V	Y	34.1	742.423	7	1.2	743.431	1	27.57	283060000	262580000	276990000	274720000	256640000	200770000	2	F2:23363	P20210108_BO2.raw	11	2	2	2	2	2	1	517	523			PEAKS DB
17	44747	P63038|CH60_MOUSE	K.IPAM(+15.99)TIAK.N	Y	30.03	859.484	8	-0.2	430.749	2	19.94	58243000	55627000			47420000		2	F2:14962	P20210108_BO2.raw	3	1	1	0	0	1	0	474	481	Oxidation (M)	M4:Oxidation (M):1000.00	PEAKS DB
17	44747	P63038|CH60_MOUSE	R.VTDALNATR.A	Y	29.81	959.504	9	-0.5	480.759	2	23.78	0						1	F1:19673	P20210108_BO1.raw	0	0	0	0	0	0	0	421	429			PEAKS DB
17	44747	P63038|CH60_MOUSE	K.IGIEIIK.R	Y	27.58	784.506	7	-0.2	393.26	2	53.6	90788000	101260000	144340000	91924000	113440000	218510000	5	F5:51311	P20210108_KO2.raw	11	1	2	3	1	1	3	463	469			PEAKS DB
17	44747	P63038|CH60_MOUSE	I.PAMTIAK.N	Y	27	730.405	7	1.8	731.413	1	35.29	9112300	3000700					2	F2:32605	P20210108_BO2.raw	2	1	1	0	0	0	0	475	481			PEAKS DB
17	44747	P63038|CH60_MOUSE	K.APGFGDNR.K	Y	26.36	832.383	8	-2.2	417.198	2	23.99	15650000						1	F1:20134	P20210108_BO1.raw	1	1	0	0	0	0	0	302	309			PEAKS DB
17	44747	P63038|CH60_MOUSE	R.TVIIEQSWGSPK.V	Y	25.33	1343.71	12	-2.2	672.86	2	50.57	22855000	726310	1651500				2	F2:49743	P20210108_BO2.raw	5	2	2	1	0	0	0	61	72			PEAKS DB
17	44747	P63038|CH60_MOUSE	R.GYISPYFINTSK.G	Y	24.95	1388.7	12	3.3	695.358	2	51.2						1545800	6	F6:49732	P20210108_KO3.raw	1	0	0	0	0	0	1	222	233			PEAKS DB
17	44747	P63038|CH60_MOUSE	R.C(+57.02)IPALDSLK.P	Y	22.7	1015.54	9	2.8	508.777	2	48.13					5430500	32292000	6	F6:46173	P20210108_KO3.raw	2	0	0	0	0	1	1	447	455	Carbamidomethylation	C1:Carbamidomethylation:1000.00	PEAKS DB
17	44747	P63038|CH60_MOUSE	K.TLNDELEIIEGM(+15.99)K.F	Y	22.67	1519.74	13	-7.4	760.874	2	52.66					0		5	F5:49838	P20210108_KO2.raw	0	0	0	0	0	0	0	206	218	Oxidation (M)	M12:Oxidation (M):1000.00	PEAKS DB
17	44747	P63038|CH60_MOUSE	L.SDGVAVLK.V	Y	21.71	787.444	8	2.2	788.453	1	38.21				6383400			4	F4:33486	P20210108_KO1.raw	1	0	0	0	1	0	0	398	405			PEAKS DB
50	44739	tr|A0A087WSN6|A0A087WSN6_MOUSE	K.WC(+57.02)GTTQNYDADQK.F	N	75.87	1585.65	13	0.7	793.831	2	27.98	67851000	71857000	68462000	77602000	75913000	63277000	5	F5:22220	P20210108_KO2.raw	13	2	2	2	2	3	2	445	457	Carbamidomethylation	C2:Carbamidomethylation:1000.00	PEAKS DB
50	44739	tr|A0A087WSN6|A0A087WSN6_MOUSE	K.TETITGFQVDAIPANGQTPVQR.S	N	69.2	2342.19	22	1.4	1172.1	2	50.16					5827100		5	F5:46962	P20210108_KO2.raw	2	0	0	0	0	2	0	1747	1768			PEAKS DB
50	44739	tr|A0A087WSN6|A0A087WSN6_MOUSE	R.SYTITGLQPGTDYK.I	N	67.2	1542.76	14	1.6	772.387	2	44.42	17956000	11205000	11019000	25605000	61664000	76851000	5	F5:41022	P20210108_KO2.raw	6	1	1	1	1	1	1	1776	1789			PEAKS DB
50	44739	tr|A0A087WSN6|A0A087WSN6_MOUSE	K.QYNVGPLASK.Y	N	63.65	1075.57	10	1.5	538.791	2	33.9	210920000	189200000	209360000	177840000	157630000	135590000	5	F5:28715	P20210108_KO2.raw	6	1	1	1	1	1	1	1040	1049			PEAKS DB
50	44739	tr|A0A087WSN6|A0A087WSN6_MOUSE	R.GFNC(+57.02)ESKPEPEETC(+57.02)FDK.Y	N	62.78	2072.85	17	2	691.957	3	46.84					16243000	21124000	5	F5:43216	P20210108_KO2.raw	2	0	0	0	0	1	1	85	101	Carbamidomethylation	C4:Carbamidomethylation:1000.00;C14:Carbamidomethylation:1000.00	PEAKS DB
50	44739	tr|A0A087WSN6|A0A087WSN6_MOUSE	K.RQAQQIVQPQSPVAVSQSK.P	N	61.78	2078.12	19	2.3	693.717	3	42.09	35931000	33530000	40819000	49431000	44413000	44236000	6	F6:38887	P20210108_KO3.raw	7	1	1	1	1	1	2	32	50			PEAKS DB
50	44739	tr|A0A087WSN6|A0A087WSN6_MOUSE	R.ESNPLTAQQTTK.L	N	61.66	1316.66	12	1.9	659.337	2	21.13	0		0	4762200	21668000	18490000	6	F6:15897	P20210108_KO3.raw	3	0	0	0	1	1	1	984	995			PEAKS DB
50	44739	tr|A0A087WSN6|A0A087WSN6_MOUSE	R.ITYGETGGNSPVQEFTVPGSK.S	N	61.6	2167.04	21	5.7	723.359	3	46.4					3809700	8211800	6	F6:44232	P20210108_KO3.raw	3	0	0	0	0	1	2	1479	1499			PEAKS DB
50	44739	tr|A0A087WSN6|A0A087WSN6_MOUSE	K.C(+57.02)DPIDQC(+57.02)QDSETR.T	N	57.65	1622.63	13	1	812.323	2	20.78	755440			745400		5411600	6	F6:15140	P20210108_KO3.raw	3	1	0	0	1	0	1	555	567	Carbamidomethylation	C1:Carbamidomethylation:1000.00;C7:Carbamidomethylation:1000.00	PEAKS DB
50	44739	tr|A0A087WSN6|A0A087WSN6_MOUSE	K.C(+57.02)DPHEATC(+57.02)YDDGK.T	N	47.51	1566.57	13	2.3	523.199	3	36.02		27830000	28675000			28307000	6	F6:31718	P20210108_KO3.raw	3	0	1	1	0	0	1	2197	2209	Carbamidomethylation	C1:Carbamidomethylation:1000.00;C8:Carbamidomethylation:1000.00	PEAKS DB
50	44739	tr|A0A087WSN6|A0A087WSN6_MOUSE	R.VTWAPPPSIELTNLLVR.Y	N	46.39	1905.07	17	0.6	953.544	2	55.61					1354800	10159000	6	F6:54416	P20210108_KO3.raw	3	0	0	0	0	1	2	1284	1300			PEAKS DB
50	44739	tr|A0A087WSN6|A0A087WSN6_MOUSE	R.MSC(+57.02)TC(+57.02)LGNGK.G	N	46.36	1126.46	10	1.1	564.236	2	20.15	4467400	1522600	1426000	4575700	23904000	14929000	4	F4:13948	P20210108_KO1.raw	6	1	1	1	1	1	1	2183	2192	Carbamidomethylation	C3:Carbamidomethylation:1000.00;C5:Carbamidomethylation:1000.00	PEAKS DB
50	44739	tr|A0A087WSN6|A0A087WSN6_MOUSE	K.ATGVFTTLQPLR.S	N	44.9	1302.73	12	2.6	652.374	2	51.9	2688000				18812000		5	F5:48993	P20210108_KO2.raw	2	1	0	0	0	1	0	1077	1088			PEAKS DB
50	44739	tr|A0A087WSN6|A0A087WSN6_MOUSE	K.PGC(+57.02)FDNGK.H	N	43.38	893.37	8	0.7	447.693	2	18.34				58289000	61764000	1298400	5	F5:11989	P20210108_KO2.raw	3	0	0	0	1	1	1	51	58	Carbamidomethylation	C3:Carbamidomethylation:1000.00	PEAKS DB
50	44739	tr|A0A087WSN6|A0A087WSN6_MOUSE	R.WLPSTSPVTGYRVTTTPK.N	N	43.22	1990.05	18	1.3	664.359	3	54.71						50188000	6	F6:53762	P20210108_KO3.raw	2	0	0	0	0	0	2	1561	1578			PEAKS DB
50	44739	tr|A0A087WSN6|A0A087WSN6_MOUSE	R.QAQQIVQPQSPVAVSQSK.P	N	39.95	1922.02	18	3	962.021	2	36.35	1113900	898720	1526100	3918000	961780		1	F1:33944	P20210108_BO1.raw	6	1	1	1	2	1	0	33	50			PEAKS DB
50	44739	tr|A0A087WSN6|A0A087WSN6_MOUSE	K.PVSINYK.T	N	38.94	819.449	7	2.3	410.733	2	31.87	207000000	156800000	248340000	132030000	88452000	226180000	6	F6:28574	P20210108_KO3.raw	6	1	1	1	1	1	1	1532	1538			PEAKS DB
50	44739	tr|A0A087WSN6|A0A087WSN6_MOUSE	K.EATIPGHLNSYTIK.G	N	37.68	1542.8	14	-3.7	515.273	3	41.04		126370000	11245000		219450000	39606000	3	F3:37498	P20210108_BO3.raw	10	0	1	2	0	4	3	656	669			PEAKS DB
50	44739	tr|A0A087WSN6|A0A087WSN6_MOUSE	K.YTGNTYK.V	N	34.35	845.392	7	0.3	423.703	2	19.16		11282000				9121800	6	F6:13451	P20210108_KO3.raw	2	0	1	0	0	0	1	102	108			PEAKS DB
50	44739	tr|A0A087WSN6|A0A087WSN6_MOUSE	R.ISC(+57.02)TIANR.C	N	33.98	933.47	8	0.7	467.743	2	20.48	0				0	66031000	6	F6:14865	P20210108_KO3.raw	1	0	0	0	0	0	1	134	141	Carbamidomethylation	C3:Carbamidomethylation:1000.00	PEAKS DB
50	44739	tr|A0A087WSN6|A0A087WSN6_MOUSE	R.TTPPTAATPVR.L	N	33.19	1110.6	11	-0.2	556.309	2	18.86				2535300	26814000	26592000	5	F5:12949	P20210108_KO2.raw	3	0	0	0	1	1	1	1969	1979			PEAKS DB
50	44739	tr|A0A087WSN6|A0A087WSN6_MOUSE	K.VGDTYERPK.D	N	32.84	1063.53	9	1.2	355.518	3	39.78		108060000	0	80639000		106870000	6	F6:36638	P20210108_KO3.raw	4	0	1	0	2	0	1	109	117			PEAKS DB
50	44739	tr|A0A087WSN6|A0A087WSN6_MOUSE	K.YEVSVYALK.D	N	32.45	1070.56	9	-3.9	536.288	2	55.47		30173000	24546000	25707000		0	2	F2:55981	P20210108_BO2.raw	4	0	1	1	2	0	0	1697	1705			PEAKS DB
50	44739	tr|A0A087WSN6|A0A087WSN6_MOUSE	R.WLPSTSPVTGYR.V	N	32.06	1362.69	12	2.4	682.356	2	49.58					16916000	23260000	6	F6:47774	P20210108_KO3.raw	2	0	0	0	0	1	1	1561	1572			PEAKS DB
50	44739	tr|A0A087WSN6|A0A087WSN6_MOUSE	R.STTPDITGYR.I	N	31.98	1109.54	10	1.3	555.776	2	31.21					10351000	14164000	6	F6:26873	P20210108_KO3.raw	2	0	0	0	0	1	1	1197	1206			PEAKS DB
50	44739	tr|A0A087WSN6|A0A087WSN6_MOUSE	R.M(+15.99)SC(+57.02)TC(+57.02)LGNGK.G	N	29.66	1142.45	10	0.9	572.234	2	15.83	496730				2282700	1612500	1	F1:10981	P20210108_BO1.raw	3	1	0	0	0	1	1	2183	2192	Oxidation (M); Carbamidomethylation	M1:Oxidation (M):1000.00;C3:Carbamidomethylation:1000.00;C5:Carbamidomethylation:1000.00	PEAKS DB
50	44739	tr|A0A087WSN6|A0A087WSN6_MOUSE	K.YIVNVYQISEEGK.Q	N	29.12	1540.78	13	1.5	771.397	2	53.03						3735900	6	F6:51584	P20210108_KO3.raw	1	0	0	0	0	0	1	785	797			PEAKS DB
50	44739	tr|A0A087WSN6|A0A087WSN6_MOUSE	K.STATINNIK.P	N	28.71	960.524	9	0.2	481.269	2	22.84		109290000	119800000	94316000	61966000	87630000	3	F3:16808	P20210108_BO3.raw	5	0	1	1	1	1	1	1500	1508			PEAKS DB
50	44739	tr|A0A087WSN6|A0A087WSN6_MOUSE	K.NGLGPSK.T	N	25.81	671.36	7	-0.9	336.687	2	15.7	0		0	0			1	F1:10915	P20210108_BO1.raw	0	0	0	0	0	0	0	1579	1585			PEAKS DB
50	44739	tr|A0A087WSN6|A0A087WSN6_MOUSE	R.IGDTWSK.K	N	24.78	805.397	7	1.6	403.706	2	27.76					8298500	9936900	6	F6:23296	P20210108_KO3.raw	2	0	0	0	0	1	1	243	249			PEAKS DB
50	44739	tr|A0A087WSN6|A0A087WSN6_MOUSE	R.IGDQWDK.Q	N	23.05	860.403	7	1	431.209	2	30.24						16874000	6	F6:25576	P20210108_KO3.raw	1	0	0	0	0	0	1	480	486			PEAKS DB
50	44739	tr|A0A087WSN6|A0A087WSN6_MOUSE	R.LSDAGFK.L	N	22.91	736.375	7	1.8	369.196	2	28.5					11621000		5	F5:21574	P20210108_KO2.raw	1	0	0	0	0	1	0	2133	2139			PEAKS DB
50	44739	tr|A0A087WSN6|A0A087WSN6_MOUSE	R.FTNIGPDTM(+15.99)R.V	N	21.25	1166.54	10	-1.1	584.276	2	27.85					1717700		5	F5:22149	P20210108_KO2.raw	1	0	0	0	0	1	0	1274	1283	Oxidation (M)	M9:Oxidation (M):1000.00	PEAKS DB
50	44739	tr|A0A087WSN6|A0A087WSN6_MOUSE	K.SEPLIGR.K	N	20.43	770.429	7	-0.3	386.221	2	30.35				82444000	122210000	115800000	5	F5:25735	P20210108_KO2.raw	4	0	0	0	2	1	1	1891	1897			PEAKS DB
50	44739	tr|A0A087WSN6|A0A087WSN6_MOUSE	R.ITGYIIK.Y	N	20.18	806.49	7	6.3	404.255	2	40.17						258440	6	F6:37050	P20210108_KO3.raw	1	0	0	0	0	0	1	1839	1845			PEAKS DB
50	44739	tr|A0A087WSN6|A0A087WSN6_MOUSE	K.SEPLIGRK.K	N	19.4	898.524	8	1.9	450.27	2	27.24						7099800	6	F6:22474	P20210108_KO3.raw	1	0	0	0	0	0	1	1891	1898			PEAKS DB
50	44739	tr|A0A087WSN6|A0A087WSN6_MOUSE	R.TFYQIGDSWEK.F	N	19.22	1372.63	11	4.9	687.326	2	52.45						778810	6	F6:51261	P20210108_KO3.raw	1	0	0	0	0	0	1	568	578			PEAKS DB
50	44739	tr|A0A087WSN6|A0A087WSN6_MOUSE	T.TIPAPTNLK.F	Y	19.13	953.555	9	-0.8	477.784	2	29.67					9241300		5	F5:24265	P20210108_KO2.raw	1	0	0	0	0	1	0	1630	1638			PEAKS DB
50	44740	tr|B9EHT6|B9EHT6_MOUSE	K.WC(+57.02)GTTQNYDADQK.F	N	75.87	1585.65	13	0.7	793.831	2	27.98	67851000	71857000	68462000	77602000	75913000	63277000	5	F5:22220	P20210108_KO2.raw	13	2	2	2	2	3	2	445	457	Carbamidomethylation	C2:Carbamidomethylation:1000.00	PEAKS DB
50	44740	tr|B9EHT6|B9EHT6_MOUSE	K.TETITGFQVDAIPANGQTPVQR.S	N	69.2	2342.19	22	1.4	1172.1	2	50.16					5827100		5	F5:46962	P20210108_KO2.raw	2	0	0	0	0	2	0	1747	1768			PEAKS DB
50	44740	tr|B9EHT6|B9EHT6_MOUSE	R.SYTITGLQPGTDYK.I	N	67.2	1542.76	14	1.6	772.387	2	44.42	17956000	11205000	11019000	25605000	61664000	76851000	5	F5:41022	P20210108_KO2.raw	6	1	1	1	1	1	1	1776	1789			PEAKS DB
50	44740	tr|B9EHT6|B9EHT6_MOUSE	K.QYNVGPLASK.Y	N	63.65	1075.57	10	1.5	538.791	2	33.9	210920000	189200000	209360000	177840000	157630000	135590000	5	F5:28715	P20210108_KO2.raw	6	1	1	1	1	1	1	1040	1049			PEAKS DB
50	44740	tr|B9EHT6|B9EHT6_MOUSE	R.GFNC(+57.02)ESKPEPEETC(+57.02)FDK.Y	N	62.78	2072.85	17	2	691.957	3	46.84					16243000	21124000	5	F5:43216	P20210108_KO2.raw	2	0	0	0	0	1	1	85	101	Carbamidomethylation	C4:Carbamidomethylation:1000.00;C14:Carbamidomethylation:1000.00	PEAKS DB
50	44740	tr|B9EHT6|B9EHT6_MOUSE	K.RQAQQIVQPQSPVAVSQSK.P	N	61.78	2078.12	19	2.3	693.717	3	42.09	35931000	33530000	40819000	49431000	44413000	44236000	6	F6:38887	P20210108_KO3.raw	7	1	1	1	1	1	2	32	50			PEAKS DB
50	44740	tr|B9EHT6|B9EHT6_MOUSE	R.ESNPLTAQQTTK.L	N	61.66	1316.66	12	1.9	659.337	2	21.13	0		0	4762200	21668000	18490000	6	F6:15897	P20210108_KO3.raw	3	0	0	0	1	1	1	984	995			PEAKS DB
50	44740	tr|B9EHT6|B9EHT6_MOUSE	R.ITYGETGGNSPVQEFTVPGSK.S	N	61.6	2167.04	21	5.7	723.359	3	46.4					3809700	8211800	6	F6:44232	P20210108_KO3.raw	3	0	0	0	0	1	2	1479	1499			PEAKS DB
50	44740	tr|B9EHT6|B9EHT6_MOUSE	K.C(+57.02)DPIDQC(+57.02)QDSETR.T	N	57.65	1622.63	13	1	812.323	2	20.78	755440			745400		5411600	6	F6:15140	P20210108_KO3.raw	3	1	0	0	1	0	1	555	567	Carbamidomethylation	C1:Carbamidomethylation:1000.00;C7:Carbamidomethylation:1000.00	PEAKS DB
50	44740	tr|B9EHT6|B9EHT6_MOUSE	K.C(+57.02)DPHEATC(+57.02)YDDGK.T	N	47.51	1566.57	13	2.3	523.199	3	36.02		27830000	28675000			28307000	6	F6:31718	P20210108_KO3.raw	3	0	1	1	0	0	1	2172	2184	Carbamidomethylation	C1:Carbamidomethylation:1000.00;C8:Carbamidomethylation:1000.00	PEAKS DB
50	44740	tr|B9EHT6|B9EHT6_MOUSE	R.VTWAPPPSIELTNLLVR.Y	N	46.39	1905.07	17	0.6	953.544	2	55.61					1354800	10159000	6	F6:54416	P20210108_KO3.raw	3	0	0	0	0	1	2	1284	1300			PEAKS DB
50	44740	tr|B9EHT6|B9EHT6_MOUSE	R.MSC(+57.02)TC(+57.02)LGNGK.G	N	46.36	1126.46	10	1.1	564.236	2	20.15	4467400	1522600	1426000	4575700	23904000	14929000	4	F4:13948	P20210108_KO1.raw	6	1	1	1	1	1	1	2158	2167	Carbamidomethylation	C3:Carbamidomethylation:1000.00;C5:Carbamidomethylation:1000.00	PEAKS DB
50	44740	tr|B9EHT6|B9EHT6_MOUSE	K.ATGVFTTLQPLR.S	N	44.9	1302.73	12	2.6	652.374	2	51.9	2688000				18812000		5	F5:48993	P20210108_KO2.raw	2	1	0	0	0	1	0	1077	1088			PEAKS DB
50	44740	tr|B9EHT6|B9EHT6_MOUSE	K.PGC(+57.02)FDNGK.H	N	43.38	893.37	8	0.7	447.693	2	18.34				58289000	61764000	1298400	5	F5:11989	P20210108_KO2.raw	3	0	0	0	1	1	1	51	58	Carbamidomethylation	C3:Carbamidomethylation:1000.00	PEAKS DB
50	44740	tr|B9EHT6|B9EHT6_MOUSE	R.WLPSTSPVTGYRVTTTPK.N	N	43.22	1990.05	18	1.3	664.359	3	54.71						50188000	6	F6:53762	P20210108_KO3.raw	2	0	0	0	0	0	2	1561	1578			PEAKS DB
50	44740	tr|B9EHT6|B9EHT6_MOUSE	R.QAQQIVQPQSPVAVSQSK.P	N	39.95	1922.02	18	3	962.021	2	36.35	1113900	898720	1526100	3918000	961780		1	F1:33944	P20210108_BO1.raw	6	1	1	1	2	1	0	33	50			PEAKS DB
50	44740	tr|B9EHT6|B9EHT6_MOUSE	K.PVSINYK.T	N	38.94	819.449	7	2.3	410.733	2	31.87	207000000	156800000	248340000	132030000	88452000	226180000	6	F6:28574	P20210108_KO3.raw	6	1	1	1	1	1	1	1532	1538			PEAKS DB
50	44740	tr|B9EHT6|B9EHT6_MOUSE	K.EATIPGHLNSYTIK.G	N	37.68	1542.8	14	-3.7	515.273	3	41.04		126370000	11245000		219450000	39606000	3	F3:37498	P20210108_BO3.raw	10	0	1	2	0	4	3	656	669			PEAKS DB
50	44740	tr|B9EHT6|B9EHT6_MOUSE	K.YTGNTYK.V	N	34.35	845.392	7	0.3	423.703	2	19.16		11282000				9121800	6	F6:13451	P20210108_KO3.raw	2	0	1	0	0	0	1	102	108			PEAKS DB
50	44740	tr|B9EHT6|B9EHT6_MOUSE	R.ISC(+57.02)TIANR.C	N	33.98	933.47	8	0.7	467.743	2	20.48	0				0	66031000	6	F6:14865	P20210108_KO3.raw	1	0	0	0	0	0	1	134	141	Carbamidomethylation	C3:Carbamidomethylation:1000.00	PEAKS DB
50	44740	tr|B9EHT6|B9EHT6_MOUSE	R.TTPPTAATPVR.L	N	33.19	1110.6	11	-0.2	556.309	2	18.86				2535300	26814000	26592000	5	F5:12949	P20210108_KO2.raw	3	0	0	0	1	1	1	1944	1954			PEAKS DB
50	44740	tr|B9EHT6|B9EHT6_MOUSE	K.VGDTYERPK.D	N	32.84	1063.53	9	1.2	355.518	3	39.78		108060000	0	80639000		106870000	6	F6:36638	P20210108_KO3.raw	4	0	1	0	2	0	1	109	117			PEAKS DB
50	44740	tr|B9EHT6|B9EHT6_MOUSE	K.YEVSVYALK.D	N	32.45	1070.56	9	-3.9	536.288	2	55.47		30173000	24546000	25707000		0	2	F2:55981	P20210108_BO2.raw	4	0	1	1	2	0	0	1697	1705			PEAKS DB
50	44740	tr|B9EHT6|B9EHT6_MOUSE	R.WLPSTSPVTGYR.V	N	32.06	1362.69	12	2.4	682.356	2	49.58					16916000	23260000	6	F6:47774	P20210108_KO3.raw	2	0	0	0	0	1	1	1561	1572			PEAKS DB
50	44740	tr|B9EHT6|B9EHT6_MOUSE	R.STTPDITGYR.I	N	31.98	1109.54	10	1.3	555.776	2	31.21					10351000	14164000	6	F6:26873	P20210108_KO3.raw	2	0	0	0	0	1	1	1197	1206			PEAKS DB
50	44740	tr|B9EHT6|B9EHT6_MOUSE	R.M(+15.99)SC(+57.02)TC(+57.02)LGNGK.G	N	29.66	1142.45	10	0.9	572.234	2	15.83	496730				2282700	1612500	1	F1:10981	P20210108_BO1.raw	3	1	0	0	0	1	1	2158	2167	Oxidation (M); Carbamidomethylation	M1:Oxidation (M):1000.00;C3:Carbamidomethylation:1000.00;C5:Carbamidomethylation:1000.00	PEAKS DB
50	44740	tr|B9EHT6|B9EHT6_MOUSE	K.YIVNVYQISEEGK.Q	N	29.12	1540.78	13	1.5	771.397	2	53.03						3735900	6	F6:51584	P20210108_KO3.raw	1	0	0	0	0	0	1	785	797			PEAKS DB
50	44740	tr|B9EHT6|B9EHT6_MOUSE	K.STATINNIK.P	N	28.71	960.524	9	0.2	481.269	2	22.84		109290000	119800000	94316000	61966000	87630000	3	F3:16808	P20210108_BO3.raw	5	0	1	1	1	1	1	1500	1508			PEAKS DB
50	44740	tr|B9EHT6|B9EHT6_MOUSE	K.NGLGPSK.T	N	25.81	671.36	7	-0.9	336.687	2	15.7	0		0	0			1	F1:10915	P20210108_BO1.raw	0	0	0	0	0	0	0	1579	1585			PEAKS DB
50	44740	tr|B9EHT6|B9EHT6_MOUSE	R.IGDTWSK.K	N	24.78	805.397	7	1.6	403.706	2	27.76					8298500	9936900	6	F6:23296	P20210108_KO3.raw	2	0	0	0	0	1	1	243	249			PEAKS DB
50	44740	tr|B9EHT6|B9EHT6_MOUSE	R.IGDQWDK.Q	N	23.05	860.403	7	1	431.209	2	30.24						16874000	6	F6:25576	P20210108_KO3.raw	1	0	0	0	0	0	1	480	486			PEAKS DB
50	44740	tr|B9EHT6|B9EHT6_MOUSE	R.LSDAGFK.L	N	22.91	736.375	7	1.8	369.196	2	28.5					11621000		5	F5:21574	P20210108_KO2.raw	1	0	0	0	0	1	0	2108	2114			PEAKS DB
50	44740	tr|B9EHT6|B9EHT6_MOUSE	R.FTNIGPDTM(+15.99)R.V	N	21.25	1166.54	10	-1.1	584.276	2	27.85					1717700		5	F5:22149	P20210108_KO2.raw	1	0	0	0	0	1	0	1274	1283	Oxidation (M)	M9:Oxidation (M):1000.00	PEAKS DB
50	44740	tr|B9EHT6|B9EHT6_MOUSE	K.SEPLIGR.K	N	20.43	770.429	7	-0.3	386.221	2	30.35				82444000	122210000	115800000	5	F5:25735	P20210108_KO2.raw	4	0	0	0	2	1	1	1891	1897			PEAKS DB
50	44740	tr|B9EHT6|B9EHT6_MOUSE	R.ITGYIIK.Y	N	20.18	806.49	7	6.3	404.255	2	40.17						258440	6	F6:37050	P20210108_KO3.raw	1	0	0	0	0	0	1	1839	1845			PEAKS DB
50	44740	tr|B9EHT6|B9EHT6_MOUSE	K.SEPLIGRK.K	N	19.4	898.524	8	1.9	450.27	2	27.24						7099800	6	F6:22474	P20210108_KO3.raw	1	0	0	0	0	0	1	1891	1898			PEAKS DB
50	44740	tr|B9EHT6|B9EHT6_MOUSE	R.TFYQIGDSWEK.F	N	19.22	1372.63	11	4.9	687.326	2	52.45						778810	6	F6:51261	P20210108_KO3.raw	1	0	0	0	0	0	1	568	578			PEAKS DB
50	44740	tr|B9EHT6|B9EHT6_MOUSE	T.TIPAPTNLK.F	Y	19.13	953.555	9	-0.8	477.784	2	29.67					9241300		5	F5:24265	P20210108_KO2.raw	1	0	0	0	0	1	0	1630	1638			PEAKS DB
54	44951	P26645|MARCS_MOUSE	K.EAAEAEPAEPSSPAAEAEGASASSTSSPK.A	Y	88.38	2715.2	29	1.3	906.075	3	26.03	81150000	68421000	75756000	67104000	62450000	42188000	5	F5:20313	P20210108_KO2.raw	12	2	2	2	2	2	2	102	130			PEAKS DB
54	44951	P26645|MARCS_MOUSE	K.EELQANGSAPAADKEEPASGSAATPAAAEK.D	Y	86.95	2867.34	30	0.5	956.788	3	26.06	28173000	16504000	30755000	30224000	30623000	30551000	5	F5:20069	P20210108_KO2.raw	7	2	1	1	1	1	1	56	85			PEAKS DB
54	44951	P26645|MARCS_MOUSE	K.ESGEGAEAEGATAEGAK.D	Y	73.22	1562.67	17	-0.5	782.342	2	16.73	14719000	22709000	22198000	19940000	18968000	28636000	5	F5:9758	P20210108_KO2.raw	20	4	4	2	4	3	3	170	186			PEAKS DB
54	44951	P26645|MARCS_MOUSE	K.GEATAERPGEAAVASSPSK.A	Y	71.99	1813.88	19	0.3	605.634	3	25.89	160920000	158690000	165720000	140140000	127410000	105240000	5	F5:20048	P20210108_KO2.raw	12	2	2	2	2	2	2	12	30			PEAKS DB
54	44951	P26645|MARCS_MOUSE	K.EEPASGSAATPAAAEK.D	Y	71.13	1485.69	16	-0.8	743.854	2	14.71	27543000	29499000	31718000	31262000	28072000	41644000	5	F5:8156	P20210108_KO2.raw	9	1	2	1	2	1	2	70	85			PEAKS DB
54	44951	P26645|MARCS_MOUSE	E.PASGSAATPAAAEK.D	Y	69.24	1227.61	14	0.9	614.813	2	14.72					0	32405	5	F5:8273	P20210108_KO2.raw	1	0	0	0	0	0	1	72	85			PEAKS DB
54	44951	P26645|MARCS_MOUSE	K.DEAAAATEPGAGAADK.E	Y	65.12	1443.65	16	0.6	722.832	2	15.38	130290000	144170000	146580000	281110	284210	266080	5	F5:8929	P20210108_KO2.raw	7	1	2	1	1	1	1	86	101			PEAKS DB
54	44951	P26645|MARCS_MOUSE	K.VNGDAS(+79.97)PAAAEPGAK.E	Y	64.03	1433.62	15	-2.4	717.815	2	14.09	646730		633060	532590	302260	534400	3	F3:7787	P20210108_BO3.raw	5	1	0	1	1	1	1	41	55	Phosphorylation (STY)	S6:Phosphorylation (STY):1000.00	PEAKS DB
54	44951	P26645|MARCS_MOUSE	K.VNGDASPAAAEPGAK.E	Y	59.07	1353.65	15	-0.5	677.833	2	15.37	31529000	23926000	25211000	30257000	36011000	29457000	2	F2:10191	P20210108_BO2.raw	7	1	1	1	2	1	1	41	55			PEAKS DB
54	44951	P26645|MARCS_MOUSE	K.EELQANGSAPAADK.E	Y	58.16	1399.66	14	1	700.837	2	19.58	5787700	0	4338300	5907000	2517800	7945600	1	F1:15020	P20210108_BO1.raw	7	2	0	1	1	2	1	56	69			PEAKS DB
54	44951	P26645|MARCS_MOUSE	K.GEATAERPGEAAVASS(+79.97)PSK.A	Y	55.4	1893.85	19	0.8	947.932	2	18.49	9985900	6775900	2956100	4946900	1287900		1	F1:13842	P20210108_BO1.raw	6	2	1	1	1	1	0	12	30	Phosphorylation (STY)	S16:Phosphorylation (STY):26.02	PEAKS DB
54	44951	P26645|MARCS_MOUSE	K.AEDGAAPSPSSETPKK.K	Y	54.86	1570.75	16	-0.8	524.589	3	21.42	13656000	530080	12665000	0		6740600	3	F3:15572	P20210108_BO3.raw	5	2	1	1	0	0	1	131	146			PEAKS DB
54	44951	P26645|MARCS_MOUSE	K.AEDGAAPSPSSETPK.K	Y	48.95	1442.65	15	-0.2	722.333	2	14.76	2549600	0	3075400	131120000	0	120310000	3	F3:8404	P20210108_BO3.raw	5	1	0	1	1	0	2	131	145			PEAKS DB
54	44951	P26645|MARCS_MOUSE	K.AEEPAPGATAGDASSAAGPEQEAPAATDEAAASAAPAASPEPQPEC(+57.02)SPEAPPAPTAE	Y	48.95	5320.34	57	-0.4	1331.09	4	37.24	9679800			8621300		5210700	4	F4:32555	P20210108_KO1.raw	3	1	0	0	1	0	1	253	309	Carbamidomethylation	C46:Carbamidomethylation:1000.00	PEAKS DB
54	44951	P26645|MARCS_MOUSE	K.AEDGAAPSPSSET(+79.97)PK.K	Y	47.19	1522.62	15	-1.8	762.315	2	12.86	12498000	13792000	13492000		19039000		5	F5:6976	P20210108_KO2.raw	5	1	1	1	0	2	0	131	145	Phosphorylation (STY)	T13:Phosphorylation (STY):6.59	PEAKS DB
54	44951	P26645|MARCS_MOUSE	K.AEDGAAPSPSS(+79.97)ETPKK.K	Y	46.89	1650.71	16	-1.9	551.244	3	12.34	7743000	3372600	11198000	6570800	2855800		3	F3:6793	P20210108_BO3.raw	6	1	1	2	1	1	0	131	146	Phosphorylation (STY)	S11:Phosphorylation (STY):0.00	PEAKS DB
54	44951	P26645|MARCS_MOUSE	K.AEDGAAPSPSSET(+79.97)PKK.K	Y	40.26	1650.71	16	-0.8	826.364	2	12.84	2286000		3593900		6562100		3	F3:6794	P20210108_BO3.raw	3	1	0	1	0	1	0	131	146	Phosphorylation (STY)	T13:Phosphorylation (STY):9.40	PEAKS DB
54	44951	P26645|MARCS_MOUSE	K.AEDGAAPS(+79.97)PSSETPK.K	Y	34.91	1522.62	15	-0.8	762.316	2	16.45	1041200		1039700	1184200	856840	172520	3	F3:10272	P20210108_BO3.raw	6	1	0	1	2	1	1	131	145	Phosphorylation (STY)	S8:Phosphorylation (STY):8.22	PEAKS DB
54	44951	P26645|MARCS_MOUSE	N.GDASPAAAEPGAK.E	Y	34.86	1140.54	13	-6.1	571.274	2	14.34	403560	315300	321340	269390			1	F1:9416	P20210108_BO1.raw	4	1	1	1	1	0	0	43	55			PEAKS DB
54	44951	P26645|MARCS_MOUSE	K.LSGFSFK.K	Y	31.39	784.412	7	0.6	393.214	2	50.87	14106000	28282000	29214000	17215000	13985000	33028000	2	F2:50222	P20210108_BO2.raw	6	1	1	1	1	1	1	159	165			PEAKS DB
54	44951	P26645|MARCS_MOUSE	K.AEDGAAPSPSS(+79.97)ETPK.K	Y	26.24	1522.62	15	-0.3	762.316	2	13.1		1486900					2	F2:7705	P20210108_BO2.raw	2	0	2	0	0	0	0	131	145	Phosphorylation (STY)	S11:Phosphorylation (STY):0.00	PEAKS DB
54	44951	P26645|MARCS_MOUSE	K.AEDGAAPS(+79.97)PSSET(+79.97)PK.K	Y	22.57	1602.59	15	-1	802.299	2	13.67	0						1	F1:8893	P20210108_BO1.raw	0	0	0	0	0	0	0	131	145	Phosphorylation (STY)	S8:Phosphorylation (STY):7.32;T13:Phosphorylation (STY):0.00	PEAKS DB
54	44951	P26645|MARCS_MOUSE	K.AEDGAAPS(+79.97)PSSETPKK.K	Y	22.51	1650.71	16	2.1	826.366	2	14.18			101220				3	F3:7956	P20210108_BO3.raw	1	0	0	1	0	0	0	131	146	Phosphorylation (STY)	S8:Phosphorylation (STY):9.40	PEAKS DB
54	44951	P26645|MARCS_MOUSE	K.GEATAERPGEAAVAS(+79.97)SPSK.A	Y	22.17	1893.85	19	-2.5	632.288	3	17.79					5164500		5	F5:11728	P20210108_KO2.raw	1	0	0	0	0	1	0	12	30	Phosphorylation (STY)	S15:Phosphorylation (STY):0.00	PEAKS DB
54	44951	P26645|MARCS_MOUSE	K.AEDGAAPSPS(+79.97)SETPK.K	Y	20.37	1522.62	15	0.8	762.317	2	13.12			473390				3	F3:6914	P20210108_BO3.raw	1	0	0	1	0	0	0	131	145	Phosphorylation (STY)	S10:Phosphorylation (STY):0.00	PEAKS DB
54	44951	P26645|MARCS_MOUSE	K.AEDGAAPSPS(+79.97)SETPKK.K	Y	19.03	1650.71	16	-0.3	826.364	2	12.76						2879600	6	F6:6415	P20210108_KO3.raw	1	0	0	0	0	0	1	131	146	Phosphorylation (STY)	S10:Phosphorylation (STY):0.00	PEAKS DB
35	44743	P20029|BIP_MOUSE	K.LYGSGGPPPTGEEDTSEKDEL	Y	84.56	2176.96	21	2.3	1089.49	2	35.92	144140000	112800000	135290000	113100000	107370000	81734000	5	F5:30964	P20210108_KO2.raw	14	3	2	3	2	2	2	635	655			PEAKS DB
35	44743	P20029|BIP_MOUSE	K.SQIFSTASDNQPTVTIK.V	Y	75.08	1835.93	17	2.3	918.973	2	46.88	230450000	156300000	189800000	192550000	132920000	122090000	5	F5:43118	P20210108_KO2.raw	18	4	3	3	4	2	2	449	465			PEAKS DB
35	44743	P20029|BIP_MOUSE	K.LYGSGGPPPTGEEDTSEK.D	Y	73.6	1819.81	18	1.3	910.914	2	23.41	4093600	2036800	3823000	5388500	5674300	3403300	5	F5:17629	P20210108_KO2.raw	6	1	1	1	1	1	1	635	652			PEAKS DB
35	44743	P20029|BIP_MOUSE	R.IINEPTAAAIAYGLDK.R	N	65.72	1658.89	16	3.4	830.454	2	51.53	245810000	166550000	162770000	215870000	394010000	385200000	5	F5:48854	P20210108_KO2.raw	12	2	2	2	2	2	2	199	214			PEAKS DB
35	44743	P20029|BIP_MOUSE	K.TFAPEEISAMVLTK.M	Y	64.54	1535.79	14	0.5	768.903	2	55.4	6005600	22990000	45407000	25717000	31186000	35066000	5	F5:52659	P20210108_KO2.raw	31	4	4	6	5	7	5	140	153			PEAKS DB
35	44743	P20029|BIP_MOUSE	K.NQLTSNPENTVFDAK.R	Y	59.13	1676.8	15	1.5	559.942	3	42.07	266410000	229410000	264530000	214430000	193980000	165230000	5	F5:37930	P20210108_KO2.raw	12	2	2	2	2	2	2	83	97			PEAKS DB
35	44743	P20029|BIP_MOUSE	R.TWNDPSVQQDIK.F	Y	57.83	1429.68	12	1.5	715.85	2	37.44	44100000	19060000	15279000	26755000	70140000	69356000	5	F5:33104	P20210108_KO2.raw	6	1	1	1	1	1	1	103	114			PEAKS DB
35	44743	P20029|BIP_MOUSE	K.ELEEIVQPIISK.L	Y	55.96	1396.78	12	2	699.399	2	50.71	138070000	158990000	148500000		135770000	124600000	6	F6:49196	P20210108_KO3.raw	6	1	2	1	0	1	1	623	634			PEAKS DB
35	44743	P20029|BIP_MOUSE	K.DAGTIAGLNVMR.I	Y	45.83	1216.62	12	1.4	609.32	2	49.92	50896000	29102000	0	61576000	119260000	111600000	6	F6:48315	P20210108_KO3.raw	5	1	1	0	1	1	1	187	198			PEAKS DB
35	44743	P20029|BIP_MOUSE	R.ITPSYVAFTPEGER.L	Y	43.71	1565.77	14	2.6	783.895	2	49.08	0	0					1	F1:48531	P20210108_BO1.raw	0	0	0	0	0	0	0	62	75			PEAKS DB
35	44743	P20029|BIP_MOUSE	K.VLEDSDLK.K	Y	42.59	917.471	8	1.3	918.479	1	26.13	311030000	305450000	301280000	238080000	220200000	196340000	2	F2:21745	P20210108_BO2.raw	8	1	2	1	1	2	1	346	353			PEAKS DB
35	44743	P20029|BIP_MOUSE	K.ETAEAYLGK.K	Y	41.13	980.481	9	1	491.248	2	34.22	197370000	167380000	201080000	158960000	147580000	178910000	3	F3:33405	P20210108_BO3.raw	10	1	1	2	1	1	4	156	164			PEAKS DB
35	44743	P20029|BIP_MOUSE	R.LIGDAAK.N	N	38.35	686.396	7	1.1	687.404	1	20.21	114420000				207440000	233550000	1	F1:15794	P20210108_BO1.raw	6	2	0	0	0	2	2	76	82			PEAKS DB
35	44743	P20029|BIP_MOUSE	R.NTVVPTK.K	Y	37.44	757.433	7	0	758.441	1	16.57	108690000	5265000	76682000	100280000	156450000	180570000	3	F3:10379	P20210108_BO3.raw	11	2	1	2	2	2	2	441	447			PEAKS DB
35	44743	P20029|BIP_MOUSE	K.VYEGERPLTK.D	Y	34.97	1190.63	10	0.8	397.884	3	45.52		201300000	125340000		115490000	243620000	6	F6:42918	P20210108_KO3.raw	7	0	2	1	0	1	3	466	475			PEAKS DB
35	44743	P20029|BIP_MOUSE	R.NELESYAYSLK.N	Y	31.34	1315.63	11	-3.9	658.819	2	52.08		0					2	F2:51461	P20210108_BO2.raw	0	0	0	0	0	0	0	564	574			PEAKS DB
35	44743	P20029|BIP_MOUSE	R.VEIIANDQGNR.I	N	30.53	1227.62	11	2.1	614.819	2	31.29	87555000	19481000	4762300	0	17952000	6112200	2	F2:27608	P20210108_BO2.raw	10	3	3	1	0	2	1	51	61			PEAKS DB
35	44743	P20029|BIP_MOUSE	K.LIPRNTVVPTK.K	Y	30.51	1236.76	11	2.4	619.386	2	46.68	166610000	281460000	286440000	150500000			3	F3:44031	P20210108_BO3.raw	8	2	2	2	2	0	0	437	447			PEAKS DB
35	44743	P20029|BIP_MOUSE	D.PSVQQDIK.F	Y	28.16	913.487	8	1.1	457.751	2	21.88			1736500				3	F3:16017	P20210108_BO3.raw	1	0	0	1	0	0	0	107	114			PEAKS DB
35	44743	P20029|BIP_MOUSE	K.VLEDSDLKK.S	Y	27.32	1045.57	9	-0.7	523.79	2	37.21			11922000				3	F3:33110	P20210108_BO3.raw	1	0	0	1	0	0	0	346	354			PEAKS DB
35	44743	P20029|BIP_MOUSE	K.FEELNMDLFR.S	Y	25.96	1312.61	10	0.4	657.314	2	59.5						2422500	6	F6:57507	P20210108_KO3.raw	1	0	0	0	0	0	1	328	337			PEAKS DB
35	44743	P20029|BIP_MOUSE	K.DAGTIAGLNVM(+15.99)R.I	Y	24.71	1232.62	12	7.7	617.321	2	38.6					2432900		5	F5:34438	P20210108_KO2.raw	1	0	0	0	0	1	0	187	198	Oxidation (M)	M11:Oxidation (M):1000.00	PEAKS DB
35	44743	P20029|BIP_MOUSE	N.QLTSNPENTVFDAK.R	Y	22.68	1562.76	14	3.3	782.389	2	40.09			613770	673800			4	F4:35844	P20210108_KO1.raw	2	0	0	1	1	0	0	84	97			PEAKS DB
35	44743	P20029|BIP_MOUSE	K.ITITNDQNR.L	Y	18.95	1073.55	9	-0.9	537.78	2	24.76	1774600						1	F1:20793	P20210108_BO1.raw	1	1	0	0	0	0	0	525	533			PEAKS DB
83	44945	Q91XV3|BASP1_MOUSE	K.SEGAAEEQPEPAPAPEQEAAAPGPAAGGEAPK.A	Y	100.57	3010.38	32	-0.2	1506.2	2	26.22	29738000	22078000	24985000	59143000	53781000	34309000	5	F5:20370	P20210108_KO2.raw	13	2	1	1	3	3	3	92	123			PEAKS DB
83	44945	Q91XV3|BASP1_MOUSE	K.AGEASAESTGAADGAAPEEGEAK.K	Y	81.99	2074.89	23	0.8	1038.45	2	17.92	11551000	7042100	12039000	26209000	30412000	17922000	5	F5:11963	P20210108_KO2.raw	23	2	2	3	6	6	4	124	146			PEAKS DB
83	44945	Q91XV3|BASP1_MOUSE	K.ESEPQAAADATEVK.E	Y	72.41	1444.67	14	-0.9	723.341	2	23.67	41921000	37700000	41238000	71952000	79809000	49879000	5	F5:17872	P20210108_KO2.raw	7	1	1	1	1	2	1	39	52			PEAKS DB
83	44945	Q91XV3|BASP1_MOUSE	K.SDAAPAASDSKPSSAEPAPSSK.E	Y	70.85	2056.95	22	1	686.66	3	18.23	49201000	50049000	49734000	93231000	91083000	59586000	5	F5:11784	P20210108_KO2.raw	14	2	2	2	2	4	2	160	181			PEAKS DB
83	44945	Q91XV3|BASP1_MOUSE	K.KTEAPAAAGPEAK.S	Y	62.64	1239.65	13	0.9	620.831	2	25.53	10509000	38863000	35736000	75379000	67078000	62585000	2	F2:21101	P20210108_BO2.raw	11	1	2	2	2	2	2	147	159			PEAKS DB
83	44945	Q91XV3|BASP1_MOUSE	K.ETPAASEAPSSAAK.A	Y	61.31	1315.63	14	0.6	658.82	2	14	45103000	45003000	46944000	83646000	72935000	0	2	F2:8643	P20210108_BO2.raw	6	1	2	1	1	1	0	182	195			PEAKS DB
83	44945	Q91XV3|BASP1_MOUSE	K.TEAPAAAGPEAK.S	Y	52.78	1111.55	12	-0.2	556.783	2	13.34	960990	1264400	1149600	2417800	1825400	2911800	6	F6:7229	P20210108_KO3.raw	6	1	1	1	1	1	1	148	159			PEAKS DB
83	44945	Q91XV3|BASP1_MOUSE	K.AEGAGTEEEGTPK.E	Y	49.42	1274.56	13	-1.4	638.288	2	12.97		2294000	2350200	4728100	4034100	6476000	4	F4:6839	P20210108_KO1.raw	5	0	1	1	1	1	1	26	38			PEAKS DB
83	44945	Q91XV3|BASP1_MOUSE	K.GYNVNDEK.A	Y	46.48	937.414	8	0.4	469.714	2	19.02	0	6844400	6136000	19064000	15283000	17613000	3	F3:12990	P20210108_BO3.raw	7	0	1	1	1	3	1	11	18			PEAKS DB
83	44945	Q91XV3|BASP1_MOUSE	K.KAEGAGTEEEGTPK.E	Y	41.49	1402.66	14	0.4	468.56	3	24.39		0		18899000	13263000	15033000	6	F6:19064	P20210108_KO3.raw	4	0	0	0	2	1	1	25	38			PEAKS DB
83	44945	Q91XV3|BASP1_MOUSE	K.PSSAEPAPSSK.E	Y	36.29	1056.51	11	-0.5	529.261	2	10.12	755710	1255800	1295100	2630700	1546200	4102100	6	F6:4284	P20210108_KO3.raw	6	1	1	1	1	1	1	171	181			PEAKS DB
83	44945	Q91XV3|BASP1_MOUSE	K.EEAPKAEPEK.S	Y	23.78	1126.55	10	1.6	564.283	2	26.04		2614600					2	F2:21628	P20210108_BO2.raw	1	0	1	0	0	0	0	82	91			PEAKS DB
202	44763	Q01149|CO1A2_MOUSE	K.VYC(+57.02)DFSTGETC(+57.02)IQAQPVNTPAK.N	Y	91.53	2485.13	22	5.9	1243.58	2	41.77	9258200	8337100	12816000	5648300	6583900	5995000	5	F5:37652	P20210108_KO2.raw	13	3	2	3	2	2	1	1199	1220	Carbamidomethylation	C3:Carbamidomethylation:1000.00;C11:Carbamidomethylation:1000.00	PEAKS DB
202	44763	Q01149|CO1A2_MOUSE	R.TGPPGPSGIAGPPGPPGAAGK.E	Y	87.9	1738.9	21	0.2	870.457	2	30.24					1192300	969410	5	F5:24870	P20210108_KO2.raw	2	0	0	0	0	1	1	801	821			PEAKS DB
202	44763	Q01149|CO1A2_MOUSE	K.GEPGSVGAQGPPGPSGEEGK.R	Y	76.34	1792.82	20	0.1	897.419	2	19.99	10879000	15219000	13380000	8958000	7087200	6159300	3	F3:14310	P20210108_BO3.raw	6	1	1	1	1	1	1	367	386			PEAKS DB
202	44763	Q01149|CO1A2_MOUSE	K.NSIAYLDEETGSLNK.A	Y	64.38	1652.79	15	5.2	827.406	2	48.59	6901400	7272000	16216000	6162500	7171300	7098000	1	F1:47946	P20210108_BO1.raw	15	2	3	4	2	1	3	1280	1294			PEAKS DB
202	44763	Q01149|CO1A2_MOUSE	R.TGETGASGPPGFVGEK.G	Y	58.2	1489.7	16	2.3	745.861	2	29.48	977680				0	3535100	6	F6:24825	P20210108_KO3.raw	2	1	0	0	0	0	1	837	852			PEAKS DB
202	44763	Q01149|CO1A2_MOUSE	K.GEAGAVGAPGSAGASGPGGLPGERGAAGIPGGK.G	Y	50.16	2686.34	33	4.3	896.459	3	38.26	4156000	4101400	13324000		2316900	3906200	6	F6:34805	P20210108_KO3.raw	6	1	1	2	0	1	1	628	660			PEAKS DB
202	44763	Q01149|CO1A2_MOUSE	R.GAPGPDGNNGAQGPPGPQGVQGGK.G	Y	45.83	2112.99	24	-0.9	705.338	3	19.57				867900	3204100	817980	4	F4:13223	P20210108_KO1.raw	3	0	0	0	1	1	1	526	549			PEAKS DB
202	44763	Q01149|CO1A2_MOUSE	R.GPAGPSGPVGK.D	Y	43.83	922.487	11	-0.5	462.251	2	14.92	3991400		1492300	2191100	10379000	11796000	5	F5:8699	P20210108_KO2.raw	5	1	0	1	1	1	1	1060	1070			PEAKS DB
202	44763	Q01149|CO1A2_MOUSE	R.GPSGAPGPDGNK.G	Y	38.52	1052.49	12	-1.6	527.251	2	11.09						327190	6	F6:5181	P20210108_KO3.raw	1	0	0	0	0	0	1	616	627			PEAKS DB
202	44763	Q01149|CO1A2_MOUSE	R.GIPGPAGAAGATGAR.G	Y	38.25	1222.64	15	-4	612.326	2	24.34	3224000					25204000	6	F6:19368	P20210108_KO3.raw	2	1	0	0	0	0	1	334	348			PEAKS DB
202	44763	Q01149|CO1A2_MOUSE	R.GLPGSPGNVGPSGK.E	Y	37.57	1222.63	14	2.6	612.324	2	24.76	11191000		6067900	8695200	23560000	25204000	5	F5:18835	P20210108_KO2.raw	5	1	0	1	1	1	1	457	470			PEAKS DB
202	44763	Q01149|CO1A2_MOUSE	R.GTPGESGAAGPSGPIGSRGPSGAPGPDGNK.G	Y	36.59	2588.22	30	0.9	863.749	3	28.79					1370300		5	F5:23241	P20210108_KO2.raw	1	0	0	0	0	1	0	598	627			PEAKS DB
202	44763	Q01149|CO1A2_MOUSE	K.GEPGAPGENGTPGQAGAR.G	Y	33.72	1621.74	18	2.2	811.881	2	17.12	56684				1103800	488510	1	F1:12424	P20210108_BO1.raw	3	1	0	0	0	1	1	205	222			PEAKS DB
202	44763	Q01149|CO1A2_MOUSE	R.VGAPGPAGAR.G	Y	32.21	851.461	10	-1	426.738	2	14.7					8009500	12842000	6	F6:8691	P20210108_KO3.raw	3	0	0	0	0	1	2	231	240			PEAKS DB
202	44763	Q01149|CO1A2_MOUSE	K.GATGLPGVAGAPGLPGPR.G	Y	31.89	1543.85	18	5	772.935	2	45.16						2019500	6	F6:42719	P20210108_KO3.raw	1	0	0	0	0	0	1	316	333			PEAKS DB
202	44763	Q01149|CO1A2_MOUSE	R.GVVGPQGAR.G	Y	28.5	839.461	9	0.6	420.738	2	16.3					0	21135000	6	F6:10026	P20210108_KO3.raw	1	0	0	0	0	0	1	163	171			PEAKS DB
202	44763	Q01149|CO1A2_MOUSE	R.GLVGEPGPAGSK.G	Y	22.44	1067.56	12	-0.3	534.788	2	23.64				0	0	2772600	5	F5:17622	P20210108_KO2.raw	1	0	0	0	0	0	1	349	360			PEAKS DB
24	44778	P07901|HS90A_MOUSE	K.ESDDKPEIEDVGS(+79.97)DEEEEEK.K	Y	80.06	2386.91	20	1.6	1194.46	2	30.74	44107000	28109000	38276000	33484000	49714000	19694000	5	F5:25446	P20210108_KO2.raw	16	3	2	2	2	5	2	251	270	Phosphorylation (STY)	S13:Phosphorylation (STY):103.78	PEAKS DB
24	44778	P07901|HS90A_MOUSE	R.NPDDITNEEYGEFYK.S	Y	70.42	1832.77	15	1.5	917.396	2	49.75	18875000	17948000	8820700	591620	1266100		3	F3:47359	P20210108_BO3.raw	8	1	2	2	2	1	0	301	315			PEAKS DB
24	44778	P07901|HS90A_MOUSE	K.ESDDKPEIEDVGS(+79.97)DEEEEEKK.D	Y	68.43	2515	21	2.6	839.343	3	40.82	60827000	72721000	76709000	43461000	46563000	48187000	2	F2:38368	P20210108_BO2.raw	6	1	1	1	1	1	1	251	271	Phosphorylation (STY)	S13:Phosphorylation (STY):101.21	PEAKS DB
24	44778	P07901|HS90A_MOUSE	R.TLTIVDTGIGMTK.A	N	56.87	1348.73	13	2.5	675.373	2	51.31	60190000	42995000	30219000	21979000	68335000	111540000	6	F6:49954	P20210108_KO3.raw	22	8	4	3	3	2	2	88	100			PEAKS DB
24	44778	P07901|HS90A_MOUSE	K.EDQTEYLEER.R	N	56.65	1310.56	10	1.6	656.29	2	32.96	354130000	121900000	98083000	115440000	299360000	288200000	5	F5:29409	P20210108_KO2.raw	21	3	3	4	2	5	4	192	201			PEAKS DB
24	44778	P07901|HS90A_MOUSE	K.EGLELPEDEEEK.K	N	56.1	1415.63	12	1.5	708.823	2	38.76	646120000	573020000	609450000	525130000	460300000	377600000	2	F2:36330	P20210108_BO2.raw	6	1	1	1	1	1	1	548	559			PEAKS DB
24	44778	P07901|HS90A_MOUSE	R.GVVDSEDLPLNISR.E	N	54.04	1512.78	14	1.9	757.398	2	50.78	94803000	56463000	39427000	33074000	27225000	22986000	4	F4:47715	P20210108_KO1.raw	6	1	1	1	1	1	1	388	401			PEAKS DB
24	44778	P07901|HS90A_MOUSE	K.YIDQEELNK.T	N	52.68	1150.55	9	1.4	576.283	2	27.68	1935300000	1115400000	1141600000	1088000000	791820000	725250000	6	F6:23681	P20210108_KO3.raw	15	3	2	1	3	2	4	285	293			PEAKS DB
24	44778	P07901|HS90A_MOUSE	K.ADLINNLGTIAK.S	N	50.85	1241.7	12	1.7	621.857	2	50.98	362480000	439300000	452170000	370470000	367740000	359160000	4	F4:48016	P20210108_KO1.raw	6	1	1	1	1	1	1	101	112			PEAKS DB
24	44778	P07901|HS90A_MOUSE	R.TLTIVDTGIGM(+15.99)TK.A	N	50.68	1364.72	13	3.7	683.371	2	45.63	4906300	2977100	2513000	2993500	12664000	12464000	5	F5:42393	P20210108_KO2.raw	6	1	1	1	1	1	1	88	100	Oxidation (M)	M11:Oxidation (M):1000.00	PEAKS DB
24	44778	P07901|HS90A_MOUSE	K.EVS(+79.97)DDEAEEKEEKEEEK.E	Y	48.44	2130.84	17	1.3	711.287	3	28.83	39503000	47308000	56551000	34776000	29168000	25834000	2	F2:25228	P20210108_BO2.raw	6	1	1	1	1	1	1	229	245	Phosphorylation (STY)	S3:Phosphorylation (STY):1000.00	PEAKS DB
24	44778	P07901|HS90A_MOUSE	K.EVS(+79.97)DDEAEEK.E	Y	44.54	1229.43	10	-0.3	615.724	2	11.36	129900	141030	166600	358020	285710	525190	4	F4:5175	P20210108_KO1.raw	6	1	1	1	1	1	1	229	238	Phosphorylation (STY)	S3:Phosphorylation (STY):1000.00	PEAKS DB
24	44778	P07901|HS90A_MOUSE	R.ELISNSSDALDK.I	Y	44.23	1290.63	12	0.3	646.323	2	33.61	50902000	18988000	17999000	28320000	37850000	39170000	1	F1:30817	P20210108_BO1.raw	8	1	1	1	2	1	2	47	58			PEAKS DB
24	44778	P07901|HS90A_MOUSE	R.TDTGEPMGR.G	Y	43.46	962.413	9	0.5	482.214	2	16.9	21898000	8360200		4918100	58441000	45152000	5	F5:10285	P20210108_KO2.raw	6	1	1	0	1	2	1	174	182			PEAKS DB
24	44778	P07901|HS90A_MOUSE	K.IRYESLTDPSK.L	N	41.89	1307.67	11	7	654.848	2	40.24			339890000	360760000	0	403390000	6	F6:34963	P20210108_KO3.raw	10	0	0	2	2	0	6	59	69			PEAKS DB
24	44778	P07901|HS90A_MOUSE	R.DNSTMGYMAAK.K	Y	41.7	1187.5	11	0.8	594.755	2	30.78	16079000				0		1	F1:27820	P20210108_BO1.raw	1	1	0	0	0	0	0	622	632			PEAKS DB
24	44778	P07901|HS90A_MOUSE	R.YESLTDPSK.L	N	41.34	1038.49	9	-1.1	520.25	2	27.44	57990000	28781000	9868800	1729000	0		1	F1:23824	P20210108_BO1.raw	7	2	2	1	2	0	0	61	69			PEAKS DB
24	44778	P07901|HS90A_MOUSE	K.EGLELPEDEEEKK.K	N	40.43	1543.73	13	1.8	515.583	3	51.34	32681000	235580000	156490000	91247000	74554000	104410000	3	F3:49005	P20210108_BO3.raw	11	1	2	2	2	2	2	548	560			PEAKS DB
24	44778	P07901|HS90A_MOUSE	K.EVSDDEAEEK.E	Y	38.1	1149.47	10	-0.3	575.741	2	12.81						140350	6	F6:6759	P20210108_KO3.raw	1	0	0	0	0	0	1	229	238			PEAKS DB
24	44778	P07901|HS90A_MOUSE	K.FYEQFSK.N	Y	38.05	947.439	7	1.1	474.727	2	44.19	173930000	185480000	177030000	120300000	106880000	160170000	2	F2:42252	P20210108_BO2.raw	6	1	1	1	1	1	1	438	444			PEAKS DB
24	44778	P07901|HS90A_MOUSE	K.DQVANSAFVER.L	Y	37.02	1234.59	11	1.2	618.305	2	34.16	82016000	37630000	33859000	15858000	42776000	61221000	6	F6:30290	P20210108_KO3.raw	12	2	1	2	1	1	5	501	511			PEAKS DB
24	44778	P07901|HS90A_MOUSE	R.EMLQQSK.I	N	33.34	862.422	7	-0.4	863.429	1	17.54	39165000	15429000			896980	54861000	5	F5:11047	P20210108_KO2.raw	4	1	1	0	0	1	1	402	408			PEAKS DB
24	44778	P07901|HS90A_MOUSE	R.EM(+15.99)LQQSK.I	N	31.8	878.417	7	-1.8	440.215	2	11.62					827420	1549200	5	F5:5300	P20210108_KO2.raw	2	0	0	0	0	1	1	402	408	Oxidation (M)	M2:Oxidation (M):1000.00	PEAKS DB
24	44778	P07901|HS90A_MOUSE	N.NLGTIAK.S	N	30.34	715.423	7	1.3	716.431	1	24.79	161260000	145240000	122910000	125840000	110670000	83611000	2	F2:20254	P20210108_BO2.raw	10	2	2	1	2	2	1	106	112			PEAKS DB
24	44778	P07901|HS90A_MOUSE	K.TLVSVTK.E	Y	29.78	746.454	7	0.6	747.462	1	27.32	307260000	30180000	106240000	18944000	112010000	77669000	3	F3:22490	P20210108_BO3.raw	14	3	1	3	1	4	2	541	547			PEAKS DB
24	44778	P07901|HS90A_MOUSE	K.PIWTRNPDDITNEEYGEFYK.S	Y	28	2486.14	20	0.1	829.72	3	54.5					416530		5	F5:51890	P20210108_KO2.raw	1	0	0	0	0	1	0	296	315			PEAKS DB
24	44778	P07901|HS90A_MOUSE	K.TKFENLC(+57.02)K.I	Y	27.51	1038.52	8	1.6	520.266	2	39.09			633880				3	F3:35285	P20210108_BO3.raw	1	0	0	1	0	0	0	567	574	Carbamidomethylation	C7:Carbamidomethylation:1000.00	PEAKS DB
24	44778	P07901|HS90A_MOUSE	I.DQEELNK.T	N	25.03	874.403	7	-0.1	875.41	1	30.78	2073400						1	F1:27728	P20210108_BO1.raw	1	1	0	0	0	0	0	287	293			PEAKS DB
24	44778	P07901|HS90A_MOUSE	R.APFDLFENR.K	Y	24.27	1107.53	9	0.1	554.775	2	54.54	9915200						1	F1:55231	P20210108_BO1.raw	1	1	0	0	0	0	0	348	356			PEAKS DB
24	44778	P07901|HS90A_MOUSE	R.VFIMDNC(+57.02)EELIPEYLNFIR.G	Y	19.89	2414.16	19	-1.2	805.728	3	59.81	44952						1	F1:59458	P20210108_BO1.raw	1	1	0	0	0	0	0	369	387	Carbamidomethylation	C7:Carbamidomethylation:1000.00	PEAKS DB
10	44770	P11499|HS90B_MOUSE	K.PKIEDVGS(+79.97)DEEDDSGK.D	Y	63.77	1798.71	16	3.5	900.368	2	24.35	2687800	1546400	1203300	2168300	516880	1369600	3	F3:18728	P20210108_BO3.raw	7	2	1	1	1	1	1	248	263	Phosphorylation (STY)	S8:Phosphorylation (STY):69.64	PEAKS DB
10	44770	P11499|HS90B_MOUSE	R.NPDDITQEEYGEFYK.S	Y	61.2	1846.79	15	3.8	924.406	2	49.79	17304000	6716500	6905100	4220000	4753000	1276800	3	F3:47544	P20210108_BO3.raw	10	1	1	3	2	2	1	292	306			PEAKS DB
10	44770	P11499|HS90B_MOUSE	K.IEDVGS(+79.97)DEEDDSGKDK.K	Y	60.65	1816.69	16	1	909.352	2	16.91	23046000	17047000	16291000	11974000	11127000	6460200	6	F6:10972	P20210108_KO3.raw	14	2	3	2	3	2	2	250	265	Phosphorylation (STY)	S6:Phosphorylation (STY):82.63	PEAKS DB
10	44770	P11499|HS90B_MOUSE	K.PIWTRNPDDITQEEYGEFYK.S	Y	58.37	2500.15	20	2.4	834.394	3	52.66				18993000	56837000	34149000	5	F5:51056	P20210108_KO2.raw	12	0	0	0	1	7	4	287	306			PEAKS DB
10	44770	P11499|HS90B_MOUSE	R.TLTLVDTGIGMTK.A	N	56.87	1348.73	13	2.5	675.373	2	51.31	60190000	42995000	30219000	21979000	68335000	111540000	6	F6:49954	P20210108_KO3.raw	22	8	4	3	3	2	2	83	95			PEAKS DB
10	44770	P11499|HS90B_MOUSE	K.EDQTEYLEER.R	N	56.65	1310.56	10	1.6	656.29	2	32.96	354130000	121900000	98083000	115440000	299360000	288200000	5	F5:29409	P20210108_KO2.raw	21	3	3	4	2	5	4	187	196			PEAKS DB
10	44770	P11499|HS90B_MOUSE	K.IEDVGS(+79.97)DEEDDSGK.D	Y	56.33	1573.57	14	0.8	787.791	2	17.77	25562000	28393000	32370000	29792000	28503000	24705000	4	F4:11802	P20210108_KO1.raw	11	2	1	2	2	2	2	250	263	Phosphorylation (STY)	S6:Phosphorylation (STY):62.39	PEAKS DB
10	44770	P11499|HS90B_MOUSE	K.EGLELPEDEEEK.K	N	56.1	1415.63	12	1.5	708.823	2	38.76	646120000	573020000	609450000	525130000	460300000	377600000	2	F2:36330	P20210108_BO2.raw	6	1	1	1	1	1	1	539	550			PEAKS DB
10	44770	P11499|HS90B_MOUSE	K.EIS(+79.97)DDEAEEEKGEK.E	Y	54.15	1686.65	14	-0.1	844.333	2	16.42	1876900	949250			964860	372070	6	F6:10467	P20210108_KO3.raw	6	2	2	0	0	1	1	224	237	Phosphorylation (STY)	S3:Phosphorylation (STY):1000.00	PEAKS DB
10	44770	P11499|HS90B_MOUSE	R.GVVDSEDLPLNISR.E	N	54.04	1512.78	14	1.9	757.398	2	50.78	94803000	56463000	39427000	33074000	27225000	22986000	4	F4:47715	P20210108_KO1.raw	6	1	1	1	1	1	1	379	392			PEAKS DB
10	44770	P11499|HS90B_MOUSE	K.YIDQEELNK.T	N	52.68	1150.55	9	1.4	576.283	2	27.68	1935300000	1115400000	1141600000	1088000000	791820000	725250000	6	F6:23681	P20210108_KO3.raw	15	3	2	1	3	2	4	276	284			PEAKS DB
10	44770	P11499|HS90B_MOUSE	R.ELISNASDALDK.I	N	52.46	1274.64	12	2.4	638.327	2	36.86	105140000	55280000	44680000	50634000	132780000	144540000	6	F6:33467	P20210108_KO3.raw	8	2	2	1	1	1	1	42	53			PEAKS DB
10	44770	P11499|HS90B_MOUSE	K.SLTNDWEDHLAVK.H	Y	52.2	1526.74	13	7.8	764.381	2	53.23				0	67451000	194420000	6	F6:53317	P20210108_KO3.raw	8	0	0	0	0	3	5	307	319			PEAKS DB
10	44770	P11499|HS90B_MOUSE	K.ADLINNLGTIAK.S	N	50.85	1241.7	12	1.7	621.857	2	50.98	362480000	439300000	452170000	370470000	367740000	359160000	4	F4:48016	P20210108_KO1.raw	6	1	1	1	1	1	1	96	107			PEAKS DB
10	44770	P11499|HS90B_MOUSE	K.IEDVGSDEEDDSGK.D	Y	50.78	1493.6	14	-0.1	747.807	2	18.64	2217500				1356500	0	1	F1:13987	P20210108_BO1.raw	2	1	0	0	0	1	0	250	263			PEAKS DB
10	44770	P11499|HS90B_MOUSE	R.TLTLVDTGIGM(+15.99)TK.A	N	50.68	1364.72	13	3.7	683.371	2	45.63	4906300	2977100	2513000	2993500	12664000	12464000	5	F5:42393	P20210108_KO2.raw	6	1	1	1	1	1	1	83	95	Oxidation (M)	M11:Oxidation (M):1000.00	PEAKS DB
10	44770	P11499|HS90B_MOUSE	K.SIYYITGESK.E	Y	49.37	1159.58	10	2.7	580.797	2	48	86619000	199260000	143110000	91246000	89372000	109030000	6	F6:45836	P20210108_KO3.raw	8	1	2	1	1	2	1	482	491			PEAKS DB
10	44770	P11499|HS90B_MOUSE	K.FYEAFSK.N	Y	47.02	890.417	7	3.9	891.428	1	44.74	11640000	15128000	561910000	341770000	343980000	430460000	6	F6:43303	P20210108_KO3.raw	15	1	2	2	3	3	4	429	435			PEAKS DB
10	44770	P11499|HS90B_MOUSE	K.EIS(+79.97)DDEAEEEK.G	Y	46.57	1372.49	11	0.5	687.254	2	16.03	19358000	15531000	20478000	23000000	29914000	19155000	5	F5:9415	P20210108_KO2.raw	6	1	1	1	1	1	1	224	234	Phosphorylation (STY)	S3:Phosphorylation (STY):1000.00	PEAKS DB
10	44770	P11499|HS90B_MOUSE	K.EQVANSAFVER.V	Y	46.38	1248.61	11	3.2	625.314	2	32.13	117030000	36781000	48205000	27079000	150740000	49340000	6	F6:28030	P20210108_KO3.raw	30	8	1	6	2	8	5	492	502			PEAKS DB
10	44770	P11499|HS90B_MOUSE	K.C(+57.02)LELFSELAEDK.E	Y	44	1452.68	12	-1.6	727.346	2	55.6		1664100	8293600	1037500	12852000	1115000	3	F3:53924	P20210108_BO3.raw	12	0	2	3	4	2	1	412	423	Carbamidomethylation	C1:Carbamidomethylation:1000.00	PEAKS DB
10	44770	P11499|HS90B_MOUSE	K.IRYESLTDPSK.L	N	41.89	1307.67	11	7	654.848	2	40.24			339890000	360760000	0	403390000	6	F6:34963	P20210108_KO3.raw	10	0	0	2	2	0	6	54	64			PEAKS DB
10	44770	P11499|HS90B_MOUSE	R.YESLTDPSK.L	N	41.34	1038.49	9	-1.1	520.25	2	27.44	57990000	28781000	9868800	1729000	0		1	F1:23824	P20210108_BO1.raw	7	2	2	1	2	0	0	56	64			PEAKS DB
10	44770	P11499|HS90B_MOUSE	K.EGLELPEDEEEKK.K	N	40.43	1543.73	13	1.8	515.583	3	51.34	32681000	235580000	156490000	91247000	74554000	104410000	3	F3:49005	P20210108_BO3.raw	11	1	2	2	2	2	2	539	551			PEAKS DB
10	44770	P11499|HS90B_MOUSE	K.IEDVGS(+79.97)DEEDDSGKDKK.K	Y	36.31	1944.78	17	1.3	649.269	3	33.35	140840000	33801000	10379000	6289900			1	F1:30494	P20210108_BO1.raw	14	10	2	1	1	0	0	250	266	Phosphorylation (STY)	S6:Phosphorylation (STY):41.57	PEAKS DB
10	44770	P11499|HS90B_MOUSE	K.SLVSVTK.E	Y	35.26	732.438	7	0.5	733.446	1	29.41	683890000	612890000	638570000	763860000	474230000	401990000	3	F3:24461	P20210108_BO3.raw	14	2	2	2	4	2	2	532	538			PEAKS DB
10	44770	P11499|HS90B_MOUSE	K.AQALRDNSTMGYMMAK.K	Y	35.23	1786.82	16	-0.1	596.613	3	48.14			18610000		42515000	12897000	5	F5:45502	P20210108_KO2.raw	4	0	0	1	0	2	1	608	623			PEAKS DB
10	44770	P11499|HS90B_MOUSE	K.IDIIPNPQERTLTLVDTGIGMTK.A	Y	34.43	2524.36	23	0.7	842.46	3	54.8					71298000	113960000	6	F6:53987	P20210108_KO3.raw	4	0	0	0	0	2	2	73	95			PEAKS DB
10	44770	P11499|HS90B_MOUSE	R.LVSSPC(+57.02)C(+57.02)IVTSTYGWTANMER.I	Y	34.28	2431.1	21	5.3	811.377	3	52.83						826970	6	F6:51323	P20210108_KO3.raw	1	0	0	0	0	0	1	584	604	Carbamidomethylation	C6:Carbamidomethylation:1000.00;C7:Carbamidomethylation:1000.00	PEAKS DB
10	44770	P11499|HS90B_MOUSE	K.IDIIPNPQER.T	Y	34	1193.64	10	2.1	597.829	2	44.71	268410000	148030000	145680000	162760000	354930000	350020000	5	F5:40706	P20210108_KO2.raw	6	1	1	1	1	1	1	73	82			PEAKS DB
10	44770	P11499|HS90B_MOUSE	K.EISDDEAEEEK.G	Y	33.69	1292.53	11	1.9	647.271	2	17.62			476810	1236400	1390200	1379200	4	F4:11100	P20210108_KO1.raw	4	0	0	1	1	1	1	224	234			PEAKS DB
10	44770	P11499|HS90B_MOUSE	R.EMLQQSK.I	N	33.34	862.422	7	-0.4	863.429	1	17.54	39165000	15429000			896980	54861000	5	F5:11047	P20210108_KO2.raw	4	1	1	0	0	1	1	393	399			PEAKS DB
10	44770	P11499|HS90B_MOUSE	R.EM(+15.99)LQQSK.I	N	31.8	878.417	7	-1.8	440.215	2	11.62					827420	1549200	5	F5:5300	P20210108_KO2.raw	2	0	0	0	0	1	1	393	399	Oxidation (M)	M2:Oxidation (M):1000.00	PEAKS DB
10	44770	P11499|HS90B_MOUSE	R.ADHGEPIGR.G	Y	31.29	950.457	9	0.9	476.236	2	11.73	94501000	19128000			0		2	F2:6548	P20210108_BO2.raw	5	3	2	0	0	0	0	169	177			PEAKS DB
10	44770	P11499|HS90B_MOUSE	N.NLGTIAK.S	N	30.34	715.423	7	1.3	716.431	1	24.79	161260000	145240000	122910000	125840000	110670000	83611000	2	F2:20254	P20210108_BO2.raw	10	2	2	1	2	2	1	101	107			PEAKS DB
10	44770	P11499|HS90B_MOUSE	K.AKFENLC(+57.02)K.L	Y	27.01	1008.51	8	0.5	337.176	3	44.82				0			4	F4:41168	P20210108_KO1.raw	0	0	0	0	0	0	0	558	565	Carbamidomethylation	C7:Carbamidomethylation:1000.00	PEAKS DB
10	44770	P11499|HS90B_MOUSE	I.DQEELNK.T	N	25.03	874.403	7	-0.1	875.41	1	30.78	2073400						1	F1:27728	P20210108_BO1.raw	1	1	0	0	0	0	0	278	284			PEAKS DB
10	44770	P11499|HS90B_MOUSE	R.ELISNASDALDKIR.Y	N	23.9	1543.82	14	0.5	515.614	3	52.61	24402000						1	F1:52448	P20210108_BO1.raw	1	1	0	0	0	0	0	42	55			PEAKS DB
10	44770	P11499|HS90B_MOUSE	K.LGIHEDSTNR.R	Y	20.61	1140.55	10	2.5	381.192	3	44.44	0						1	F1:43194	P20210108_BO1.raw	0	0	0	0	0	0	0	439	448			PEAKS DB
10	44770	P11499|HS90B_MOUSE	R.DNSTMGYMMAK.K	Y	20.07	1247.5	11	1.8	624.758	2	40.89	10782000						1	F1:38709	P20210108_BO1.raw	1	1	0	0	0	0	0	613	623			PEAKS DB
10	44770	P11499|HS90B_MOUSE	K.IEDVGSDEEDDS(+79.97)GKDKK.K	Y	19.98	1944.78	17	1.5	649.269	3	14.24	5535200						1	F1:9698	P20210108_BO1.raw	1	1	0	0	0	0	0	250	266	Phosphorylation (STY)	S12:Phosphorylation (STY):0.00	PEAKS DB
30	44772	P17182|ENOA_MOUSE	K.SFVQNYPVVSIEDPFDQDDWGAWQK.F	Y	92.24	2969.35	25	1.3	1485.68	2	55.46	14787000	23407000	16892000	14866000	13076000	8975800	5	F5:52919	P20210108_KO2.raw	11	2	2	2	2	2	1	282	306			PEAKS DB
30	44772	P17182|ENOA_MOUSE	K.DATNVGDEGGFAPNILENK.E	Y	65.55	1959.92	19	3.2	980.969	2	50.06	173080000	130440000	189580000	135540000	124170000		3	F3:47625	P20210108_BO3.raw	8	2	1	3	1	1	0	203	221			PEAKS DB
30	44772	P17182|ENOA_MOUSE	K.VNQIGSVTESLQAC(+57.02)K.L	N	62.22	1632.81	15	2.2	817.416	2	44.09	118750000	106550000	140020000	82883000	68755000	45909000	5	F5:40389	P20210108_KO2.raw	38	6	8	8	6	5	5	344	358	Carbamidomethylation	C14:Carbamidomethylation:1000.00	PEAKS DB
30	44772	P17182|ENOA_MOUSE	K.GVSQAVEHINK.T	Y	60.54	1180.62	11	2.7	591.319	2	46.9	213290000	492280000	434560000	340980000	333530000	351250000	5	F5:43164	P20210108_KO2.raw	11	1	2	2	2	2	2	61	71			PEAKS DB
30	44772	P17182|ENOA_MOUSE	K.SPDDPSRYITPDQLADLYK.S	Y	59.07	2193.06	19	2.7	732.029	3	51.28				385150000	338790000		4	F4:48679	P20210108_KO1.raw	11	0	0	0	6	5	0	263	281			PEAKS DB
30	44772	P17182|ENOA_MOUSE	R.AAVPSGASTGIYEALELR.D	N	56.83	1803.94	18	4.9	902.98	2	55.29	11969000	10113000	2388800		1422000		1	F1:55585	P20210108_BO1.raw	5	1	2	1	0	1	0	33	50			PEAKS DB
30	44772	P17182|ENOA_MOUSE	K.TIAPALVSK.K	Y	53.85	898.549	9	1.3	899.557	1	31.74	544450000	480570000	526360000	450110000	408570000	367900000	5	F5:26821	P20210108_KO2.raw	7	1	1	1	1	2	1	72	80			PEAKS DB
30	44772	P17182|ENOA_MOUSE	K.SC(+57.02)NC(+57.02)LLLK.V	Y	47.76	1006.49	8	0.3	504.254	2	43.05	274470000	219550000	216610000	293890000	215130000	178000000	3	F3:39430	P20210108_BO3.raw	11	1	3	1	2	3	1	336	343	Carbamidomethylation	C2:Carbamidomethylation:1000.00;C4:Carbamidomethylation:1000.00	PEAKS DB
30	44772	P17182|ENOA_MOUSE	K.VNVVEQEK.I	Y	46.33	943.497	8	0.4	472.756	2	19.52	281350000	328890000	363490000	283000000	294340000	240870000	3	F3:13812	P20210108_BO3.raw	13	1	1	4	2	3	2	82	89			PEAKS DB
30	44772	P17182|ENOA_MOUSE	R.IGAEVYHNLK.N	Y	42.64	1142.61	10	-0.5	381.877	3	46.95	37285000	2362900	43262000			0	1	F1:46085	P20210108_BO1.raw	4	2	1	1	0	0	0	184	193			PEAKS DB
30	44772	P17182|ENOA_MOUSE	K.LMIEMDGTENK.S	Y	41.29	1279.58	11	1.2	640.798	2	50.98	61179000	128010000	76190000	2926600	62610000	57617000	3	F3:49385	P20210108_BO3.raw	17	2	4	2	1	2	6	93	103			PEAKS DB
30	44772	P17182|ENOA_MOUSE	V.SQAVEHINK.T	Y	37.21	1024.53	9	2.4	513.274	2	47.08	21412000	32498000	30764000	19902000	22019000	24726000	3	F3:44682	P20210108_BO3.raw	6	1	1	1	1	1	1	63	71			PEAKS DB
30	44772	P17182|ENOA_MOUSE	I.APALVSK.K	Y	34.46	684.417	7	1.1	685.425	1	32.1	19178000	16258000	17753000	14496000	12420000	11371000	3	F3:27372	P20210108_BO3.raw	6	1	1	1	1	1	1	74	80			PEAKS DB
30	44772	P17182|ENOA_MOUSE	K.KVNVVEQEK.I	Y	33.5	1071.59	9	-1.3	536.803	2	42.35	22451000	0	0	36935000		39041000	4	F4:39526	P20210108_KO1.raw	3	1	0	0	1	0	1	81	89			PEAKS DB
30	44772	P17182|ENOA_MOUSE	K.EALELLK.T	N	32.94	814.48	7	2.2	815.489	1	50.01	200000000	215160000	246570000	207400000	188180000	222080000	5	F5:46951	P20210108_KO2.raw	10	2	1	2	1	2	2	222	228			PEAKS DB
30	44772	P17182|ENOA_MOUSE	R.YITPDQLADLYK.S	Y	31.41	1438.73	12	1.6	720.376	2	53.09						3663800	6	F6:51644	P20210108_KO3.raw	1	0	0	0	0	0	1	270	281			PEAKS DB
30	44772	P17182|ENOA_MOUSE	K.LMIEM(+15.99)DGTENK.S	Y	28.53	1295.57	11	0.3	648.794	2	29.61	15093000	15565000		11953000		8874200	1	F1:26388	P20210108_BO1.raw	4	1	1	0	1	0	1	93	103	Oxidation (M)	M5:Oxidation (M):56.34	PEAKS DB
30	44772	P17182|ENOA_MOUSE	K.SPDDPSR.Y	Y	27.95	772.335	7	-2.1	387.174	2	12.27	11510000	4299200	1464500			0	1	F1:7678	P20210108_BO1.raw	3	1	1	1	0	0	0	263	269			PEAKS DB
30	44772	P17182|ENOA_MOUSE	Q.AVEHINK.T	N	27.35	809.439	7	-2.4	405.726	2	10.37	11031000						1	F1:5997	P20210108_BO1.raw	2	2	0	0	0	0	0	65	71			PEAKS DB
30	44772	P17182|ENOA_MOUSE	R.IEEELGSK.A	Y	24.08	903.455	8	-0.4	452.735	2	24.83	33480000						1	F1:21940	P20210108_BO1.raw	2	2	0	0	0	0	0	413	420			PEAKS DB
30	44772	P17182|ENOA_MOUSE	R.SFRNPLAK	Y	20.87	931.524	8	1.8	311.516	3	53.35						3520800	6	F6:51840	P20210108_KO3.raw	1	0	0	0	0	0	1	427	434			PEAKS DB
18	44767	P09405|NUCL_MOUSE	K.VEGSEPTTPFNLFIGNLNPNK.S	Y	70.52	2287.15	21	2.3	1144.58	2	55.38	90474000	83930000	73888000	56016000	53375000	45769000	5	F5:52725	P20210108_KO2.raw	13	3	2	2	2	2	2	300	320			PEAKS DB
18	44767	P09405|NUCL_MOUSE	K.EAMEDGEIDGNK.V	Y	60.97	1306.53	12	1.6	654.276	2	23.31	336780000	198250000	223560000	158950000	152960000	212580000	5	F5:17199	P20210108_KO2.raw	40	8	6	8	7	5	6	625	636			PEAKS DB
18	44767	P09405|NUCL_MOUSE	K.SVAEEEDDEEEDEDDEDEDDEEEDDEDDDEEEEEEEPVK.A	Y	60.84	4675.57	39	6.2	1559.54	3	30.3	4037300		4606000	3932300	5102600	1047400	3	F3:25430	P20210108_BO3.raw	7	1	0	2	2	1	1	238	276			PEAKS DB
18	44767	P09405|NUCL_MOUSE	K.FGYVDFESAEDLEK.A	Y	58.82	1647.73	14	-0.2	824.872	2	59.57	21614000	144680	41046000	17865000	0	24558000	2	F2:58692	P20210108_BO2.raw	7	2	1	2	1	0	1	351	364			PEAKS DB
18	44767	P09405|NUCL_MOUSE	K.GFGFVDFNSEEDAK.A	Y	56.89	1560.67	14	1.9	781.345	2	52.98	35004000	41645000	49484000	33977000	38184000	33226000	6	F6:51884	P20210108_KO3.raw	13	4	3	1	1	3	1	608	621			PEAKS DB
18	44767	P09405|NUCL_MOUSE	K.FAISELFAK.N	Y	56.65	1024.56	9	-0.4	513.287	2	59.49		136320000	208550000	10221000	100800000	113470000	6	F6:57738	P20210108_KO3.raw	15	0	2	4	1	1	7	327	335			PEAKS DB
18	44767	P09405|NUCL_MOUSE	R.IVTDRETGSSK.G	Y	55.55	1191.61	11	0.8	596.812	2	27.08	167010000	33420000	157170000	153470000	153560000	190680000	2	F2:22623	P20210108_BO2.raw	10	2	1	2	2	1	2	597	607			PEAKS DB
18	44767	P09405|NUCL_MOUSE	K.GLSEDTTEETLK.E	Y	54.79	1321.62	12	0.9	661.82	2	29.93	424960000	323270000	403200000	568620000	296400000	226170000	5	F5:24474	P20210108_KO2.raw	20	4	4	3	3	3	3	575	586			PEAKS DB
18	44767	P09405|NUCL_MOUSE	K.EAM(+15.99)EDGEIDGNK.V	Y	50.59	1322.53	12	-0.3	662.272	2	14.26	29973000	33645000	29391000	20115000	23469000	15568000	2	F2:8773	P20210108_BO2.raw	24	6	4	4	3	3	4	625	636	Oxidation (M)	M3:Oxidation (M):1000.00	PEAKS DB
18	44767	P09405|NUCL_MOUSE	K.AAVPTPAK.K	Y	47.3	753.438	8	-1	377.726	2	16.36	333500000	371450000	374330000	278640000	220160000	257110000	3	F3:9943	P20210108_BO3.raw	7	1	1	1	2	1	1	72	79			PEAKS DB
18	44767	P09405|NUCL_MOUSE	K.ALELTGLK.V	Y	45.26	843.506	8	2.2	844.516	1	45.02	375810000	332850000	406800000	385400000	306550000	464870000	5	F5:41057	P20210108_KO2.raw	11	2	1	3	2	2	1	365	372			PEAKS DB
18	44767	P09405|NUCL_MOUSE	K.NLSFNITEDELK.E	Y	43.05	1421.7	12	2.6	711.861	2	54.18	44503000	0	0		0	56668000	6	F6:52855	P20210108_KO3.raw	2	1	0	0	0	0	1	401	412			PEAKS DB
18	44767	P09405|NUCL_MOUSE	K.ETLEEVFEK.A	Y	42.95	1122.54	9	1.2	562.28	2	52.92	87446000	96303000	104210000	91153000	84709000	77216000	3	F3:51356	P20210108_BO3.raw	6	1	1	1	1	1	1	501	509			PEAKS DB
18	44767	P09405|NUCL_MOUSE	R.SVSLYYTGEK.G	Y	42.52	1145.56	10	2.1	573.789	2	45.46				16928000	69739000	75365000	6	F6:43781	P20210108_KO3.raw	4	0	0	0	1	1	2	460	469			PEAKS DB
18	44767	P09405|NUCL_MOUSE	K.VFGNEIK.L	Y	42.37	805.433	7	1.8	806.442	1	32.94	453440000	428970000	441190000	359660000	293870000	295630000	2	F2:29124	P20210108_BO2.raw	9	1	2	2	2	1	1	373	379			PEAKS DB
18	44767	P09405|NUCL_MOUSE	K.GIAYIEFK.S	Y	40.87	939.506	8	1.5	470.761	2	53.52	3071400	888830	16628000	96745000	80700000	74624000	6	F6:54617	P20210108_KO3.raw	19	2	2	3	4	4	4	432	439			PEAKS DB
18	44767	P09405|NUCL_MOUSE	K.TLVLSNLSYSATK.E	Y	40.32	1395.76	13	6.5	698.892	2	50.29	16328000	37837000	29920000	31802000	36789000	0	6	F6:48615	P20210108_KO3.raw	10	1	2	3	1	3	0	488	500			PEAKS DB
18	44767	P09405|NUCL_MOUSE	K.EALNSC(+57.02)NK.M	Y	40.28	934.418	8	-1.1	468.216	2	13.98	18324000	14405000	12634000	15023000	10805000	13431000	1	F1:9107	P20210108_BO1.raw	6	1	1	1	1	1	1	539	546	Carbamidomethylation	C6:Carbamidomethylation:1000.00	PEAKS DB
18	44767	P09405|NUCL_MOUSE	K.ALVPTPGKK.G	Y	37.38	909.565	9	-1.6	304.195	3	42.67	173360000	110780000	111020000	92086000	92859000	39781000	3	F3:39114	P20210108_BO3.raw	8	2	1	1	1	2	1	117	125			PEAKS DB
18	44767	P09405|NUCL_MOUSE	D.DDEEEEEEEPVK.A	Y	36.19	1475.58	12	3	738.799	2	20.19			277930				3	F3:14286	P20210108_BO3.raw	1	0	0	1	0	0	0	265	276			PEAKS DB
18	44767	P09405|NUCL_MOUSE	K.VTLDWAK.P	Y	34.14	831.449	7	1.7	832.458	1	47.93	100590000	126190000	107980000	115550000	90216000	116500000	6	F6:45995	P20210108_KO3.raw	10	1	2	1	2	2	2	637	643			PEAKS DB
18	44767	P09405|NUCL_MOUSE	K.TSTWSGESK.T	Y	32.21	981.44	9	0.9	491.728	2	22.34	7646600	9206700	8877200	16897000	7518400		4	F4:15988	P20210108_KO1.raw	6	1	1	1	1	2	0	479	487			PEAKS DB
18	44767	P09405|NUCL_MOUSE	K.VVVSQTK.K	Y	31.66	759.449	7	-0.3	380.732	2	12.74	62348000	77723000	78575000	69410000	51918000	72251000	6	F6:6765	P20210108_KO3.raw	6	1	1	1	1	1	1	64	70			PEAKS DB
18	44767	P09405|NUCL_MOUSE	K.ALVPTPGK.K	Y	30.47	781.47	8	1.2	782.478	1	27.6	168900000	184740000	193770000	147720000	118710000	123800000	4	F4:21668	P20210108_KO1.raw	7	1	1	1	2	1	1	117	124			PEAKS DB
18	44767	P09405|NUCL_MOUSE	K.QGAEIDGR.S	Y	30.12	844.404	8	-0.2	423.209	2	16.16	10201000			11743000	0	50158000	6	F6:10062	P20210108_KO3.raw	3	1	0	0	1	0	1	452	459			PEAKS DB
18	44767	P09405|NUCL_MOUSE	K.AAVTPGK.K	Y	29.81	642.37	7	-2.7	322.191	2	11.26	4034600	7072100	3146700	4503800	2601900	3491000	4	F4:5172	P20210108_KO1.raw	6	1	1	1	1	1	1	81	87			PEAKS DB
18	44767	P09405|NUCL_MOUSE	K.ESFEGSVR.A	Y	29.51	909.419	8	1	455.717	2	35.69	20567000			17004000	49886000	61454000	6	F6:31998	P20210108_KO3.raw	4	1	0	0	1	1	1	587	594			PEAKS DB
18	44767	P09405|NUCL_MOUSE	K.K(+42.01)MAPPPK.E	Y	26.72	809.447	7	0	405.731	2	15.36	0	0			0		5	F5:8918	P20210108_KO2.raw	0	0	0	0	0	0	0	16	22	Acetylation (N-term)	K1:Acetylation (N-term):1000.00	PEAKS DB
18	44767	P09405|NUCL_MOUSE	K.VIPTPGK.K	Y	26.43	710.433	7	1.4	356.224	2	20.09	142120000	173720000	172000000	115740000	101190000	114250000	3	F3:14078	P20210108_BO3.raw	7	1	1	1	1	2	1	103	109			PEAKS DB
18	44767	P09405|NUCL_MOUSE	R.LVSQDGK.S	Y	26.25	745.397	7	-1.9	373.705	2	11.89				13536000	5904000		5	F5:5746	P20210108_KO2.raw	2	0	0	0	1	1	0	423	429			PEAKS DB
18	44767	P09405|NUCL_MOUSE	K.NDLAVVDVR.T	Y	26.11	999.535	9	-0.2	500.775	2	51.92					57094000	62735000	5	F5:49005	P20210108_KO2.raw	2	0	0	0	0	1	1	336	344			PEAKS DB
18	44767	P09405|NUCL_MOUSE	K.K(+42.01)GAATPAK.G	Y	25.81	784.444	8	-1.8	393.229	2	10						0	6	F6:4288	P20210108_KO3.raw	0	0	0	0	0	0	0	125	132	Acetylation (N-term)	K1:Acetylation (N-term):1000.00	PEAKS DB
18	44767	P09405|NUCL_MOUSE	K.AVATPAK.K	Y	24.25	656.386	7	-2.7	329.199	2	11.36			4924500			5749000	3	F3:5600	P20210108_BO3.raw	2	0	0	1	0	0	1	89	95			PEAKS DB
18	44767	P09405|NUCL_MOUSE	K.KMAPPPK.E	Y	23.49	767.436	7	-10.2	384.721	2	13.15					1175100	1533100	6	F6:6951	P20210108_KO3.raw	3	0	0	0	0	1	2	16	22			PEAKS DB
18	44767	P09405|NUCL_MOUSE	K.EVFEDAMEIR.L	Y	22.61	1237.56	10	3.4	619.792	2	55.78						120280	6	F6:54674	P20210108_KO3.raw	1	0	0	0	0	0	1	413	422			PEAKS DB
18	44767	P09405|NUCL_MOUSE	A.EIDGRSVSLYYTGEK.G	Y	22.42	1715.84	15	0.5	572.953	3	49.07					5664500		5	F5:45497	P20210108_KO2.raw	1	0	0	0	0	1	0	455	469			PEAKS DB
18	44767	P09405|NUCL_MOUSE	K.QKEAPEAK.K	Y	20.98	899.471	8	19.5	300.837	3	10.68			35981				3	F3:4847	P20210108_BO3.raw	1	0	0	1	0	0	0	289	296			PEAKS DB
18	44767	P09405|NUCL_MOUSE	K.AAVPTPAKK.A	Y	19.23	881.533	9	0.2	441.774	2	26.5	13370000						1	F1:22673	P20210108_BO1.raw	1	1	0	0	0	0	0	72	80			PEAKS DB
18	44767	P09405|NUCL_MOUSE	K.AAVPT(+79.97)PAKK.A	Y	19.15	961.5	9	1	481.758	2	13.43			700730	916110			3	F3:7188	P20210108_BO3.raw	2	0	0	1	1	0	0	72	80	Phosphorylation (STY)	T5:Phosphorylation (STY):1000.00	PEAKS DB
18	44767	P09405|NUCL_MOUSE	K.G(+42.01)AATPAK.G	Y	18.84	656.349	7	-3.2	329.181	2	12.55	369690						1	F1:7330	P20210108_BO1.raw	1	1	0	0	0	0	0	126	132	Acetylation (N-term)	G1:Acetylation (N-term):1000.00	PEAKS DB
70	44768	tr|Q3U2G2|Q3U2G2_MOUSE	K.MQVDQEEPHTEEQQQQPQTPAENK.A	Y	83.26	2848.26	24	1.3	950.428	3	26.86	46179000	43899000	49568000	40491000	37462000	28829000	1	F1:23449	P20210108_BO1.raw	8	1	1	1	2	2	1	522	545			PEAKS DB
70	44768	tr|Q3U2G2|Q3U2G2_MOUSE	K.SNLAYDIVQLPTGLTGIK.V	Y	67.12	1902.05	18	4.4	952.034	2	53.15		2499100	1267300				3	F3:51331	P20210108_BO3.raw	3	0	2	1	0	0	0	85	102			PEAKS DB
70	44768	tr|Q3U2G2|Q3U2G2_MOUSE	K.AESEEMETSQAGSK.D	Y	63.44	1482.61	14	2.3	742.316	2	15.27	22619000	14565000	17548000	10792000	10539000	18277000	1	F1:11502	P20210108_BO1.raw	11	2	2	2	1	2	2	546	559			PEAKS DB
70	44768	tr|Q3U2G2|Q3U2G2_MOUSE	K.LEDTENWLYEDGEDQPK.Q	Y	60.06	2079.89	17	2	1040.95	2	50.42	9837800	11430000	12508000	9227400	5197900	4692400	1	F1:50017	P20210108_BO1.raw	11	2	2	2	2	1	2	654	670			PEAKS DB
70	44768	tr|Q3U2G2|Q3U2G2_MOUSE	K.SEESEEPMETDQNAK.E	Y	58.51	1722.69	15	-0.3	862.351	2	18.6	1093300	1151100	2313800	1312500	1304600	1092800	5	F5:12189	P20210108_KO2.raw	6	1	1	1	1	1	1	503	517			PEAKS DB
70	44768	tr|Q3U2G2|Q3U2G2_MOUSE	K.AESEEM(+15.99)ETSQAGSK.D	Y	57.15	1498.61	14	0.3	750.312	2	10.65	603620	899330	811250	507670	369730	644550	6	F6:4705	P20210108_KO3.raw	6	1	1	1	1	1	1	546	559	Oxidation (M)	M6:Oxidation (M):1000.00	PEAKS DB
70	44768	tr|Q3U2G2|Q3U2G2_MOUSE	K.QSLTVDPVVK.T	Y	53.28	1084.61	10	1.1	543.314	2	37.01	69630000	48246000	47092000	34240000	32995000	33798000	3	F3:32940	P20210108_BO3.raw	7	2	1	1	1	1	1	757	766			PEAKS DB
70	44768	tr|Q3U2G2|Q3U2G2_MOUSE	R.WNSPAEEGLSDC(+57.02)EVFPK.N	Y	50.88	1963.86	17	2.8	982.941	2	51.01					2041900	3644000	6	F6:49381	P20210108_KO3.raw	2	0	0	0	0	1	1	406	422	Carbamidomethylation	C12:Carbamidomethylation:1000.00	PEAKS DB
70	44768	tr|Q3U2G2|Q3U2G2_MOUSE	R.AFSDPFVEAEK.S	Y	49.37	1238.58	11	-0.2	620.298	2	50.34	19930000	0	10935000		29631000	27573000	5	F5:47300	P20210108_KO2.raw	4	1	0	1	0	1	1	74	84			PEAKS DB
70	44768	tr|Q3U2G2|Q3U2G2_MOUSE	K.STNEAMEWMNSK.L	Y	47.82	1426.59	12	4.7	714.303	2	47.41	8662000	8811500	11916000	15307000	12235000	9596100	6	F6:45823	P20210108_KO3.raw	10	1	1	2	2	2	2	739	750			PEAKS DB
70	44768	tr|Q3U2G2|Q3U2G2_MOUSE	R.C(+57.02)TPAC(+57.02)VSFGPK.N	Y	44.07	1222.55	11	0.7	612.281	2	34.5					7089200	11272000	6	F6:30824	P20210108_KO3.raw	2	0	0	0	0	1	1	34	44	Carbamidomethylation	C1:Carbamidomethylation:1000.00;C5:Carbamidomethylation:1000.00	PEAKS DB
70	44768	tr|Q3U2G2|Q3U2G2_MOUSE	K.M(+15.99)QVDQEEPHTEEQQQQPQTPAENK.A	Y	43.36	2864.25	24	1.4	955.759	3	22.83	4471500	4477100		2672500	1548700		1	F1:18416	P20210108_BO1.raw	4	1	1	0	1	1	0	522	545	Oxidation (M)	M1:Oxidation (M):1000.00	PEAKS DB
70	44768	tr|Q3U2G2|Q3U2G2_MOUSE	K.ELTSIC(+57.02)SPIISK.P	Y	38.63	1346.71	12	2.3	674.365	2	45.29	72844000	71412000	76715000	59547000	53426000	48175000	2	F2:44167	P20210108_BO2.raw	6	1	1	1	1	1	1	776	787	Carbamidomethylation	C6:Carbamidomethylation:1000.00	PEAKS DB
70	44768	tr|Q3U2G2|Q3U2G2_MOUSE	K.NTVQGFK.R	Y	36.49	792.413	7	4.8	793.424	1	23.17	54783000	61248000	64533000	39827000	47353000	33468000	5	F5:17134	P20210108_KO2.raw	8	1	2	1	1	2	1	62	68			PEAKS DB
70	44768	tr|Q3U2G2|Q3U2G2_MOUSE	K.LFEELGK.Q	N	36.31	834.449	7	0.6	418.232	2	44.47	70961000	73648000	76159000	50471000	46240000	46662000	3	F3:41213	P20210108_BO3.raw	7	2	1	1	1	1	1	700	706			PEAKS DB
70	44768	tr|Q3U2G2|Q3U2G2_MOUSE	K.SEESEEPMETDQNAKEEEK.M	Y	35.27	2237.91	19	0.9	746.979	3	30.14	6695100		10694000	4160600			1	F1:26504	P20210108_BO1.raw	3	1	0	1	1	0	0	503	521			PEAKS DB
70	44768	tr|Q3U2G2|Q3U2G2_MOUSE	K.QIQQYMK.V	Y	35.23	937.469	7	1.4	469.743	2	29.07	51590000	67888000	56864000	0	34715000	40198000	3	F3:23951	P20210108_BO3.raw	8	3	1	1	0	2	1	707	713			PEAKS DB
70	44768	tr|Q3U2G2|Q3U2G2_MOUSE	K.SQVISNAK.N	Y	33.01	845.461	8	-0.2	423.738	2	14.64		19637000	18555000	14318000	12493000		4	F4:8129	P20210108_KO1.raw	4	0	1	1	1	1	0	54	61			PEAKS DB
70	44768	tr|Q3U2G2|Q3U2G2_MOUSE	C.ALQC(+57.02)AILSPAFK.V	N	32.31	1317.71	12	2.7	659.865	2	51.4		3608200				4192000	2	F2:50678	P20210108_BO2.raw	2	0	1	0	0	0	1	377	388	Carbamidomethylation	C4:Carbamidomethylation:1000.00	PEAKS DB
70	44768	tr|Q3U2G2|Q3U2G2_MOUSE	K.SEESEEPM(+15.99)ETDQNAK.E	Y	30.09	1738.68	15	0	870.349	2	13.24		36958					2	F2:7908	P20210108_BO2.raw	1	0	1	0	0	0	0	503	517	Oxidation (M)	M8:Oxidation (M):1000.00	PEAKS DB
70	44768	tr|Q3U2G2|Q3U2G2_MOUSE	K.ETAESVLK.K	Y	30	875.46	8	0	438.737	2	28.41	39191000	42410000	42713000	29877000	25414000		3	F3:23363	P20210108_BO3.raw	5	1	1	1	1	1	0	127	134			PEAKS DB
70	44768	tr|Q3U2G2|Q3U2G2_MOUSE	K.QDLPALEEK.P	Y	29.62	1041.53	9	1.5	521.775	2	33.5		22068000	27989000	0		0	6	F6:29563	P20210108_KO3.raw	2	0	1	1	0	0	0	186	194			PEAKS DB
70	44768	tr|Q3U2G2|Q3U2G2_MOUSE	K.TDQPPQAK.K	Y	27.87	883.44	8	-0.8	442.727	2	10.19				288730		281390	6	F6:4399	P20210108_KO3.raw	2	0	0	0	1	0	1	563	570			PEAKS DB
70	44768	tr|Q3U2G2|Q3U2G2_MOUSE	K.LSGEYEK.F	Y	27.45	824.391	7	0.2	413.203	2	20.93	91678000	131890000		78776000			1	F1:16442	P20210108_BO1.raw	4	2	1	0	1	0	0	634	640			PEAKS DB
70	44768	tr|Q3U2G2|Q3U2G2_MOUSE	K.VEPPKEEPK.H	Y	26.62	1051.55	9	-0.7	351.525	3	29.67	49779000	76216000			38851000		1	F1:26616	P20210108_BO1.raw	5	1	2	0	0	2	0	792	800			PEAKS DB
70	44768	tr|Q3U2G2|Q3U2G2_MOUSE	K.QIQQYM(+15.99)K.V	Y	24.81	953.464	7	-3.6	477.738	2	17.62	1635900						1	F1:12945	P20210108_BO1.raw	1	1	0	0	0	0	0	707	713	Oxidation (M)	M6:Oxidation (M):1000.00	PEAKS DB
70	44768	tr|Q3U2G2|Q3U2G2_MOUSE	K.SLGQPIK.T	Y	24.27	741.438	7	-1.3	371.726	2	23.82	77505000	75150000	75025000	54432000	47101000	42404000	5	F5:17999	P20210108_KO2.raw	6	1	1	1	1	1	1	682	688			PEAKS DB
70	44768	tr|Q3U2G2|Q3U2G2_MOUSE	K.SEESEEPM(+15.99)ETDQNAKEEEK.M	Y	21.38	2253.91	19	2.7	752.312	3	21.58		287470					2	F2:16752	P20210108_BO2.raw	1	0	1	0	0	0	0	503	521	Oxidation (M)	M8:Oxidation (M):1000.00	PEAKS DB
70	44768	tr|Q3U2G2|Q3U2G2_MOUSE	R.SIGAAAK.S	Y	20.78	616.354	7	7.2	309.187	2	27.7	136330000		511070		0		5	F5:22070	P20210108_KO2.raw	4	3	0	1	0	0	0	47	53			PEAKS DB
70	44769	Q61316|HSP74_MOUSE	K.MQVDQEEPHTEEQQQQPQTPAENK.A	Y	83.26	2848.26	24	1.3	950.428	3	26.86	46179000	43899000	49568000	40491000	37462000	28829000	1	F1:23449	P20210108_BO1.raw	8	1	1	1	2	2	1	522	545			PEAKS DB
70	44769	Q61316|HSP74_MOUSE	K.SNLAYDIVQLPTGLTGIK.V	Y	67.12	1902.05	18	4.4	952.034	2	53.15		2499100	1267300				3	F3:51331	P20210108_BO3.raw	3	0	2	1	0	0	0	85	102			PEAKS DB
70	44769	Q61316|HSP74_MOUSE	K.AESEEMETSQAGSK.D	Y	63.44	1482.61	14	2.3	742.316	2	15.27	22619000	14565000	17548000	10792000	10539000	18277000	1	F1:11502	P20210108_BO1.raw	11	2	2	2	1	2	2	546	559			PEAKS DB
70	44769	Q61316|HSP74_MOUSE	K.LEDTENWLYEDGEDQPK.Q	Y	60.06	2079.89	17	2	1040.95	2	50.42	9837800	11430000	12508000	9227400	5197900	4692400	1	F1:50017	P20210108_BO1.raw	11	2	2	2	2	1	2	653	669			PEAKS DB
70	44769	Q61316|HSP74_MOUSE	K.SEESEEPMETDQNAK.E	Y	58.51	1722.69	15	-0.3	862.351	2	18.6	1093300	1151100	2313800	1312500	1304600	1092800	5	F5:12189	P20210108_KO2.raw	6	1	1	1	1	1	1	503	517			PEAKS DB
70	44769	Q61316|HSP74_MOUSE	K.AESEEM(+15.99)ETSQAGSK.D	Y	57.15	1498.61	14	0.3	750.312	2	10.65	603620	899330	811250	507670	369730	644550	6	F6:4705	P20210108_KO3.raw	6	1	1	1	1	1	1	546	559	Oxidation (M)	M6:Oxidation (M):1000.00	PEAKS DB
70	44769	Q61316|HSP74_MOUSE	K.QSLTVDPVVK.T	Y	53.28	1084.61	10	1.1	543.314	2	37.01	69630000	48246000	47092000	34240000	32995000	33798000	3	F3:32940	P20210108_BO3.raw	7	2	1	1	1	1	1	756	765			PEAKS DB
70	44769	Q61316|HSP74_MOUSE	R.WNSPAEEGLSDC(+57.02)EVFPK.N	Y	50.88	1963.86	17	2.8	982.941	2	51.01					2041900	3644000	6	F6:49381	P20210108_KO3.raw	2	0	0	0	0	1	1	406	422	Carbamidomethylation	C12:Carbamidomethylation:1000.00	PEAKS DB
70	44769	Q61316|HSP74_MOUSE	R.AFSDPFVEAEK.S	Y	49.37	1238.58	11	-0.2	620.298	2	50.34	19930000	0	10935000		29631000	27573000	5	F5:47300	P20210108_KO2.raw	4	1	0	1	0	1	1	74	84			PEAKS DB
70	44769	Q61316|HSP74_MOUSE	K.STNEAMEWMNSK.L	Y	47.82	1426.59	12	4.7	714.303	2	47.41	8662000	8811500	11916000	15307000	12235000	9596100	6	F6:45823	P20210108_KO3.raw	10	1	1	2	2	2	2	738	749			PEAKS DB
70	44769	Q61316|HSP74_MOUSE	R.C(+57.02)TPAC(+57.02)VSFGPK.N	Y	44.07	1222.55	11	0.7	612.281	2	34.5					7089200	11272000	6	F6:30824	P20210108_KO3.raw	2	0	0	0	0	1	1	34	44	Carbamidomethylation	C1:Carbamidomethylation:1000.00;C5:Carbamidomethylation:1000.00	PEAKS DB
70	44769	Q61316|HSP74_MOUSE	K.M(+15.99)QVDQEEPHTEEQQQQPQTPAENK.A	Y	43.36	2864.25	24	1.4	955.759	3	22.83	4471500	4477100		2672500	1548700		1	F1:18416	P20210108_BO1.raw	4	1	1	0	1	1	0	522	545	Oxidation (M)	M1:Oxidation (M):1000.00	PEAKS DB
70	44769	Q61316|HSP74_MOUSE	K.ELTSIC(+57.02)SPIISK.P	Y	38.63	1346.71	12	2.3	674.365	2	45.29	72844000	71412000	76715000	59547000	53426000	48175000	2	F2:44167	P20210108_BO2.raw	6	1	1	1	1	1	1	775	786	Carbamidomethylation	C6:Carbamidomethylation:1000.00	PEAKS DB
70	44769	Q61316|HSP74_MOUSE	K.NTVQGFK.R	Y	36.49	792.413	7	4.8	793.424	1	23.17	54783000	61248000	64533000	39827000	47353000	33468000	5	F5:17134	P20210108_KO2.raw	8	1	2	1	1	2	1	62	68			PEAKS DB
70	44769	Q61316|HSP74_MOUSE	K.LFEELGK.Q	N	36.31	834.449	7	0.6	418.232	2	44.47	70961000	73648000	76159000	50471000	46240000	46662000	3	F3:41213	P20210108_BO3.raw	7	2	1	1	1	1	1	699	705			PEAKS DB
70	44769	Q61316|HSP74_MOUSE	K.SEESEEPMETDQNAKEEEK.M	Y	35.27	2237.91	19	0.9	746.979	3	30.14	6695100		10694000	4160600			1	F1:26504	P20210108_BO1.raw	3	1	0	1	1	0	0	503	521			PEAKS DB
70	44769	Q61316|HSP74_MOUSE	K.QIQQYMK.V	Y	35.23	937.469	7	1.4	469.743	2	29.07	51590000	67888000	56864000	0	34715000	40198000	3	F3:23951	P20210108_BO3.raw	8	3	1	1	0	2	1	706	712			PEAKS DB
70	44769	Q61316|HSP74_MOUSE	K.SQVISNAK.N	Y	33.01	845.461	8	-0.2	423.738	2	14.64		19637000	18555000	14318000	12493000		4	F4:8129	P20210108_KO1.raw	4	0	1	1	1	1	0	54	61			PEAKS DB
70	44769	Q61316|HSP74_MOUSE	C.ALQC(+57.02)AILSPAFK.V	N	32.31	1317.71	12	2.7	659.865	2	51.4		3608200				4192000	2	F2:50678	P20210108_BO2.raw	2	0	1	0	0	0	1	377	388	Carbamidomethylation	C4:Carbamidomethylation:1000.00	PEAKS DB
70	44769	Q61316|HSP74_MOUSE	K.SEESEEPM(+15.99)ETDQNAK.E	Y	30.09	1738.68	15	0	870.349	2	13.24		36958					2	F2:7908	P20210108_BO2.raw	1	0	1	0	0	0	0	503	517	Oxidation (M)	M8:Oxidation (M):1000.00	PEAKS DB
70	44769	Q61316|HSP74_MOUSE	K.ETAESVLK.K	Y	30	875.46	8	0	438.737	2	28.41	39191000	42410000	42713000	29877000	25414000		3	F3:23363	P20210108_BO3.raw	5	1	1	1	1	1	0	127	134			PEAKS DB
70	44769	Q61316|HSP74_MOUSE	K.QDLPALEEK.P	Y	29.62	1041.53	9	1.5	521.775	2	33.5		22068000	27989000	0		0	6	F6:29563	P20210108_KO3.raw	2	0	1	1	0	0	0	186	194			PEAKS DB
70	44769	Q61316|HSP74_MOUSE	K.TDQPPQAK.K	Y	27.87	883.44	8	-0.8	442.727	2	10.19				288730		281390	6	F6:4399	P20210108_KO3.raw	2	0	0	0	1	0	1	563	570			PEAKS DB
70	44769	Q61316|HSP74_MOUSE	K.LSGEYEK.F	Y	27.45	824.391	7	0.2	413.203	2	20.93	91678000	131890000		78776000			1	F1:16442	P20210108_BO1.raw	4	2	1	0	1	0	0	633	639			PEAKS DB
70	44769	Q61316|HSP74_MOUSE	K.VEPPKEEPK.H	Y	26.62	1051.55	9	-0.7	351.525	3	29.67	49779000	76216000			38851000		1	F1:26616	P20210108_BO1.raw	5	1	2	0	0	2	0	791	799			PEAKS DB
70	44769	Q61316|HSP74_MOUSE	K.QIQQYM(+15.99)K.V	Y	24.81	953.464	7	-3.6	477.738	2	17.62	1635900						1	F1:12945	P20210108_BO1.raw	1	1	0	0	0	0	0	706	712	Oxidation (M)	M6:Oxidation (M):1000.00	PEAKS DB
70	44769	Q61316|HSP74_MOUSE	K.SLGQPIK.T	Y	24.27	741.438	7	-1.3	371.726	2	23.82	77505000	75150000	75025000	54432000	47101000	42404000	5	F5:17999	P20210108_KO2.raw	6	1	1	1	1	1	1	681	687			PEAKS DB
70	44769	Q61316|HSP74_MOUSE	K.SEESEEPM(+15.99)ETDQNAKEEEK.M	Y	21.38	2253.91	19	2.7	752.312	3	21.58		287470					2	F2:16752	P20210108_BO2.raw	1	0	1	0	0	0	0	503	521	Oxidation (M)	M8:Oxidation (M):1000.00	PEAKS DB
70	44769	Q61316|HSP74_MOUSE	R.SIGAAAK.S	Y	20.78	616.354	7	7.2	309.187	2	27.7	136330000		511070		0		5	F5:22070	P20210108_KO2.raw	4	3	0	1	0	0	0	47	53			PEAKS DB
28	44771	P58252|EF2_MOUSE	K.IWC(+57.02)FGPDGTGPNILTDITK.G	Y	74.22	2104.03	19	0	1053.02	2	55.65	39774000	50940000	46261000	39042000	36269000	40896000	1	F1:55938	P20210108_BO1.raw	8	2	1	1	1	1	2	649	667	Carbamidomethylation	C3:Carbamidomethylation:1000.00	PEAKS DB
28	44771	P58252|EF2_MOUSE	R.LMEPIYLVEIQC(+57.02)PEQVVGGIYGVLNR.K	Y	63.9	2988.55	26	1.4	997.19	3	55.81	6727200	4920500	2948400	736370			3	F3:54225	P20210108_BO3.raw	4	1	1	1	1	0	0	740	765	Carbamidomethylation	C12:Carbamidomethylation:1000.00	PEAKS DB
28	44771	P58252|EF2_MOUSE	K.DLEEDHAC(+57.02)IPIK.K	Y	61.15	1438.68	12	0.8	720.346	2	55.17	324920000	300890000	379920000	327300000	54568000	212270000	3	F3:50223	P20210108_BO3.raw	11	2	2	2	2	1	2	560	571	Carbamidomethylation	C8:Carbamidomethylation:1000.00	PEAKS DB
28	44771	P58252|EF2_MOUSE	K.EGALC(+57.02)EENMR.G	Y	56.17	1207.5	10	-0.2	604.755	2	27.04	156170000	64863000	64280000	104680000	203020000	192140000	5	F5:21610	P20210108_KO2.raw	13	3	3	1	1	3	2	689	698	Carbamidomethylation	C5:Carbamidomethylation:1000.00	PEAKS DB
28	44771	P58252|EF2_MOUSE	K.EGIPALDNFLDKL	Y	55.23	1443.76	13	1.5	722.889	2	55.04	53487000	122240000	0	47149000	223890000	155110000	5	F5:53222	P20210108_KO2.raw	18	3	3	0	5	4	3	846	858			PEAKS DB
28	44771	P58252|EF2_MOUSE	R.TFC(+57.02)QLILDPIFK.V	Y	55.04	1493.8	12	3.9	747.908	2	59.41						168480	6	F6:57448	P20210108_KO3.raw	1	0	0	0	0	0	1	288	299	Carbamidomethylation	C3:Carbamidomethylation:1000.00	PEAKS DB
28	44771	P58252|EF2_MOUSE	R.ETVSEESNVLC(+57.02)LSK.S	Y	55.01	1593.76	14	0.5	797.885	2	49.52	5324700	476530				0	1	F1:49022	P20210108_BO1.raw	3	2	1	0	0	0	0	581	594	Carbamidomethylation	C11:Carbamidomethylation:1000.00	PEAKS DB
28	44771	P58252|EF2_MOUSE	K.GPLMMYISK.M	Y	52.34	1038.52	9	1.3	520.27	2	52.51	144230000	158850000	183160000	224140000	169990000	169570000	6	F6:51087	P20210108_KO3.raw	8	1	1	1	2	1	2	392	400			PEAKS DB
28	44771	P58252|EF2_MOUSE	K.STLTDSLVC(+57.02)K.A	Y	46.53	1122.56	10	1.4	562.288	2	39.06	560740000	520750000	552210000	394630000	438650000	410700000	3	F3:35396	P20210108_BO3.raw	7	1	1	2	1	1	1	33	42	Carbamidomethylation	C9:Carbamidomethylation:1000.00	PEAKS DB
28	44771	P58252|EF2_MOUSE	K.GPLMM(+15.99)YISK.M	Y	46.05	1054.52	9	0.7	528.267	2	46.17	34138000	39044000	39140000	34168000	29242000	53104000	3	F3:43273	P20210108_BO3.raw	6	1	1	1	1	1	1	392	400	Oxidation (M)	M5:Oxidation (M):12.28	PEAKS DB
28	44771	P58252|EF2_MOUSE	K.EGIPALDNFLDK.L	Y	45.7	1330.68	12	5.1	666.349	2	55.22	12068000	13541000	13981000	12064000	8092900	10042000	4	F4:52713	P20210108_KO1.raw	6	1	1	1	1	1	1	846	857			PEAKS DB
28	44771	P58252|EF2_MOUSE	K.NPADLPK.L	Y	44.97	753.402	7	0.4	754.41	1	21.24	580100000	628830000	597790000	523240000	454240000	431310000	4	F4:14858	P20210108_KO1.raw	11	2	2	1	2	2	2	513	519			PEAKS DB
28	44771	P58252|EF2_MOUSE	K.EGALC(+57.02)EENM(+15.99)R.G	Y	42.41	1223.49	10	0.8	612.753	2	17.15	21793000	9265700	9878200	13246000	34907000	32702000	6	F6:11452	P20210108_KO3.raw	6	1	1	1	1	1	1	689	698	Carbamidomethylation; Oxidation (M)	C5:Carbamidomethylation:1000.00;M9:Oxidation (M):1000.00	PEAKS DB
28	44771	P58252|EF2_MOUSE	K.GVQYLNEIK.D	Y	42.13	1062.57	9	2.7	532.294	2	43.29	290890000	297270000	309490000	291560000	413640000	269020000	5	F5:39362	P20210108_KO2.raw	12	1	1	1	2	4	3	668	676			PEAKS DB
28	44771	P58252|EF2_MOUSE	K.GPLM(+15.99)MYISK.M	Y	40.8	1054.52	9	-1.3	528.266	2	50.37	13836000	25228000	0	23295000	23585000	26524000	5	F5:46908	P20210108_KO2.raw	6	1	1	0	2	1	1	392	400	Oxidation (M)	M4:Oxidation (M):26.02	PEAKS DB
28	44771	P58252|EF2_MOUSE	K.KVEDMMK.K	Y	38.75	879.419	7	0.7	440.717	2	47.08	2121500	19519000	82694000	150860000	56690000	93163000	3	F3:44974	P20210108_BO3.raw	12	1	2	6	1	1	1	252	258			PEAKS DB
28	44771	P58252|EF2_MOUSE	K.FSVSPVVR.V	Y	38.64	889.502	8	1.6	445.759	2	41.46	33112000				107130000	115430000	6	F6:38507	P20210108_KO3.raw	3	1	0	0	0	1	1	499	506			PEAKS DB
28	44771	P58252|EF2_MOUSE	R.YFDPANGK.F	Y	37.63	910.418	8	0.6	456.217	2	32.75	36155000	14121000	8509100				1	F1:28848	P20210108_BO1.raw	5	2	2	1	0	0	0	265	272			PEAKS DB
28	44771	P58252|EF2_MOUSE	K.GEGQLSAAER.A	Y	36.85	1016.49	10	1.2	509.252	2	18.97	0	6582700	7272800	8799000	24814000	45955000	6	F6:13245	P20210108_KO3.raw	6	0	1	1	1	1	2	240	249			PEAKS DB
28	44771	P58252|EF2_MOUSE	R.IMGPNYTPGK.K	Y	34.44	1076.53	10	2.1	539.275	2	28.58	15252000	7008500			7635200		2	F2:24568	P20210108_BO2.raw	3	1	1	0	0	1	0	429	438			PEAKS DB
28	44771	P58252|EF2_MOUSE	K.M(+15.99)VPTSDK.G	Y	33.67	792.369	7	-2.7	397.191	2	11.38	2184800	5022200		3433700	2680000	3496900	5	F5:5451	P20210108_KO2.raw	5	1	1	0	1	1	1	401	407	Oxidation (M)	M1:Oxidation (M):1000.00	PEAKS DB
28	44771	P58252|EF2_MOUSE	K.PVLMMNK.M	Y	32.88	831.435	7	0.1	416.725	2	34.26		31437000		15581000	12384000	60688000	6	F6:30464	P20210108_KO3.raw	6	0	1	0	1	2	2	153	159			PEAKS DB
28	44771	P58252|EF2_MOUSE	K.MVPTSDK.G	Y	32.35	776.374	7	-1.1	389.194	2	15.05	123000000	146430000	145350000	103110000	97807000	131930000	1	F1:10251	P20210108_BO1.raw	7	1	1	1	2	1	1	401	407			PEAKS DB
28	44771	P58252|EF2_MOUSE	V.D(+42.01)HGKST(+79.97)LTDSLVC(+57.02)K.A	Y	32.13	1681.74	14	-11.2	561.58	3	37.35						4391900	6	F6:34145	P20210108_KO3.raw	2	0	0	0	0	0	2	29	42	Acetylation (N-term); Phosphorylation (STY); Carbamidomethylation	D1:Acetylation (N-term):1000.00;T6:Phosphorylation (STY):0.00;C13:Carbamidomethylation:1000.00	PEAKS DB
28	44771	P58252|EF2_MOUSE	K.EDLYLKPIQR.T	Y	31.62	1273.7	10	-0.2	637.859	2	52.77	2531300	31605000					2	F2:52183	P20210108_BO2.raw	8	2	6	0	0	0	0	440	449			PEAKS DB
28	44771	P58252|EF2_MOUSE	K.GEGQLSAAERAK.K	Y	31.31	1215.62	12	7.2	406.217	3	43.65		0	18353000	55849000	0	81312000	4	F4:39053	P20210108_KO1.raw	8	0	0	2	4	0	2	240	251			PEAKS DB
28	44771	P58252|EF2_MOUSE	K.SDPVVSYR.E	Y	30.98	921.456	8	-0.3	461.735	2	30.85	36638000						1	F1:28089	P20210108_BO1.raw	1	1	0	0	0	0	0	573	580			PEAKS DB
28	44771	P58252|EF2_MOUSE	R.ALLELQLEPEELYQTFQR.I	Y	30.84	2219.15	18	3.7	740.726	3	55.56	2508300	3435700					2	F2:55343	P20210108_BO2.raw	2	1	1	0	0	0	0	163	180			PEAKS DB
28	44771	P58252|EF2_MOUSE	K.QFAEMYVAK.F	Y	29.64	1085.52	9	3.2	543.77	2	49.89	5012700		15687000	9998800	0	27735000	6	F6:47960	P20210108_KO3.raw	4	1	0	1	1	0	1	227	235			PEAKS DB
28	44771	P58252|EF2_MOUSE	M.VNFTVDQIR.A	Y	28.82	1090.58	9	2	546.297	2	46.83	56595000		25138000		104790000	109030000	6	F6:44765	P20210108_KO3.raw	4	1	0	1	0	1	1	2	10			PEAKS DB
28	44771	P58252|EF2_MOUSE	R.C(+57.02)LYASVLTAQPR.L	Y	27.29	1377.71	12	4.9	689.864	2	50.51						15829000	6	F6:48635	P20210108_KO3.raw	1	0	0	0	0	0	1	728	739	Carbamidomethylation	C1:Carbamidomethylation:1000.00	PEAKS DB
28	44771	P58252|EF2_MOUSE	K.ARPFPDGLAEDIDK.G	Y	24.82	1542.77	14	19	515.273	3	53.14						1389300	6	F6:51624	P20210108_KO3.raw	1	0	0	0	0	0	1	606	619			PEAKS DB
28	44771	P58252|EF2_MOUSE	K.AGIIASAR.A	Y	24.79	757.445	8	-1.5	379.729	2	34.88					0		5	F5:29998	P20210108_KO2.raw	0	0	0	0	0	0	0	43	50			PEAKS DB
28	44771	P58252|EF2_MOUSE	R.TILMMGR.Y	Y	24.17	820.43	7	2.4	411.223	2	46.53						32398000	6	F6:44513	P20210108_KO3.raw	1	0	0	0	0	0	1	450	456			PEAKS DB
28	44771	P58252|EF2_MOUSE	K.PVLMM(+15.99)NK.M	Y	22.38	847.43	7	-0.1	424.722	2	23.46			26259000	11957000		10824000	3	F3:17840	P20210108_BO3.raw	3	0	0	1	1	0	1	153	159	Oxidation (M)	M5:Oxidation (M):11.06	PEAKS DB
28	44771	P58252|EF2_MOUSE	K.QFAEM(+15.99)YVAK.F	Y	21.88	1101.52	9	1.3	551.766	2	30.85			10350000			7488200	6	F6:26983	P20210108_KO3.raw	2	0	0	1	0	0	1	227	235	Oxidation (M)	M5:Oxidation (M):1000.00	PEAKS DB
28	44771	P58252|EF2_MOUSE	K.AYLPVNESFGFTADLR.S	Y	18.86	1798.89	16	7.8	900.459	2	55.57						1927700	6	F6:54391	P20210108_KO3.raw	1	0	0	0	0	0	1	786	801			PEAKS DB
81	44765	P57780|ACTN4_MOUSE	R.MAPYQGPDAAPGALDYK.S	Y	81.71	1763.82	17	2.3	882.919	2	40.59	36059000	17846000	22181000	30386000	54211000	49110000	5	F5:36088	P20210108_KO2.raw	10	1	1	2	2	2	2	884	900			PEAKS DB
81	44765	P57780|ACTN4_MOUSE	K.LSGSNPYTTVTPQIINSK.W	Y	79.37	1919	18	3	960.51	2	44.27	39297000	30143000	48822000	35963000	32232000	23221000	5	F5:40414	P20210108_KO2.raw	10	2	1	2	2	2	1	606	623			PEAKS DB
81	44765	P57780|ACTN4_MOUSE	R.QFASQANMVGPWIQTK.M	Y	77.79	1804.89	16	1.8	903.455	2	51.61					7043800	6907400	5	F5:48649	P20210108_KO2.raw	2	0	0	0	0	1	1	654	669			PEAKS DB
81	44765	P57780|ACTN4_MOUSE	K.DDPVTNLNNAFEVAEK.Y	Y	74.48	1774.84	16	3.8	888.429	2	51.9	18165000	15962000	18927000	15428000	14807000	20035000	5	F5:48920	P20210108_KO2.raw	6	1	1	1	1	1	1	219	234			PEAKS DB
81	44765	P57780|ACTN4_MOUSE	R.M(+15.99)APYQGPDAAPGALDYK.S	Y	68.25	1779.81	17	-1.7	890.913	2	37.03	4025900	1810800	1235200	1726300	3127500	2945400	5	F5:32168	P20210108_KO2.raw	6	1	1	1	1	1	1	884	900	Oxidation (M)	M1:Oxidation (M):1000.00	PEAKS DB
81	44765	P57780|ACTN4_MOUSE	K.MLDAEDIVNTARPDEK.A	Y	58.31	1815.87	16	0.1	908.941	2	53.51		102380000	34992000	14241000	24240000	32276000	6	F6:52235	P20210108_KO3.raw	8	0	4	1	1	1	1	241	256			PEAKS DB
81	44765	P57780|ACTN4_MOUSE	K.AETAANRIC(+57.02)K.V	N	54.55	1132.57	10	4.7	567.293	2	35.27	0	148200000	112230000	105680000	97470000	96460000	4	F4:30180	P20210108_KO1.raw	10	0	2	2	2	2	2	275	284	Carbamidomethylation	C9:Carbamidomethylation:1000.00	PEAKS DB
81	44765	P57780|ACTN4_MOUSE	K.DHGGALGPEEFK.A	Y	51.55	1255.58	12	4.5	628.802	2	47.46			2155800	4237900		2821100	4	F4:44101	P20210108_KO1.raw	4	0	0	1	1	0	2	781	792			PEAKS DB
81	44765	P57780|ACTN4_MOUSE	K.GISQEQMQEFR.A	Y	49.85	1351.62	11	1.7	676.818	2	37.31				7562700	34558000	21842000	6	F6:34118	P20210108_KO3.raw	5	0	0	0	1	3	1	762	772			PEAKS DB
81	44765	P57780|ACTN4_MOUSE	K.GISQEQM(+15.99)QEFR.A	Y	42.37	1367.61	11	-0.3	684.814	2	26.26					159160	1229300	6	F6:21413	P20210108_KO3.raw	2	0	0	0	0	1	1	762	772	Oxidation (M)	M7:Oxidation (M):1000.00	PEAKS DB
81	44765	P57780|ACTN4_MOUSE	K.ALDFIASK.G	N	40.74	863.475	8	2.4	432.746	2	44.09	97202000	107490000	118650000	101720000	86192000	2975000	6	F6:41615	P20210108_KO3.raw	11	2	2	2	2	2	1	116	123			PEAKS DB
81	44765	P57780|ACTN4_MOUSE	K.TIQEMQQK.L	Y	38.34	1004.5	8	0.1	503.255	2	16.74	108010000	110410000	108190000	80271000	72136000	70869000	6	F6:10767	P20210108_KO3.raw	6	1	1	1	1	1	1	325	332			PEAKS DB
81	44765	P57780|ACTN4_MOUSE	R.ELPPDQAEYC(+57.02)IAR.M	N	37	1560.72	13	-0.1	781.369	2	37.28	2289300			1172400	19218000	20456000	6	F6:35432	P20210108_KO3.raw	7	1	0	0	1	2	3	871	883	Carbamidomethylation	C10:Carbamidomethylation:1000.00	PEAKS DB
81	44765	P57780|ACTN4_MOUSE	Q.AEYC(+57.02)IARM(+15.99)APYQGPDAAPGALDYK.S	Y	34.79	2643.21	24	18.1	882.093	3	41.51		3487800		745790	578080	10299000	2	F2:39119	P20210108_BO2.raw	5	0	1	0	1	1	2	877	900	Carbamidomethylation; Oxidation (M)	C4:Carbamidomethylation:1000.00;M8:Oxidation (M):1000.00	PEAKS DB
81	44765	P57780|ACTN4_MOUSE	K.VQQLVPK.R	Y	33.55	810.496	7	-0.6	406.255	2	25.31	161930000	140790000	155670000	114130000	100010000	86120000	5	F5:19557	P20210108_KO2.raw	8	2	1	1	2	1	1	627	633			PEAKS DB
81	44765	P57780|ACTN4_MOUSE	K.TIQEM(+15.99)QQK.L	Y	27.75	1020.49	8	-1.2	511.252	2	10.74						1660700	6	F6:5072	P20210108_KO3.raw	1	0	0	0	0	0	1	325	332	Oxidation (M)	M5:Oxidation (M):1000.00	PEAKS DB
81	44765	P57780|ACTN4_MOUSE	E.TAANRIC(+57.02)K.V	N	23.93	932.486	8	1.2	467.251	2	33.31			0				3	F3:28846	P20210108_BO3.raw	0	0	0	0	0	0	0	277	284	Carbamidomethylation	C7:Carbamidomethylation:1000.00	PEAKS DB
81	44765	P57780|ACTN4_MOUSE	K.AGTQIENIDEDFRDGLK.L	Y	22.74	1919.92	17	0.9	640.982	3	51.57				0			4	F4:48706	P20210108_KO1.raw	0	0	0	0	0	0	0	68	84			PEAKS DB
81	44766	tr|A0A1L1SV25|A0A1L1SV25_MOUSE	R.MAPYQGPDAAPGALDYK.S	Y	81.71	1763.82	17	2.3	882.919	2	40.59	36059000	17846000	22181000	30386000	54211000	49110000	5	F5:36088	P20210108_KO2.raw	10	1	1	2	2	2	2	904	920			PEAKS DB
81	44766	tr|A0A1L1SV25|A0A1L1SV25_MOUSE	K.LSGSNPYTTVTPQIINSK.W	Y	79.37	1919	18	3	960.51	2	44.27	39297000	30143000	48822000	35963000	32232000	23221000	5	F5:40414	P20210108_KO2.raw	10	2	1	2	2	2	1	606	623			PEAKS DB
81	44766	tr|A0A1L1SV25|A0A1L1SV25_MOUSE	R.QFASQANMVGPWIQTK.M	Y	77.79	1804.89	16	1.8	903.455	2	51.61					7043800	6907400	5	F5:48649	P20210108_KO2.raw	2	0	0	0	0	1	1	654	669			PEAKS DB
81	44766	tr|A0A1L1SV25|A0A1L1SV25_MOUSE	K.DDPVTNLNNAFEVAEK.Y	Y	74.48	1774.84	16	3.8	888.429	2	51.9	18165000	15962000	18927000	15428000	14807000	20035000	5	F5:48920	P20210108_KO2.raw	6	1	1	1	1	1	1	219	234			PEAKS DB
81	44766	tr|A0A1L1SV25|A0A1L1SV25_MOUSE	R.M(+15.99)APYQGPDAAPGALDYK.S	Y	68.25	1779.81	17	-1.7	890.913	2	37.03	4025900	1810800	1235200	1726300	3127500	2945400	5	F5:32168	P20210108_KO2.raw	6	1	1	1	1	1	1	904	920	Oxidation (M)	M1:Oxidation (M):1000.00	PEAKS DB
81	44766	tr|A0A1L1SV25|A0A1L1SV25_MOUSE	K.MLDAEDIVNTARPDEK.A	Y	58.31	1815.87	16	0.1	908.941	2	53.51		102380000	34992000	14241000	24240000	32276000	6	F6:52235	P20210108_KO3.raw	8	0	4	1	1	1	1	241	256			PEAKS DB
81	44766	tr|A0A1L1SV25|A0A1L1SV25_MOUSE	K.AETAANRIC(+57.02)K.V	N	54.55	1132.57	10	4.7	567.293	2	35.27	0	148200000	112230000	105680000	97470000	96460000	4	F4:30180	P20210108_KO1.raw	10	0	2	2	2	2	2	275	284	Carbamidomethylation	C9:Carbamidomethylation:1000.00	PEAKS DB
81	44766	tr|A0A1L1SV25|A0A1L1SV25_MOUSE	K.DHGGALGPEEFK.A	Y	51.55	1255.58	12	4.5	628.802	2	47.46			2155800	4237900		2821100	4	F4:44101	P20210108_KO1.raw	4	0	0	1	1	0	2	781	792			PEAKS DB
81	44766	tr|A0A1L1SV25|A0A1L1SV25_MOUSE	K.GISQEQMQEFR.A	Y	49.85	1351.62	11	1.7	676.818	2	37.31				7562700	34558000	21842000	6	F6:34118	P20210108_KO3.raw	5	0	0	0	1	3	1	762	772			PEAKS DB
81	44766	tr|A0A1L1SV25|A0A1L1SV25_MOUSE	K.GISQEQM(+15.99)QEFR.A	Y	42.37	1367.61	11	-0.3	684.814	2	26.26					159160	1229300	6	F6:21413	P20210108_KO3.raw	2	0	0	0	0	1	1	762	772	Oxidation (M)	M7:Oxidation (M):1000.00	PEAKS DB
81	44766	tr|A0A1L1SV25|A0A1L1SV25_MOUSE	K.ALDFIASK.G	N	40.74	863.475	8	2.4	432.746	2	44.09	97202000	107490000	118650000	101720000	86192000	2975000	6	F6:41615	P20210108_KO3.raw	11	2	2	2	2	2	1	116	123			PEAKS DB
81	44766	tr|A0A1L1SV25|A0A1L1SV25_MOUSE	K.TIQEMQQK.L	Y	38.34	1004.5	8	0.1	503.255	2	16.74	108010000	110410000	108190000	80271000	72136000	70869000	6	F6:10767	P20210108_KO3.raw	6	1	1	1	1	1	1	325	332			PEAKS DB
81	44766	tr|A0A1L1SV25|A0A1L1SV25_MOUSE	R.ELPPDQAEYC(+57.02)IAR.M	N	37	1560.72	13	-0.1	781.369	2	37.28	2289300			1172400	19218000	20456000	6	F6:35432	P20210108_KO3.raw	7	1	0	0	1	2	3	891	903	Carbamidomethylation	C10:Carbamidomethylation:1000.00	PEAKS DB
81	44766	tr|A0A1L1SV25|A0A1L1SV25_MOUSE	Q.AEYC(+57.02)IARM(+15.99)APYQGPDAAPGALDYK.S	Y	34.79	2643.21	24	18.1	882.093	3	41.51		3487800		745790	578080	10299000	2	F2:39119	P20210108_BO2.raw	5	0	1	0	1	1	2	897	920	Carbamidomethylation; Oxidation (M)	C4:Carbamidomethylation:1000.00;M8:Oxidation (M):1000.00	PEAKS DB
81	44766	tr|A0A1L1SV25|A0A1L1SV25_MOUSE	K.VQQLVPK.R	Y	33.55	810.496	7	-0.6	406.255	2	25.31	161930000	140790000	155670000	114130000	100010000	86120000	5	F5:19557	P20210108_KO2.raw	8	2	1	1	2	1	1	627	633			PEAKS DB
81	44766	tr|A0A1L1SV25|A0A1L1SV25_MOUSE	K.TIQEM(+15.99)QQK.L	Y	27.75	1020.49	8	-1.2	511.252	2	10.74						1660700	6	F6:5072	P20210108_KO3.raw	1	0	0	0	0	0	1	325	332	Oxidation (M)	M5:Oxidation (M):1000.00	PEAKS DB
81	44766	tr|A0A1L1SV25|A0A1L1SV25_MOUSE	E.TAANRIC(+57.02)K.V	N	23.93	932.486	8	1.2	467.251	2	33.31			0				3	F3:28846	P20210108_BO3.raw	0	0	0	0	0	0	0	277	284	Carbamidomethylation	C7:Carbamidomethylation:1000.00	PEAKS DB
81	44766	tr|A0A1L1SV25|A0A1L1SV25_MOUSE	K.AGTQIENIDEDFRDGLK.L	Y	22.74	1919.92	17	0.9	640.982	3	51.57				0			4	F4:48706	P20210108_KO1.raw	0	0	0	0	0	0	0	68	84			PEAKS DB
8	44791	P62737|ACTA_MOUSE	K.YPIEHGIITNWDDMEK.I	N	73.07	1959.9	16	2.1	980.961	2	52.53	483850000	1165300000	576480000	2974500000	2027100000	1504400000	5	F5:48037	P20210108_KO2.raw	27	3	5	7	3	4	5	71	86			PEAKS DB
8	44791	P62737|ACTA_MOUSE	K.SYELPDGQVITIGNER.F	N	68.73	1789.88	16	1.2	895.951	2	53.24	307600000	174270000	159110000	237660000	564290000	569450000	1	F1:53602	P20210108_BO1.raw	19	4	3	2	3	4	3	241	256			PEAKS DB
8	44791	P62737|ACTA_MOUSE	R.HQGVMVGMGQK.D	N	61.85	1170.56	11	2.5	586.291	2	39.14		1864200	71597000	280520000	336290000	338310000	5	F5:35023	P20210108_KO2.raw	64	0	1	11	17	15	20	42	52			PEAKS DB
8	44791	P62737|ACTA_MOUSE	K.YPIEHGIITNWDDM(+15.99)EK.I	N	60.77	1975.9	16	0.2	988.957	2	52.61		110720000	259000000		181930000	413730000	5	F5:49376	P20210108_KO2.raw	12	0	3	2	0	2	5	71	86	Oxidation (M)	M14:Oxidation (M):1000.00	PEAKS DB
8	44791	P62737|ACTA_MOUSE	R.HQGVMVGM(+15.99)GQK.D	N	57.8	1186.56	11	1.3	594.287	2	39.97		55096000	51707000	38210000	216120000	251120000	6	F6:37373	P20210108_KO3.raw	10	0	2	2	1	3	2	42	52	Oxidation (M)	M8:Oxidation (M):60.00	PEAKS DB
8	44791	P62737|ACTA_MOUSE	K.LC(+57.02)YVALDFENEM(+15.99)ATAASSSSLEK.S	N	56.56	2551.15	23	9.4	1276.59	2	55.28		674490	2257600	6038400	0		5	F5:52709	P20210108_KO2.raw	4	0	1	1	2	0	0	218	240	Carbamidomethylation; Oxidation (M)	C2:Carbamidomethylation:1000.00;M12:Oxidation (M):1000.00	PEAKS DB
8	44791	P62737|ACTA_MOUSE	K.DSYVGDEAQSK.R	N	55.27	1197.51	11	1.5	599.766	2	20.14	575600000	4753700000	268730000	3632400000	3253500000	6043200000	5	F5:14699	P20210108_KO2.raw	37	6	4	5	8	7	7	53	63			PEAKS DB
8	44791	P62737|ACTA_MOUSE	K.EITALAPSTMK.I	N	55.26	1160.61	11	1.6	581.314	2	37.71	5724000	4962400000	41623000	4251100000	2144900	3641400000	5	F5:33085	P20210108_KO2.raw	22	1	6	4	5	2	4	318	328			PEAKS DB
8	44791	P62737|ACTA_MOUSE	K.AGFAGDDAPR.A	N	54.74	975.441	10	2.2	488.729	2	23.96	1565900000	806920000	774070000	976390000	26007000	23132000	5	F5:17976	P20210108_KO2.raw	9	3	1	2	1	1	1	21	30			PEAKS DB
8	44791	P62737|ACTA_MOUSE	C.E(+42.01)EEDSTALVC(+57.02)DNGSGLC(+57.02)K.A	Y	50.78	2024.83	18	3.1	1013.43	2	38.26	970450	880870	1181300				2	F2:35571	P20210108_BO2.raw	3	1	1	1	0	0	0	3	20	Acetylation (N-term); Carbamidomethylation	E1:Acetylation (N-term):1000.00;C10:Carbamidomethylation:1000.00;C17:Carbamidomethylation:1000.00	PEAKS DB
8	44791	P62737|ACTA_MOUSE	K.EITALAPSTM(+15.99)K.I	N	45.09	1176.61	11	1.3	589.311	2	28.9	1169500000	1007500000	1051900000	763550000	656660000	582990000	2	F2:25036	P20210108_BO2.raw	7	2	1	1	1	1	1	318	328	Oxidation (M)	M10:Oxidation (M):1000.00	PEAKS DB
8	44791	P62737|ACTA_MOUSE	R.DLTDYLMK.I	N	43.8	997.479	8	0.4	998.487	1	52.7	14573000	41896000				9977000	1	F1:52654	P20210108_BO1.raw	3	1	1	0	0	0	1	186	193			PEAKS DB
8	44791	P62737|ACTA_MOUSE	T.ALAPSTMK.I	N	41.61	817.437	8	3.6	818.447	1	36.91					4920000	4519400	5	F5:32192	P20210108_KO2.raw	2	0	0	0	0	1	1	321	328			PEAKS DB
8	44791	P62737|ACTA_MOUSE	M.ATAASSSSLEK.S	N	41.21	1050.52	11	0	526.267	2	14.2		15497000		0	6788700	12253000	4	F4:7765	P20210108_KO1.raw	3	0	1	0	0	1	1	230	240			PEAKS DB
8	44791	P62737|ACTA_MOUSE	S.YVGDEAQSK.R	N	39.71	995.456	9	-0.1	498.735	2	18.87	11547000	10368000	10391000	7462400		5530000	3	F3:13165	P20210108_BO3.raw	5	1	1	1	1	0	1	55	63			PEAKS DB
8	44791	P62737|ACTA_MOUSE	D.SYVGDEAQSK.R	N	39.36	1082.49	10	1.7	542.252	2	17.03	19942000	23618000	21072000	14590000	13245000	4702400	6	F6:11783	P20210108_KO3.raw	6	1	1	1	1	1	1	54	63			PEAKS DB
8	44791	P62737|ACTA_MOUSE	K.IIAPPERK.Y	N	38.05	922.56	8	1.8	308.528	3	34.66	3437700000	4454500000	4196000000	3264200000	3830800000	3392800000	6	F6:35000	P20210108_KO3.raw	14	3	2	2	2	3	2	331	338			PEAKS DB
8	44791	P62737|ACTA_MOUSE	K.QEYDEAGPSIVHRK.C	N	35.52	1627.8	14	-15.3	814.893	2	34.62		64595000			0	0	2	F2:31482	P20210108_BO2.raw	2	0	2	0	0	0	0	362	375			PEAKS DB
8	44791	P62737|ACTA_MOUSE	K.AGFAGDDAPRAVFPS.I	N	35.33	1476.7	15	3	739.359	2	49.24	10559000	16282000	16466000	9879000		6497500	2	F2:48238	P20210108_BO2.raw	5	1	1	1	1	0	1	21	35			PEAKS DB
8	44791	P62737|ACTA_MOUSE	V.GDEAQSK.R	N	34.6	733.324	7	0.1	734.332	1	19.33	29325000						1	F1:15189	P20210108_BO1.raw	1	1	0	0	0	0	0	57	63			PEAKS DB
8	44791	P62737|ACTA_MOUSE	G.ILT(+79.97)LKYPIEHGIITNWDDMEK.I	N	33.29	2608.26	21	-4	653.071	4	52.07				9175900			4	F4:49274	P20210108_KO1.raw	1	0	0	0	1	0	0	66	86	Phosphorylation (STY)	T3:Phosphorylation (STY):0.00	PEAKS DB
8	44791	P62737|ACTA_MOUSE	Y.VGDEAQSK.R	N	33.23	832.393	8	0.6	833.4	1	18.96	10005000	9821300	10096000	7430200			2	F2:14097	P20210108_BO2.raw	4	1	1	1	1	0	0	56	63			PEAKS DB
8	44791	P62737|ACTA_MOUSE	I.TALAPSTMK.I	N	32.56	918.484	9	-0.8	460.249	2	37.36	9283200	8061700	7992600	6401100	8186600		5	F5:32063	P20210108_KO2.raw	5	1	1	1	1	1	0	320	328			PEAKS DB
8	44791	P62737|ACTA_MOUSE	A.LAPSTMK.I	N	31.46	746.4	7	1.7	747.408	1	37.13	9996400	7980200		7812800		6725300	4	F4:32460	P20210108_KO1.raw	4	1	1	0	1	0	1	322	328			PEAKS DB
8	44791	P62737|ACTA_MOUSE	G.FAGDDAPR.A	N	28.42	847.382	8	-1.8	424.698	2	22.6	0				10261000	13190000	6	F6:17746	P20210108_KO3.raw	2	0	0	0	0	1	1	23	30			PEAKS DB
8	44791	P62737|ACTA_MOUSE	K.IIAPPER.K	N	24.9	794.465	7	2.3	398.241	2	25.91	164420000	56661000					1	F1:21556	P20210108_BO1.raw	2	1	1	0	0	0	0	331	337			PEAKS DB
8	44791	P62737|ACTA_MOUSE	F.AGDDAPR.A	N	22.91	700.314	7	0.9	701.322	1	22.6						22746000	6	F6:17093	P20210108_KO3.raw	1	0	0	0	0	0	1	24	30			PEAKS DB
8	44791	P62737|ACTA_MOUSE	K.AGFAGDD.A	N	22.76	651.25	7	0.3	652.257	1	20.55		2029900	1948600	1307100	1173800	614800	2	F2:15616	P20210108_BO2.raw	5	0	1	1	1	1	1	21	27			PEAKS DB
8	44791	P62737|ACTA_MOUSE	K.QEYDEAGPSIVHR.K	N	22.29	1499.7	13	-17.4	750.844	2	33.47	0	0	0	0			2	F2:30172	P20210108_BO2.raw	0	0	0	0	0	0	0	362	374			PEAKS DB
8	44791	P62737|ACTA_MOUSE	L.LTEAPLNPK.A	N	19.89	981.549	9	-0.3	491.782	2	25.62			1265200				3	F3:20195	P20210108_BO3.raw	1	0	0	1	0	0	0	107	115			PEAKS DB
8	44791	P62737|ACTA_MOUSE	L.TEAPLNPK.A	N	19.21	868.465	8	0.7	435.24	2	18.72				1764900			4	F4:12253	P20210108_KO1.raw	1	0	0	0	1	0	0	108	115			PEAKS DB
7	44816	P68134|ACTS_MOUSE	K.YPIEHGIITNWDDMEK.I	N	73.07	1959.9	16	2.1	980.961	2	52.53	483850000	1165300000	576480000	2974500000	2027100000	1504400000	5	F5:48037	P20210108_KO2.raw	27	3	5	7	3	4	5	71	86			PEAKS DB
7	44816	P68134|ACTS_MOUSE	K.SYELPDGQVITIGNER.F	N	68.73	1789.88	16	1.2	895.951	2	53.24	307600000	174270000	159110000	237660000	564290000	569450000	1	F1:53602	P20210108_BO1.raw	19	4	3	2	3	4	3	241	256			PEAKS DB
7	44816	P68134|ACTS_MOUSE	R.HQGVMVGMGQK.D	N	61.85	1170.56	11	2.5	586.291	2	39.14		1864200	71597000	280520000	336290000	338310000	5	F5:35023	P20210108_KO2.raw	64	0	1	11	17	15	20	42	52			PEAKS DB
7	44816	P68134|ACTS_MOUSE	K.YPIEHGIITNWDDM(+15.99)EK.I	N	60.77	1975.9	16	0.2	988.957	2	52.61		110720000	259000000		181930000	413730000	5	F5:49376	P20210108_KO2.raw	12	0	3	2	0	2	5	71	86	Oxidation (M)	M14:Oxidation (M):1000.00	PEAKS DB
7	44816	P68134|ACTS_MOUSE	R.HQGVMVGM(+15.99)GQK.D	N	57.8	1186.56	11	1.3	594.287	2	39.97		55096000	51707000	38210000	216120000	251120000	6	F6:37373	P20210108_KO3.raw	10	0	2	2	1	3	2	42	52	Oxidation (M)	M8:Oxidation (M):60.00	PEAKS DB
7	44816	P68134|ACTS_MOUSE	K.LC(+57.02)YVALDFENEM(+15.99)ATAASSSSLEK.S	N	56.56	2551.15	23	9.4	1276.59	2	55.28		674490	2257600	6038400	0		5	F5:52709	P20210108_KO2.raw	4	0	1	1	2	0	0	218	240	Carbamidomethylation; Oxidation (M)	C2:Carbamidomethylation:1000.00;M12:Oxidation (M):1000.00	PEAKS DB
7	44816	P68134|ACTS_MOUSE	K.DSYVGDEAQSK.R	N	55.27	1197.51	11	1.5	599.766	2	20.14	575600000	4753700000	268730000	3632400000	3253500000	6043200000	5	F5:14699	P20210108_KO2.raw	37	6	4	5	8	7	7	53	63			PEAKS DB
7	44816	P68134|ACTS_MOUSE	K.EITALAPSTMK.I	N	55.26	1160.61	11	1.6	581.314	2	37.71	5724000	4962400000	41623000	4251100000	2144900	3641400000	5	F5:33085	P20210108_KO2.raw	22	1	6	4	5	2	4	318	328			PEAKS DB
7	44816	P68134|ACTS_MOUSE	K.AGFAGDDAPR.A	N	54.74	975.441	10	2.2	488.729	2	23.96	1565900000	806920000	774070000	976390000	26007000	23132000	5	F5:17976	P20210108_KO2.raw	9	3	1	2	1	1	1	21	30			PEAKS DB
7	44816	P68134|ACTS_MOUSE	K.EITALAPSTM(+15.99)K.I	N	45.09	1176.61	11	1.3	589.311	2	28.9	1169500000	1007500000	1051900000	763550000	656660000	582990000	2	F2:25036	P20210108_BO2.raw	7	2	1	1	1	1	1	318	328	Oxidation (M)	M10:Oxidation (M):1000.00	PEAKS DB
7	44816	P68134|ACTS_MOUSE	R.DLTDYLMK.I	N	43.8	997.479	8	0.4	998.487	1	52.7	14573000	41896000				9977000	1	F1:52654	P20210108_BO1.raw	3	1	1	0	0	0	1	186	193			PEAKS DB
7	44816	P68134|ACTS_MOUSE	T.ALAPSTMK.I	N	41.61	817.437	8	3.6	818.447	1	36.91					4920000	4519400	5	F5:32192	P20210108_KO2.raw	2	0	0	0	0	1	1	321	328			PEAKS DB
7	44816	P68134|ACTS_MOUSE	M.ATAASSSSLEK.S	N	41.21	1050.52	11	0	526.267	2	14.2		15497000		0	6788700	12253000	4	F4:7765	P20210108_KO1.raw	3	0	1	0	0	1	1	230	240			PEAKS DB
7	44816	P68134|ACTS_MOUSE	S.YVGDEAQSK.R	N	39.71	995.456	9	-0.1	498.735	2	18.87	11547000	10368000	10391000	7462400		5530000	3	F3:13165	P20210108_BO3.raw	5	1	1	1	1	0	1	55	63			PEAKS DB
7	44816	P68134|ACTS_MOUSE	G.SGLVKAGFAGDDAPR.A	Y	39.47	1459.74	15	12.2	487.594	3	24.54			412380				3	F3:19001	P20210108_BO3.raw	1	0	0	1	0	0	0	16	30			PEAKS DB
7	44816	P68134|ACTS_MOUSE	D.SYVGDEAQSK.R	N	39.36	1082.49	10	1.7	542.252	2	17.03	19942000	23618000	21072000	14590000	13245000	4702400	6	F6:11783	P20210108_KO3.raw	6	1	1	1	1	1	1	54	63			PEAKS DB
7	44816	P68134|ACTS_MOUSE	K.IIAPPERK.Y	N	38.05	922.56	8	1.8	308.528	3	34.66	3437700000	4454500000	4196000000	3264200000	3830800000	3392800000	6	F6:35000	P20210108_KO3.raw	14	3	2	2	2	3	2	331	338			PEAKS DB
7	44816	P68134|ACTS_MOUSE	K.QEYDEAGPSIVHRK.C	N	35.52	1627.8	14	-15.3	814.893	2	34.62		64595000			0	0	2	F2:31482	P20210108_BO2.raw	2	0	2	0	0	0	0	362	375			PEAKS DB
7	44816	P68134|ACTS_MOUSE	K.AGFAGDDAPRAVFPS.I	N	35.33	1476.7	15	3	739.359	2	49.24	10559000	16282000	16466000	9879000		6497500	2	F2:48238	P20210108_BO2.raw	5	1	1	1	1	0	1	21	35			PEAKS DB
7	44816	P68134|ACTS_MOUSE	V.GDEAQSK.R	N	34.6	733.324	7	0.1	734.332	1	19.33	29325000						1	F1:15189	P20210108_BO1.raw	1	1	0	0	0	0	0	57	63			PEAKS DB
7	44816	P68134|ACTS_MOUSE	G.ILT(+79.97)LKYPIEHGIITNWDDMEK.I	N	33.29	2608.26	21	-4	653.071	4	52.07				9175900			4	F4:49274	P20210108_KO1.raw	1	0	0	0	1	0	0	66	86	Phosphorylation (STY)	T3:Phosphorylation (STY):0.00	PEAKS DB
7	44816	P68134|ACTS_MOUSE	Y.VGDEAQSK.R	N	33.23	832.393	8	0.6	833.4	1	18.96	10005000	9821300	10096000	7430200			2	F2:14097	P20210108_BO2.raw	4	1	1	1	1	0	0	56	63			PEAKS DB
7	44816	P68134|ACTS_MOUSE	I.TALAPSTMK.I	N	32.56	918.484	9	-0.8	460.249	2	37.36	9283200	8061700	7992600	6401100	8186600		5	F5:32063	P20210108_KO2.raw	5	1	1	1	1	1	0	320	328			PEAKS DB
7	44816	P68134|ACTS_MOUSE	A.LAPSTMK.I	N	31.46	746.4	7	1.7	747.408	1	37.13	9996400	7980200		7812800		6725300	4	F4:32460	P20210108_KO1.raw	4	1	1	0	1	0	1	322	328			PEAKS DB
7	44816	P68134|ACTS_MOUSE	G.FAGDDAPR.A	N	28.42	847.382	8	-1.8	424.698	2	22.6	0				10261000	13190000	6	F6:17746	P20210108_KO3.raw	2	0	0	0	0	1	1	23	30			PEAKS DB
7	44816	P68134|ACTS_MOUSE	K.IIAPPER.K	N	24.9	794.465	7	2.3	398.241	2	25.91	164420000	56661000					1	F1:21556	P20210108_BO1.raw	2	1	1	0	0	0	0	331	337			PEAKS DB
7	44816	P68134|ACTS_MOUSE	F.AGDDAPR.A	N	22.91	700.314	7	0.9	701.322	1	22.6						22746000	6	F6:17093	P20210108_KO3.raw	1	0	0	0	0	0	1	24	30			PEAKS DB
7	44816	P68134|ACTS_MOUSE	K.AGFAGDD.A	N	22.76	651.25	7	0.3	652.257	1	20.55		2029900	1948600	1307100	1173800	614800	2	F2:15616	P20210108_BO2.raw	5	0	1	1	1	1	1	21	27			PEAKS DB
7	44816	P68134|ACTS_MOUSE	K.QEYDEAGPSIVHR.K	N	22.29	1499.7	13	-17.4	750.844	2	33.47	0	0	0	0			2	F2:30172	P20210108_BO2.raw	0	0	0	0	0	0	0	362	374			PEAKS DB
7	44816	P68134|ACTS_MOUSE	L.LTEAPLNPK.A	N	19.89	981.549	9	-0.3	491.782	2	25.62			1265200				3	F3:20195	P20210108_BO3.raw	1	0	0	1	0	0	0	107	115			PEAKS DB
7	44816	P68134|ACTS_MOUSE	L.TEAPLNPK.A	N	19.21	868.465	8	0.7	435.24	2	18.72				1764900			4	F4:12253	P20210108_KO1.raw	1	0	0	0	1	0	0	108	115			PEAKS DB
7	44817	P68033|ACTC_MOUSE	K.YPIEHGIITNWDDMEK.I	N	73.07	1959.9	16	2.1	980.961	2	52.53	483850000	1165300000	576480000	2974500000	2027100000	1504400000	5	F5:48037	P20210108_KO2.raw	27	3	5	7	3	4	5	71	86			PEAKS DB
7	44817	P68033|ACTC_MOUSE	K.SYELPDGQVITIGNER.F	N	68.73	1789.88	16	1.2	895.951	2	53.24	307600000	174270000	159110000	237660000	564290000	569450000	1	F1:53602	P20210108_BO1.raw	19	4	3	2	3	4	3	241	256			PEAKS DB
7	44817	P68033|ACTC_MOUSE	R.HQGVMVGMGQK.D	N	61.85	1170.56	11	2.5	586.291	2	39.14		1864200	71597000	280520000	336290000	338310000	5	F5:35023	P20210108_KO2.raw	64	0	1	11	17	15	20	42	52			PEAKS DB
7	44817	P68033|ACTC_MOUSE	K.YPIEHGIITNWDDM(+15.99)EK.I	N	60.77	1975.9	16	0.2	988.957	2	52.61		110720000	259000000		181930000	413730000	5	F5:49376	P20210108_KO2.raw	12	0	3	2	0	2	5	71	86	Oxidation (M)	M14:Oxidation (M):1000.00	PEAKS DB
7	44817	P68033|ACTC_MOUSE	R.HQGVMVGM(+15.99)GQK.D	N	57.8	1186.56	11	1.3	594.287	2	39.97		55096000	51707000	38210000	216120000	251120000	6	F6:37373	P20210108_KO3.raw	10	0	2	2	1	3	2	42	52	Oxidation (M)	M8:Oxidation (M):60.00	PEAKS DB
7	44817	P68033|ACTC_MOUSE	K.LC(+57.02)YVALDFENEM(+15.99)ATAASSSSLEK.S	N	56.56	2551.15	23	9.4	1276.59	2	55.28		674490	2257600	6038400	0		5	F5:52709	P20210108_KO2.raw	4	0	1	1	2	0	0	218	240	Carbamidomethylation; Oxidation (M)	C2:Carbamidomethylation:1000.00;M12:Oxidation (M):1000.00	PEAKS DB
7	44817	P68033|ACTC_MOUSE	K.DSYVGDEAQSK.R	N	55.27	1197.51	11	1.5	599.766	2	20.14	575600000	4753700000	268730000	3632400000	3253500000	6043200000	5	F5:14699	P20210108_KO2.raw	37	6	4	5	8	7	7	53	63			PEAKS DB
7	44817	P68033|ACTC_MOUSE	K.EITALAPSTMK.I	N	55.26	1160.61	11	1.6	581.314	2	37.71	5724000	4962400000	41623000	4251100000	2144900	3641400000	5	F5:33085	P20210108_KO2.raw	22	1	6	4	5	2	4	318	328			PEAKS DB
7	44817	P68033|ACTC_MOUSE	K.AGFAGDDAPR.A	N	54.74	975.441	10	2.2	488.729	2	23.96	1565900000	806920000	774070000	976390000	26007000	23132000	5	F5:17976	P20210108_KO2.raw	9	3	1	2	1	1	1	21	30			PEAKS DB
7	44817	P68033|ACTC_MOUSE	K.EITALAPSTM(+15.99)K.I	N	45.09	1176.61	11	1.3	589.311	2	28.9	1169500000	1007500000	1051900000	763550000	656660000	582990000	2	F2:25036	P20210108_BO2.raw	7	2	1	1	1	1	1	318	328	Oxidation (M)	M10:Oxidation (M):1000.00	PEAKS DB
7	44817	P68033|ACTC_MOUSE	R.DLTDYLMK.I	N	43.8	997.479	8	0.4	998.487	1	52.7	14573000	41896000				9977000	1	F1:52654	P20210108_BO1.raw	3	1	1	0	0	0	1	186	193			PEAKS DB
7	44817	P68033|ACTC_MOUSE	T.ALAPSTMK.I	N	41.61	817.437	8	3.6	818.447	1	36.91					4920000	4519400	5	F5:32192	P20210108_KO2.raw	2	0	0	0	0	1	1	321	328			PEAKS DB
7	44817	P68033|ACTC_MOUSE	M.ATAASSSSLEK.S	N	41.21	1050.52	11	0	526.267	2	14.2		15497000		0	6788700	12253000	4	F4:7765	P20210108_KO1.raw	3	0	1	0	0	1	1	230	240			PEAKS DB
7	44817	P68033|ACTC_MOUSE	S.YVGDEAQSK.R	N	39.71	995.456	9	-0.1	498.735	2	18.87	11547000	10368000	10391000	7462400		5530000	3	F3:13165	P20210108_BO3.raw	5	1	1	1	1	0	1	55	63			PEAKS DB
7	44817	P68033|ACTC_MOUSE	G.SGLVKAGFAGDDAPR.A	Y	39.47	1459.74	15	12.2	487.594	3	24.54			412380				3	F3:19001	P20210108_BO3.raw	1	0	0	1	0	0	0	16	30			PEAKS DB
7	44817	P68033|ACTC_MOUSE	D.SYVGDEAQSK.R	N	39.36	1082.49	10	1.7	542.252	2	17.03	19942000	23618000	21072000	14590000	13245000	4702400	6	F6:11783	P20210108_KO3.raw	6	1	1	1	1	1	1	54	63			PEAKS DB
7	44817	P68033|ACTC_MOUSE	K.IIAPPERK.Y	N	38.05	922.56	8	1.8	308.528	3	34.66	3437700000	4454500000	4196000000	3264200000	3830800000	3392800000	6	F6:35000	P20210108_KO3.raw	14	3	2	2	2	3	2	331	338			PEAKS DB
7	44817	P68033|ACTC_MOUSE	K.QEYDEAGPSIVHRK.C	N	35.52	1627.8	14	-15.3	814.893	2	34.62		64595000			0	0	2	F2:31482	P20210108_BO2.raw	2	0	2	0	0	0	0	362	375			PEAKS DB
7	44817	P68033|ACTC_MOUSE	K.AGFAGDDAPRAVFPS.I	N	35.33	1476.7	15	3	739.359	2	49.24	10559000	16282000	16466000	9879000		6497500	2	F2:48238	P20210108_BO2.raw	5	1	1	1	1	0	1	21	35			PEAKS DB
7	44817	P68033|ACTC_MOUSE	V.GDEAQSK.R	N	34.6	733.324	7	0.1	734.332	1	19.33	29325000						1	F1:15189	P20210108_BO1.raw	1	1	0	0	0	0	0	57	63			PEAKS DB
7	44817	P68033|ACTC_MOUSE	G.ILT(+79.97)LKYPIEHGIITNWDDMEK.I	N	33.29	2608.26	21	-4	653.071	4	52.07				9175900			4	F4:49274	P20210108_KO1.raw	1	0	0	0	1	0	0	66	86	Phosphorylation (STY)	T3:Phosphorylation (STY):0.00	PEAKS DB
7	44817	P68033|ACTC_MOUSE	Y.VGDEAQSK.R	N	33.23	832.393	8	0.6	833.4	1	18.96	10005000	9821300	10096000	7430200			2	F2:14097	P20210108_BO2.raw	4	1	1	1	1	0	0	56	63			PEAKS DB
7	44817	P68033|ACTC_MOUSE	I.TALAPSTMK.I	N	32.56	918.484	9	-0.8	460.249	2	37.36	9283200	8061700	7992600	6401100	8186600		5	F5:32063	P20210108_KO2.raw	5	1	1	1	1	1	0	320	328			PEAKS DB
7	44817	P68033|ACTC_MOUSE	A.LAPSTMK.I	N	31.46	746.4	7	1.7	747.408	1	37.13	9996400	7980200		7812800		6725300	4	F4:32460	P20210108_KO1.raw	4	1	1	0	1	0	1	322	328			PEAKS DB
7	44817	P68033|ACTC_MOUSE	G.FAGDDAPR.A	N	28.42	847.382	8	-1.8	424.698	2	22.6	0				10261000	13190000	6	F6:17746	P20210108_KO3.raw	2	0	0	0	0	1	1	23	30			PEAKS DB
7	44817	P68033|ACTC_MOUSE	K.IIAPPER.K	N	24.9	794.465	7	2.3	398.241	2	25.91	164420000	56661000					1	F1:21556	P20210108_BO1.raw	2	1	1	0	0	0	0	331	337			PEAKS DB
7	44817	P68033|ACTC_MOUSE	F.AGDDAPR.A	N	22.91	700.314	7	0.9	701.322	1	22.6						22746000	6	F6:17093	P20210108_KO3.raw	1	0	0	0	0	0	1	24	30			PEAKS DB
7	44817	P68033|ACTC_MOUSE	K.AGFAGDD.A	N	22.76	651.25	7	0.3	652.257	1	20.55		2029900	1948600	1307100	1173800	614800	2	F2:15616	P20210108_BO2.raw	5	0	1	1	1	1	1	21	27			PEAKS DB
7	44817	P68033|ACTC_MOUSE	K.QEYDEAGPSIVHR.K	N	22.29	1499.7	13	-17.4	750.844	2	33.47	0	0	0	0			2	F2:30172	P20210108_BO2.raw	0	0	0	0	0	0	0	362	374			PEAKS DB
7	44817	P68033|ACTC_MOUSE	L.LTEAPLNPK.A	N	19.89	981.549	9	-0.3	491.782	2	25.62			1265200				3	F3:20195	P20210108_BO3.raw	1	0	0	1	0	0	0	107	115			PEAKS DB
7	44817	P68033|ACTC_MOUSE	L.TEAPLNPK.A	N	19.21	868.465	8	0.7	435.24	2	18.72				1764900			4	F4:12253	P20210108_KO1.raw	1	0	0	0	1	0	0	108	115			PEAKS DB
73	44773	Q60864|STIP1_MOUSE	K.ALSAGNIDDALQC(+57.02)YSEAIK.L	Y	74.33	2037.97	19	1.2	1019.99	2	53.17	19409000	30936000	30544000	14196000	11915000	18094000	2	F2:52650	P20210108_BO2.raw	9	1	2	2	1	1	2	14	32	Carbamidomethylation	C13:Carbamidomethylation:1000.00	PEAKS DB
73	44773	Q60864|STIP1_MOUSE	R.AMADPEVQQIMSDPAMR.L	Y	70.48	1888.85	17	-0.7	945.431	2	51.02	2031200				1040300		1	F1:50797	P20210108_BO1.raw	2	1	0	0	0	1	0	489	505			PEAKS DB
73	44773	Q60864|STIP1_MOUSE	K.DC(+57.02)EEC(+57.02)IQLEPTFIK.G	Y	64.7	1780.8	14	-3.3	891.405	2	52.55	3519100	2507600	2289000				2	F2:51939	P20210108_BO2.raw	3	1	1	1	0	0	0	416	429	Carbamidomethylation	C2:Carbamidomethylation:1000.00;C5:Carbamidomethylation:1000.00	PEAKS DB
73	44773	Q60864|STIP1_MOUSE	K.FMNPFNLPNLYQK.L	Y	62.32	1624.81	13	2.9	813.413	2	59.6		18331000	12188000		0	18227000	3	F3:57873	P20210108_BO3.raw	8	0	1	3	0	0	4	124	136			PEAKS DB
73	44773	Q60864|STIP1_MOUSE	K.DPQALSEHLK.N	Y	50.6	1136.58	10	1.8	569.3	2	46.13	70942000	94388000	91943000	48086000	48003000	61447000	2	F2:44190	P20210108_BO2.raw	14	3	2	2	2	3	2	514	523			PEAKS DB
73	44773	Q60864|STIP1_MOUSE	R.LAYINPDLALEEK.N	Y	50.2	1487.79	13	2.5	744.903	2	51.67		15699000		6457600	12376000	11126000	2	F2:51055	P20210108_BO2.raw	4	0	1	0	1	1	1	352	364			PEAKS DB
73	44773	Q60864|STIP1_MOUSE	K.AAALEAMK.D	Y	48.8	803.421	8	-0.9	402.717	2	27.08	96445000	98463000	102740000	68789000	61459000	57407000	3	F3:22024	P20210108_BO3.raw	6	1	1	1	1	1	1	435	442			PEAKS DB
73	44773	Q60864|STIP1_MOUSE	K.ALDLDSSC(+57.02)K.E	Y	48.79	1007.46	9	2.2	504.738	2	26.46	123280000	112660000	114880000	82633000	80081000	59651000	6	F6:21824	P20210108_KO3.raw	9	1	2	1	2	2	1	454	462	Carbamidomethylation	C8:Carbamidomethylation:1000.00	PEAKS DB
73	44773	Q60864|STIP1_MOUSE	K.LMDVGLIAIR	Y	47.89	1099.64	10	0.4	550.829	2	59.2		429280	2447100	1039500	606880	8215700	6	F6:57381	P20210108_KO3.raw	12	0	1	3	2	2	4	534	543			PEAKS DB
73	44773	Q60864|STIP1_MOUSE	K.NPVIAQK.I	Y	45.52	768.449	7	-0.6	385.232	2	17.75	123220000				83756000	88738000	1	F1:13202	P20210108_BO1.raw	3	1	0	0	0	1	1	524	530			PEAKS DB
73	44773	Q60864|STIP1_MOUSE	K.AMDVYQK.A	Y	43.88	853.4	7	1.5	427.708	2	24.29	96050000	84948000	94132000	69956000	57720000	56415000	3	F3:18904	P20210108_BO3.raw	7	2	1	1	1	1	1	447	453			PEAKS DB
73	44773	Q60864|STIP1_MOUSE	K.GDYPQAMK.H	Y	41.78	908.406	8	0.5	455.211	2	23.58	0	80427000	74738000	21018000	37970000	45371000	5	F5:17389	P20210108_KO2.raw	5	0	1	1	1	1	1	374	381			PEAKS DB
73	44773	Q60864|STIP1_MOUSE	K.EGLQNMEAR.L	Y	39.25	1046.48	9	1	524.249	2	28.24	57466000	28679000	28525000	32597000	0	66179000	5	F5:22663	P20210108_KO2.raw	5	1	1	1	1	0	1	110	118			PEAKS DB
73	44773	Q60864|STIP1_MOUSE	K.GDYPQAM(+15.99)K.H	Y	34.85	924.401	8	-1.3	463.207	2	15.49	10898000		14289000		6384100	6863700	3	F3:9491	P20210108_BO3.raw	4	1	0	1	0	1	1	374	381	Oxidation (M)	M7:Oxidation (M):1000.00	PEAKS DB
73	44773	Q60864|STIP1_MOUSE	M(+42.01)EQVNELK.E	Y	34.77	1031.5	8	1.9	516.756	2	40.27	51863000	45326000	54393000	41044000	35761000		3	F3:36532	P20210108_BO3.raw	5	1	1	1	1	1	0	1	8	Acetylation (N-term)	M1:Acetylation (N-term):1000.00	PEAKS DB
73	44773	Q60864|STIP1_MOUSE	R.LILEQMQK.D	Y	34.4	1001.56	8	2	501.787	2	38.92					21587000	28482000	6	F6:35758	P20210108_KO3.raw	2	0	0	0	0	1	1	506	513			PEAKS DB
73	44773	Q60864|STIP1_MOUSE	R.HDSPEDVK.R	Y	33.03	925.414	8	-1	463.714	2	10.4		11078000	1690300				2	F2:5500	P20210108_BO2.raw	4	0	2	2	0	0	0	479	486			PEAKS DB
73	44773	Q60864|STIP1_MOUSE	M(+15.99)(+42.01)EQVNELK.E	Y	30	1047.49	8	0.2	524.753	2	27.17		46524000					2	F2:22999	P20210108_BO2.raw	1	0	1	0	0	0	0	1	8	Oxidation (M); Acetylation (N-term)	M1:Oxidation (M):1000.00;M1:Acetylation (N-term):1000.00	PEAKS DB
73	44773	Q60864|STIP1_MOUSE	K.ELGNDAYK.K	Y	29.46	908.424	8	-18.2	455.211	2	23.47	40601000	140930000		31229000		46394000	4	F4:17475	P20210108_KO1.raw	6	1	2	0	1	0	2	230	237			PEAKS DB
73	44773	Q60864|STIP1_MOUSE	K.EQERLAYINPDLALEEK.N	Y	28.23	2030.03	17	-7.4	677.68	3	54.88					931770		5	F5:52293	P20210108_KO2.raw	2	0	0	0	0	2	0	348	364			PEAKS DB
73	44773	Q60864|STIP1_MOUSE	K.AM(+15.99)DVYQK.A	Y	27.53	869.395	7	0.2	435.705	2	15.99				6052500	5344000		4	F4:9646	P20210108_KO1.raw	2	0	0	0	1	1	0	447	453	Oxidation (M)	M2:Oxidation (M):1000.00	PEAKS DB
73	44773	Q60864|STIP1_MOUSE	K.GNEC(+57.02)FQK.G	Y	26.34	881.37	7	0.7	441.693	2	17.96	47567000	63284000	57657000	38205000	31458000	38583000	4	F4:11645	P20210108_KO1.raw	6	1	1	1	1	1	1	367	373	Carbamidomethylation	C4:Carbamidomethylation:1000.00	PEAKS DB
73	44773	Q60864|STIP1_MOUSE	K.AAALEAM(+15.99)K.D	Y	24.73	819.416	8	3.1	410.717	2	15.49	6562900	8606900	3242300	1044400	4528600		2	F2:10033	P20210108_BO2.raw	5	1	1	1	1	1	0	435	442	Oxidation (M)	M7:Oxidation (M):1000.00	PEAKS DB
73	44773	Q60864|STIP1_MOUSE	R.IGNSYFK.E	Y	24.01	827.418	7	0.8	414.716	2	37.3					82605000		5	F5:32769	P20210108_KO2.raw	1	0	0	0	0	1	0	306	312			PEAKS DB
73	44773	Q60864|STIP1_MOUSE	K.HEANNLQLK.E	Y	19.42	1065.56	9	1	533.786	2	31.15						0	6	F6:26909	P20210108_KO3.raw	0	0	0	0	0	0	0	101	109			PEAKS DB
73	44773	Q60864|STIP1_MOUSE	K.EGLQNM(+15.99)EAR.L	Y	19.05	1062.48	9	1.8	532.246	2	16.02				1524500			4	F4:9695	P20210108_KO1.raw	1	0	0	0	1	0	0	110	118	Oxidation (M)	M6:Oxidation (M):1000.00	PEAKS DB
40	44811	O88569|ROA2_MOUSE	R.NMGGPYGGGNYGPGGSGGSGGYGGR.S	Y	94.92	2188.9	25	3.6	1095.46	2	33.79	30288000	10196000	8164100	15449000	70512000	55055000	5	F5:28964	P20210108_KO2.raw	16	3	2	2	2	3	4	326	350			PEAKS DB
40	44811	O88569|ROA2_MOUSE	R.NM(+15.99)GGPYGGGNYGPGGSGGSGGYGGR.S	Y	66.73	2204.89	25	3.9	1103.46	2	27.53	510120				9052300	5102200	5	F5:21871	P20210108_KO2.raw	5	1	0	0	0	2	2	326	350	Oxidation (M)	M2:Oxidation (M):1000.00	PEAKS DB
40	44811	O88569|ROA2_MOUSE	R.GFGDGYNGYGGGPGGGNFGGSPGYGGGR.G	Y	65.38	2494.03	28	3.3	1248.03	2	45.93	6690300						1	F1:44839	P20210108_BO1.raw	2	2	0	0	0	0	0	239	266			PEAKS DB
40	44811	O88569|ROA2_MOUSE	R.GFGFVTFDDHDPVDK.I	Y	63.64	1694.76	15	2.3	848.388	2	55.24				102640000	6166300	1367600	5	F5:52495	P20210108_KO2.raw	7	0	0	0	4	2	1	154	168			PEAKS DB
40	44811	O88569|ROA2_MOUSE	R.GGGGNFGPGPGSNFR.G	Y	53.75	1376.62	15	2.4	689.32	2	36.37	43655000		0		3431700		1	F1:34222	P20210108_BO1.raw	2	1	0	0	0	1	0	214	228			PEAKS DB
40	44811	O88569|ROA2_MOUSE	K.ALSRQEMQEVQSSR.S	Y	52.67	1647.8	14	3.4	550.276	3	42.1		29125000	26427000		231110000	211540000	6	F6:39557	P20210108_KO3.raw	5	0	1	1	0	2	1	187	200			PEAKS DB
40	44811	O88569|ROA2_MOUSE	R.QEMQEVQSSR.S	Y	48.98	1220.55	10	0.6	611.28	2	16.92	45396000	35391000	8993600	3766100	10612000	9484200	2	F2:11634	P20210108_BO2.raw	11	2	3	1	1	2	2	191	200			PEAKS DB
40	44811	O88569|ROA2_MOUSE	K.LTDC(+57.02)VVMRDPASK.R	Y	47.86	1490.72	13	2.2	497.916	3	53.61	3000100	85554000	89988000	61787000	97407000	140470000	3	F3:52011	P20210108_BO3.raw	29	1	6	6	5	8	3	47	59	Carbamidomethylation	C4:Carbamidomethylation:1000.00	PEAKS DB
40	44811	O88569|ROA2_MOUSE	R.GGSDGYGSGR.G	Y	44.55	911.373	10	-1.1	456.693	2	17.53	17970000	2817900					1	F1:12782	P20210108_BO1.raw	3	2	1	0	0	0	0	229	238			PEAKS DB
40	44811	O88569|ROA2_MOUSE	K.ALSRQEM(+15.99)QEVQSSR.S	Y	35.84	1663.79	14	0.1	555.606	3	30.37					11228000	844110	6	F6:26166	P20210108_KO3.raw	2	0	0	0	0	1	1	187	200	Oxidation (M)	M7:Oxidation (M):1000.00	PEAKS DB
40	44811	O88569|ROA2_MOUSE	K.TLETVPLERK.K	Y	35.66	1184.68	10	-0.4	395.899	3	52.82	0	6190900		6650100	7565000	0	4	F4:49841	P20210108_KO1.raw	3	0	1	0	1	1	0	4	13			PEAKS DB
40	44811	O88569|ROA2_MOUSE	K.LTDC(+57.02)VVM(+15.99)RDPASK.R	Y	33.96	1506.72	13	0.3	503.247	3	33.05		47712000	46202000	33715000	29555000		3	F3:28362	P20210108_BO3.raw	6	0	2	2	1	1	0	47	59	Carbamidomethylation; Oxidation (M)	C4:Carbamidomethylation:1000.00;M7:Oxidation (M):1000.00	PEAKS DB
40	44811	O88569|ROA2_MOUSE	K.LFVGGIK.E	N	32.03	732.453	7	1.6	733.462	1	43.97	852290000	1083900000	979270000	799430000	864040000	779000000	4	F4:40274	P20210108_KO1.raw	33	4	4	4	5	10	6	114	120			PEAKS DB
40	44811	O88569|ROA2_MOUSE	R.QEM(+15.99)QEVQSSR.S	Y	31.74	1236.54	10	-1.3	619.277	2	11.8					0		5	F5:5608	P20210108_KO2.raw	0	0	0	0	0	0	0	191	200	Oxidation (M)	M3:Oxidation (M):1000.00	PEAKS DB
40	44811	O88569|ROA2_MOUSE	K.IDTIEIITDR.Q	Y	31.51	1187.64	10	1.9	594.828	2	59.4		2462200	1289400	0			2	F2:58799	P20210108_BO2.raw	3	0	2	1	0	0	0	138	147			PEAKS DB
40	44811	O88569|ROA2_MOUSE	K.LTDC(+57.02)VVMR.D	N	27.5	992.478	8	1.5	497.247	2	43.84	13955000						1	F1:42670	P20210108_BO1.raw	1	1	0	0	0	0	0	47	54	Carbamidomethylation	C4:Carbamidomethylation:1000.00	PEAKS DB
40	44811	O88569|ROA2_MOUSE	K.SGNFGGSR.N	Y	26.72	780.351	8	-0.2	391.183	2	16.15					10306000	18085000	6	F6:10083	P20210108_KO3.raw	2	0	0	0	0	1	1	318	325			PEAKS DB
40	44811	O88569|ROA2_MOUSE	R.DYFEEYGK.I	Y	22.13	1049.43	8	0.7	525.725	2	47.77	1822000						1	F1:47497	P20210108_BO1.raw	1	1	0	0	0	0	0	130	137			PEAKS DB
40	44811	O88569|ROA2_MOUSE	R.NYYEQWGK.L	Y	19.47	1086.48	8	0.4	544.246	2	44.06	17578000						1	F1:47713	P20210108_BO1.raw	1	1	0	0	0	0	0	39	46			PEAKS DB
40	44811	O88569|ROA2_MOUSE	K.IDTIEIITDRQSGK.K	Y	18.98	1587.85	14	-1.5	530.289	3	53.61						4634300	6	F6:53154	P20210108_KO3.raw	1	0	0	0	0	0	1	138	151			PEAKS DB
53	44803	P63101|1433Z_MOUSE	K.GIVDQSQQAYQEAFEISK.K	Y	72.73	2039.98	18	-0.6	1021	2	51.93	13748000	33616000	35632000	30061000	24602000	23226000	1	F1:51783	P20210108_BO1.raw	11	2	2	2	2	2	1	140	157			PEAKS DB
53	44803	P63101|1433Z_MOUSE	K.LAEQAERYDDMAAC(+57.02)MK.S	Y	72.72	1900.81	16	2.7	951.416	2	52.78	41471000	87493000	100530000	81212000	96691000	135270000	5	F5:50124	P20210108_KO2.raw	13	2	3	2	2	2	2	12	27	Carbamidomethylation	C14:Carbamidomethylation:1000.00	PEAKS DB
53	44803	P63101|1433Z_MOUSE	K.TAFDEAIAELDTLSEESYK.D	Y	69.18	2130.98	19	-0.4	1066.5	2	55.66		12209000	54527000	4631300	4678200	388560	2	F2:55548	P20210108_BO2.raw	6	0	1	2	1	1	1	194	212			PEAKS DB
53	44803	P63101|1433Z_MOUSE	K.SVTEQGAELSNEER.N	Y	63.69	1547.71	14	2.1	774.862	2	26.65	21412000	8111000	3249100	1508500	5354200	5229500	5	F5:20849	P20210108_KO2.raw	14	4	2	1	2	3	2	28	41			PEAKS DB
53	44803	P63101|1433Z_MOUSE	K.DSTLIMQLLRDNLTLWTSDTQGDEAEAGEGGEN	Y	62.17	3578.63	33	0.8	1193.89	3	55.84						996050	6	F6:54728	P20210108_KO3.raw	1	0	0	0	0	0	1	213	245			PEAKS DB
53	44803	P63101|1433Z_MOUSE	R.DIC(+57.02)NDVLSLLEK.F	Y	58.55	1417.71	12	3.3	709.866	2	55		84120000	99829000	51336000	18299000	6311800	2	F2:55524	P20210108_BO2.raw	14	0	6	3	2	2	1	92	103	Carbamidomethylation	C3:Carbamidomethylation:1000.00	PEAKS DB
53	44803	P63101|1433Z_MOUSE	K.GIVDQSQQAYQEAFEISKK.E	Y	58.1	2168.07	19	2.9	723.701	3	52.38		1923600	38636000	28750000	39478000	82916000	6	F6:51260	P20210108_KO3.raw	11	0	1	3	3	1	3	140	158			PEAKS DB
53	44803	P63101|1433Z_MOUSE	K.FLIPNASQPESK.V	Y	56.63	1329.69	12	2.6	665.855	2	39.48	693060000	667530000	724100000	661630000	568510000	544900000	6	F6:36470	P20210108_KO3.raw	6	1	1	1	1	1	1	104	115			PEAKS DB
53	44803	P63101|1433Z_MOUSE	K.LAEQAERYDDMAAC(+57.02)M(+15.99)K.S	Y	50.75	1916.81	16	2.5	639.944	3	41.79	52726000	60076000	68223000	55384000	44851000		5	F5:38875	P20210108_KO2.raw	6	1	1	2	1	1	0	12	27	Carbamidomethylation; Oxidation (M)	C14:Carbamidomethylation:1000.00;M15:Oxidation (M):34.30	PEAKS DB
53	44803	P63101|1433Z_MOUSE	M(+42.01)DKNELVQK.A	Y	45.62	1145.58	9	2	573.796	2	29.61	20393000						1	F1:26323	P20210108_BO1.raw	1	1	0	0	0	0	0	1	9	Acetylation (N-term)	M1:Acetylation (N-term):1000.00	PEAKS DB
53	44803	P63101|1433Z_MOUSE	K.LAEQAERYDDMAA.C	N	45.06	1481.65	13	2.3	741.832	2	34.26	33844000	23965000	35869000	15831000	28545000	36418000	6	F6:30320	P20210108_KO3.raw	6	1	1	1	1	1	1	12	24			PEAKS DB
53	44803	P63101|1433Z_MOUSE	R.VVSSIEQK.T	Y	37.47	888.492	8	-0.2	445.253	2	17.5	171070000	97368000	87603000	161660000	368120000	374010000	5	F5:11358	P20210108_KO2.raw	8	1	2	1	2	1	1	61	68			PEAKS DB
53	44803	P63101|1433Z_MOUSE	Q.EAFEISK.K	N	35.48	822.412	7	1	823.42	1	37.94	90427000	76231000	90492000	63672000	64673000	47863000	1	F1:35684	P20210108_BO1.raw	13	4	1	1	2	2	3	151	157			PEAKS DB
53	44803	P63101|1433Z_MOUSE	K.LAEQAERYDDM(+15.99)AA.C	N	35.02	1497.64	13	1.4	749.829	2	25.83	4224400	3893400	1953700		2514600	4388000	2	F2:21409	P20210108_BO2.raw	5	1	1	1	0	1	1	12	24	Oxidation (M)	M11:Oxidation (M):1000.00	PEAKS DB
53	44803	P63101|1433Z_MOUSE	K.LAEQAERYDDM(+15.99)AAC(+57.02)MK.S	Y	28.47	1916.81	16	1.5	639.944	3	41.65	52726000	60076000		190960	44851000		2	F2:39254	P20210108_BO2.raw	4	1	1	0	1	1	0	12	27	Oxidation (M); Carbamidomethylation	M11:Oxidation (M):22.37;C14:Carbamidomethylation:1000.00	PEAKS DB
53	44803	P63101|1433Z_MOUSE	M(+15.99)(+42.01)DKNELVQK.A	Y	28.45	1161.57	9	-0.8	581.792	2	19.33		1428200					2	F2:14231	P20210108_BO2.raw	1	0	1	0	0	0	0	1	9	Oxidation (M); Acetylation (N-term)	M1:Oxidation (M):1000.00;M1:Acetylation (N-term):1000.00	PEAKS DB
53	44803	P63101|1433Z_MOUSE	K.DSTLIMQLLR.D	N	28.44	1188.65	10	-0.6	595.334	2	55.72	10857000						1	F1:56062	P20210108_BO1.raw	1	1	0	0	0	0	0	213	222			PEAKS DB
53	44803	P63101|1433Z_MOUSE	I.PNASQPESK.V	Y	25.99	956.456	9	-2.1	479.234	2	40.72			291190				3	F3:37125	P20210108_BO3.raw	1	0	0	1	0	0	0	107	115			PEAKS DB
53	44803	P63101|1433Z_MOUSE	R.YDDMAAC(+57.02)MK.S	Y	25.62	1103.41	9	1.3	552.712	2	34.53	11880000	2013000					2	F2:31288	P20210108_BO2.raw	3	2	1	0	0	0	0	19	27	Carbamidomethylation	C7:Carbamidomethylation:1000.00	PEAKS DB
53	44803	P63101|1433Z_MOUSE	R.YLAEVAAGDDK.K	Y	25.12	1150.55	11	-4.4	576.28	2	32.29	172420000			13669000	5556900	42139000	4	F4:27010	P20210108_KO1.raw	8	4	0	0	1	1	2	128	138			PEAKS DB
53	44803	P63101|1433Z_MOUSE	R.NLLSVAYK.N	N	20.82	906.518	8	1.1	454.267	2	52.2					2631500	0	5	F5:49258	P20210108_KO2.raw	1	0	0	0	0	1	0	42	49			PEAKS DB
53	44803	P63101|1433Z_MOUSE	K.NVVGARR.S	N	20.12	770.451	7	-2.3	386.232	2	10.42						9602700	6	F6:4559	P20210108_KO3.raw	1	0	0	0	0	0	1	50	56			PEAKS DB
26	44777	P20152|VIME_MOUSE	K.VELQELNDRFANYIDK.V	Y	66.48	1965.98	16	2	983.999	2	53.96					3362000	280050000	6	F6:52919	P20210108_KO3.raw	8	0	0	0	0	3	5	105	120			PEAKS DB
26	44777	P20152|VIME_MOUSE	R.QVQSLTC(+57.02)EVDALK.G	Y	62.42	1489.74	13	2.3	745.881	2	49.01	108090000	62481000	71075000	93818000	279770000	274830000	5	F5:45895	P20210108_KO2.raw	11	1	1	2	2	3	2	322	334	Carbamidomethylation	C7:Carbamidomethylation:1000.00	PEAKS DB
26	44777	P20152|VIME_MOUSE	K.VESLQEEIAFLK.K	Y	61.55	1404.75	12	-2.2	703.381	2	59.46	152710000	216470000	259290000	173170000	191030000	209710000	5	F5:56192	P20210108_KO2.raw	37	3	5	6	5	9	9	224	235			PEAKS DB
26	44777	P20152|VIME_MOUSE	R.SLYSSSPGGAYVTR.S	Y	58.73	1443.7	14	2	722.858	2	37.71	42241000	5241700	5200300	38643000	402380000	444820000	5	F5:33083	P20210108_KO2.raw	9	1	1	1	2	1	3	51	64			PEAKS DB
26	44777	P20152|VIME_MOUSE	K.FADLSEAANRNNDALR.Q	Y	52.7	1775.86	16	2.6	592.96	3	52		4178900		1985700	43928000	80910000	6	F6:50540	P20210108_KO3.raw	4	0	1	0	1	1	1	295	310			PEAKS DB
26	44777	P20152|VIME_MOUSE	R.ETNLESLPLVDTHSK.R	Y	51.88	1681.85	15	2.8	841.936	2	51.74						60801000	6	F6:50220	P20210108_KO3.raw	3	0	0	0	0	0	3	425	439			PEAKS DB
26	44777	P20152|VIME_MOUSE	R.SLYSSS(+79.97)PGGAYVTR.S	Y	47.34	1523.67	14	1.7	762.841	2	33.71	814210				8298700	6443500	6	F6:29643	P20210108_KO3.raw	3	1	0	0	0	1	1	51	64	Phosphorylation (STY)	S6:Phosphorylation (STY):30.46	PEAKS DB
26	44777	P20152|VIME_MOUSE	R.QVDQLTNDK.A	Y	46.64	1059.52	9	1.1	530.768	2	18.11	113270000	62379000	87133000	78408000	236320000	343470000	6	F6:12102	P20210108_KO3.raw	8	1	1	2	1	1	2	160	168			PEAKS DB
26	44777	P20152|VIME_MOUSE	R.DGQVINETSQHHDDLE	Y	45.15	1835.79	16	1.1	612.939	3	41.06	83251000	37731000	22590000	27692000	104200000	104670000	5	F5:37025	P20210108_KO2.raw	14	4	2	2	2	2	2	451	466			PEAKS DB
26	44777	P20152|VIME_MOUSE	K.FADLSEAANR.N	Y	44.91	1092.52	10	5.3	547.27	2	34.91	5914300				1226500		1	F1:32289	P20210108_BO1.raw	4	3	0	0	0	1	0	295	304			PEAKS DB
26	44777	P20152|VIME_MOUSE	R.LQDEIQNMK.E	Y	44.19	1117.54	9	1.2	559.78	2	31.46	15282000		3432500	4082400	13880000	14550000	1	F1:28549	P20210108_BO1.raw	5	1	0	1	1	1	1	365	373			PEAKS DB
26	44777	P20152|VIME_MOUSE	K.ILLAELEQLK.G	Y	44.07	1168.71	10	0.8	585.361	2	54.33	439760000	573860000	1149800000	429430000	479880000	694320000	3	F3:53062	P20210108_BO3.raw	22	2	3	4	5	5	3	130	139			PEAKS DB
26	44777	P20152|VIME_MOUSE	R.QQYESVAAK.N	Y	40.51	1022.5	9	1.9	512.26	2	16.98	52436000	25706000	12647000	28732000	94797000	110960000	6	F6:11777	P20210108_KO3.raw	7	2	1	1	1	1	1	274	282			PEAKS DB
26	44777	P20152|VIME_MOUSE	K.NLQEAEEWYK.S	Y	40.12	1308.6	10	1.2	655.307	2	51.11	250140000	348440000	375480000	447850000	399450000	358330000	1	F1:51820	P20210108_BO1.raw	6	1	1	1	1	1	1	283	292			PEAKS DB
26	44777	P20152|VIME_MOUSE	R.LGDLYEEEMR.E	Y	39.56	1253.56	10	2.4	627.789	2	47.09	24327000	9859500					1	F1:46379	P20210108_BO1.raw	6	3	3	0	0	0	0	146	155			PEAKS DB
26	44777	P20152|VIME_MOUSE	R.EYQDLLNVK.M	N	39.2	1120.58	9	1.7	561.296	2	49.54		21832000	14347000	23718000	51986000	52819000	6	F6:47434	P20210108_KO3.raw	5	0	1	1	1	1	1	382	390			PEAKS DB
26	44777	P20152|VIME_MOUSE	R.SLYSS(+79.97)SPGGAYVTR.S	Y	38.66	1523.67	14	2.2	762.842	2	33.93				655570			4	F4:29037	P20210108_KO1.raw	1	0	0	0	1	0	0	51	64	Phosphorylation (STY)	S5:Phosphorylation (STY):0.00	PEAKS DB
26	44777	P20152|VIME_MOUSE	K.VRFLEQQNK.I	N	37.56	1160.63	9	3.1	387.885	3	32.1			366930000	554100000		549730000	6	F6:32501	P20210108_KO3.raw	19	0	0	3	2	0	14	121	129			PEAKS DB
26	44777	P20152|VIME_MOUSE	R.SYVTTSTR.T	Y	36.48	913.451	8	0.9	457.733	2	19.96	21237000		0	7300600	122280000	175740000	6	F6:14410	P20210108_KO3.raw	5	1	0	0	1	1	2	29	36			PEAKS DB
26	44777	P20152|VIME_MOUSE	K.GTNESLER.Q	Y	35.62	904.425	8	0.7	453.22	2	16.02	30830000	17536000		23480000	72997000	76224000	6	F6:10042	P20210108_KO3.raw	5	1	1	0	1	1	1	335	342			PEAKS DB
26	44777	P20152|VIME_MOUSE	K.VELQELNDR.F	N	33.36	1114.56	9	1.8	558.289	2	37.28	65565000		29391000			10851000	1	F1:34789	P20210108_BO1.raw	4	1	0	2	0	0	1	105	113			PEAKS DB
26	44777	P20152|VIME_MOUSE	R.FANYIDK.V	Y	32.37	869.428	7	1.9	435.722	2	38.63	17889000						1	F1:36274	P20210108_BO1.raw	2	2	0	0	0	0	0	114	120			PEAKS DB
26	44777	P20152|VIME_MOUSE	R.RQVDQLTNDK.A	Y	29.52	1215.62	10	6.4	406.217	3	45.52						0	6	F6:43235	P20210108_KO3.raw	0	0	0	0	0	0	0	159	168			PEAKS DB
26	44777	P20152|VIME_MOUSE	R.QDVDNASLAR.L	Y	28.85	1087.53	10	-0.7	544.77	2	21.77	15657000		2451700		0		1	F1:17350	P20210108_BO1.raw	2	1	0	1	0	0	0	208	217			PEAKS DB
26	44777	P20152|VIME_MOUSE	R.TYSLGSALRPSTSR.S	Y	27.34	1494.78	14	3.8	499.269	3	50.57						130160000	6	F6:48619	P20210108_KO3.raw	2	0	0	0	0	0	2	37	50			PEAKS DB
26	44777	P20152|VIME_MOUSE	Q.SLTC(+57.02)EVDALK.G	Y	26.4	1134.56	10	-3.5	568.285	2	44.58			3590400				3	F3:41634	P20210108_BO3.raw	1	0	0	1	0	0	0	325	334	Carbamidomethylation	C4:Carbamidomethylation:1000.00	PEAKS DB
26	44777	P20152|VIME_MOUSE	R.DVRQQYESVAAK.N	Y	24.8	1392.7	12	5.7	697.361	2	41.09						426200000	6	F6:38368	P20210108_KO3.raw	2	0	0	0	0	0	2	271	282			PEAKS DB
26	44777	P20152|VIME_MOUSE	K.LLEGEESR.I	N	23.68	931.461	8	0.6	466.738	2	22.23	0				129550000		5	F5:16453	P20210108_KO2.raw	1	0	0	0	0	1	0	403	410			PEAKS DB
26	44777	P20152|VIME_MOUSE	Y.SSSPGGAYVTR.S	Y	22.27	1080.52	11	-0.8	541.267	2	22.52				1131100	433670		4	F4:16381	P20210108_KO1.raw	2	0	0	0	1	1	0	54	64			PEAKS DB
26	44777	P20152|VIME_MOUSE	M.S(+42.01)TRSVSSSSYR.R	Y	21.62	1257.6	11	1.3	629.806	2	20.8				6826400			4	F4:14660	P20210108_KO1.raw	1	0	0	0	1	0	0	2	12	Acetylation (N-term)	S1:Acetylation (N-term):1000.00	PEAKS DB
26	44777	P20152|VIME_MOUSE	R.SVSSSSYR.R	Y	21.01	871.404	8	1.9	436.71	2	16.53						26373000	6	F6:10811	P20210108_KO3.raw	1	0	0	0	0	0	1	5	12			PEAKS DB
26	44777	P20152|VIME_MOUSE	K.LQEEMLQR.E	Y	20.61	1045.52	8	0.2	523.769	2	31.69		7632000					2	F2:28263	P20210108_BO2.raw	1	0	1	0	0	0	0	189	196			PEAKS DB
26	44777	P20152|VIME_MOUSE	R.LQDEIQNMKEEMAR.H	Y	19.88	1733.81	14	1.2	578.944	3	47.22		5296400					2	F2:45646	P20210108_BO2.raw	1	0	1	0	0	0	0	365	378			PEAKS DB
119	44799	Q9JHU4|DYHC1_MOUSE	K.LVPLLLEDGGDAPAALEAALEEK.S	Y	75.92	2333.24	23	2.4	1167.63	2	55.6	6812900	7300500	5666000	5374000	2812600	4413000	2	F2:55434	P20210108_BO2.raw	10	2	2	2	2	1	1	35	57			PEAKS DB
119	44799	Q9JHU4|DYHC1_MOUSE	K.EDVGDEGEEEK.E	Y	57.07	1234.48	11	-1.1	618.248	2	15.07	1863600	3001300	2675800	2062800	1960100	2613700	1	F1:10192	P20210108_BO1.raw	6	1	1	1	1	1	1	84	94			PEAKS DB
119	44799	Q9JHU4|DYHC1_MOUSE	K.QALETVNDYNPLMK.D	Y	56.86	1634.8	14	2.9	818.408	2	50.11			5673700	4625000	0	3897000	6	F6:48284	P20210108_KO3.raw	3	0	0	1	1	0	1	322	335			PEAKS DB
119	44799	Q9JHU4|DYHC1_MOUSE	K.PNYIVPDYMPVVYDK.L	Y	55.24	1811.88	15	7.6	906.954	2	53.48	1526800	1568600	1034500	2130600		1314900	2	F2:53037	P20210108_BO2.raw	5	1	1	1	1	0	1	3116	3130			PEAKS DB
119	44799	Q9JHU4|DYHC1_MOUSE	K.VEPAVIEAQNAVK.S	Y	54.4	1366.75	13	0.6	684.38	2	38.7	7754700	6064900	9352100	9788600	9620600	9493100	1	F1:36397	P20210108_BO1.raw	7	2	1	1	1	1	1	3283	3295			PEAKS DB
119	44799	Q9JHU4|DYHC1_MOUSE	K.DSAIQQQVANLQMK.I	Y	53.45	1572.79	14	5.2	787.408	2	47.5	6341200	3881300	3949700	3393000	3583400	3903700	5	F5:44027	P20210108_KO2.raw	6	1	1	1	1	1	1	1227	1240			PEAKS DB
119	44799	Q9JHU4|DYHC1_MOUSE	K.PLVLC(+57.02)GPPGSGK.T	Y	52.62	1180.63	12	-1.2	591.32	2	37.04	28704000	30871000	34119000	26461000	18213000	23999000	3	F3:33236	P20210108_BO3.raw	6	1	1	1	1	1	1	2588	2599	Carbamidomethylation	C5:Carbamidomethylation:1000.00	PEAKS DB
119	44799	Q9JHU4|DYHC1_MOUSE	R.LGGSPFGPAGTGK.T	Y	50.67	1144.59	13	3.6	573.303	2	34.04	4788100			3838200	9961300	10174000	5	F5:28983	P20210108_KO2.raw	4	1	0	0	1	1	1	1898	1910			PEAKS DB
119	44799	Q9JHU4|DYHC1_MOUSE	K.VQYPQSQAC(+57.02)K.M	Y	44.43	1207.57	10	0	604.79	2	17.55		25869000	23015000	18896000	18910000	17157000	3	F3:11321	P20210108_BO3.raw	5	0	1	1	1	1	1	623	632	Carbamidomethylation	C9:Carbamidomethylation:1000.00	PEAKS DB
119	44799	Q9JHU4|DYHC1_MOUSE	K.EVDGLDVSK.E	Y	41.49	960.476	9	3	481.247	2	29.54	19027000	30853000	13983000	0	20999000	15995000	3	F3:24541	P20210108_BO3.raw	5	1	1	1	0	1	1	530	538			PEAKS DB
119	44799	Q9JHU4|DYHC1_MOUSE	K.TPVSITEHPK.I	Y	39.53	1107.59	10	-3.7	370.203	3	37.66						9516000	6	F6:33404	P20210108_KO3.raw	1	0	0	0	0	0	1	1686	1695			PEAKS DB
119	44799	Q9JHU4|DYHC1_MOUSE	R.GVAVLC(+57.02)TE	Y	36.65	847.411	8	3.4	848.421	1	35.39	679240			390170	2283100		1	F1:32852	P20210108_BO1.raw	3	1	0	0	1	1	0	4637	4644	Carbamidomethylation	C6:Carbamidomethylation:1000.00	PEAKS DB
119	44799	Q9JHU4|DYHC1_MOUSE	K.EGTEAWEAAMK.R	Y	36.1	1221.53	11	3.6	611.776	2	43.78		966820		685210	2186400	1387500	6	F6:41255	P20210108_KO3.raw	4	0	1	0	1	1	1	539	549			PEAKS DB
119	44799	Q9JHU4|DYHC1_MOUSE	K.SLLQALNEVK.G	Y	35.99	1113.64	10	1.3	557.828	2	53.23	8723700	8216400	10209000	9345300	7672400	9558800	6	F6:51746	P20210108_KO3.raw	6	1	1	1	1	1	1	3746	3755			PEAKS DB
119	44799	Q9JHU4|DYHC1_MOUSE	R.SMANPPAAVK.L	Y	32.08	984.506	10	0.7	493.261	2	19.62		6025600			8368300	8633400	6	F6:13960	P20210108_KO3.raw	3	0	1	0	0	1	1	3307	3316			PEAKS DB
119	44799	Q9JHU4|DYHC1_MOUSE	K.VWEQIDQMK.E	Y	31.84	1175.56	9	1.1	588.79	2	46.11	23868000	14291000	17470000	0		5425000	3	F3:43340	P20210108_BO3.raw	4	1	1	1	0	0	1	1337	1345			PEAKS DB
119	44799	Q9JHU4|DYHC1_MOUSE	K.QLQNISQAAASGGAK.E	Y	31.6	1442.75	15	0.3	722.381	2	25.6	6144300	3016700		3880300	2807200	386430	2	F2:21049	P20210108_BO2.raw	5	1	1	0	1	1	1	4486	4500			PEAKS DB
119	44799	Q9JHU4|DYHC1_MOUSE	K.SNSLAFIK.R	Y	31.47	878.486	8	0.2	440.25	2	47						4230500	6	F6:44972	P20210108_KO3.raw	1	0	0	0	0	0	1	111	118			PEAKS DB
119	44799	Q9JHU4|DYHC1_MOUSE	K.VNFLPEIITLSK.E	Y	30.58	1372.8	12	2.1	687.407	2	59.39						852390	6	F6:57602	P20210108_KO3.raw	1	0	0	0	0	0	1	735	746			PEAKS DB
119	44799	Q9JHU4|DYHC1_MOUSE	R.ASLAC(+57.02)GPMVK.W	Y	30.29	1032.51	10	0.3	517.262	2	30.55					9483000	8904100	5	F5:25175	P20210108_KO2.raw	2	0	0	0	0	1	1	3383	3392	Carbamidomethylation	C5:Carbamidomethylation:1000.00	PEAKS DB
119	44799	Q9JHU4|DYHC1_MOUSE	K.QQEVIADK.Q	Y	29.9	929.482	8	1	465.749	2	18.03		35966000					2	F2:12547	P20210108_BO2.raw	1	0	1	0	0	0	0	3265	3272			PEAKS DB
119	44799	Q9JHU4|DYHC1_MOUSE	K.VTDFGDK.V	Y	24.77	780.365	7	0.4	391.19	2	21.26				0		6921900	4	F4:15085	P20210108_KO1.raw	1	0	0	0	0	0	1	227	233			PEAKS DB
119	44799	Q9JHU4|DYHC1_MOUSE	K.IPWSALK.T	Y	24.42	813.475	7	1.7	407.745	2	49.81			0			0	6	F6:48087	P20210108_KO3.raw	0	0	0	0	0	0	0	4236	4242			PEAKS DB
119	44799	Q9JHU4|DYHC1_MOUSE	K.MAPSVEK.K	Y	23.44	760.379	7	0.2	761.386	1	16.3		351400					2	F2:10994	P20210108_BO2.raw	1	0	1	0	0	0	0	176	182			PEAKS DB
119	44799	Q9JHU4|DYHC1_MOUSE	K.SVLVSAGNVK.R	Y	21.37	972.56	10	8.6	487.292	2	33.76					558290	1730400	5	F5:28566	P20210108_KO2.raw	2	0	0	0	0	1	1	2093	2102			PEAKS DB
119	44799	Q9JHU4|DYHC1_MOUSE	K.EFGPVVIDYGK.V	Y	20.96	1222.62	11	-4.7	612.316	2	53.37	428090						1	F1:53486	P20210108_BO1.raw	1	1	0	0	0	0	0	1099	1109			PEAKS DB
119	44799	Q9JHU4|DYHC1_MOUSE	R.SM(+15.99)ANPPAAVK.L	Y	20.52	1000.5	10	-2	501.257	2	14.47		515230				1750800	2	F2:9063	P20210108_BO2.raw	2	0	1	0	0	0	1	3307	3316	Oxidation (M)	M2:Oxidation (M):1000.00	PEAKS DB
119	44799	Q9JHU4|DYHC1_MOUSE	R.TAEVLANK.I	Y	20.06	844.465	8	-6.6	423.237	2	28.12			5624800	3222600			4	F4:22535	P20210108_KO1.raw	2	0	0	1	1	0	0	2059	2066			PEAKS DB
129	44949	P62960|YBOX1_MOUSE	R.EDGNEEDKENQGDETQGQQPPQR.R	Y	71.73	2627.1	23	1.1	876.707	3	24.16	9262900	5918900	870220				1	F1:20128	P20210108_BO1.raw	3	1	1	1	0	0	0	255	277			PEAKS DB
129	44949	P62960|YBOX1_MOUSE	K.GAEAANVTGPGGVPVQGSK.Y	Y	71.21	1694.86	19	0.8	848.437	2	25.19	207180000	170700000	187600000	108680000	113480000	76899000	5	F5:19463	P20210108_KO2.raw	11	2	2	2	1	2	2	117	135			PEAKS DB
129	44949	P62960|YBOX1_MOUSE	R.NYQQNYQNSESGEK.N	Y	68.51	1687.71	14	1.3	844.862	2	20.05	3022100	553410	0	1277400	7743800	5751100	5	F5:14053	P20210108_KO2.raw	5	1	1	0	1	1	1	155	168			PEAKS DB
129	44949	P62960|YBOX1_MOUSE	K.ENQGDETQGQQPPQR.R	Y	63.1	1710.76	15	0.3	856.385	2	11.58	348910		123870	254210	1743400	2628500	6	F6:5907	P20210108_KO3.raw	5	1	0	1	1	1	1	263	277			PEAKS DB
129	44949	P62960|YBOX1_MOUSE	M.S(+42.01)SEAETQQPPAAPAAALSAADTK.P	Y	62.8	2253.08	23	-0.6	1127.54	2	37.92	5084800	7250800	10799000	6319500	3696400	6666200	3	F3:33987	P20210108_BO3.raw	8	1	2	2	1	1	1	2	24	Acetylation (N-term)	S1:Acetylation (N-term):1000.00	PEAKS DB
129	44949	P62960|YBOX1_MOUSE	K.PGSTGSGAGSGGPGGLTSAAPAGGDK.K	Y	61.17	2069.96	26	1	1035.99	2	23.83	2685900	8301500	10002000	5582000	2063500	4399400	1	F1:19623	P20210108_BO1.raw	10	1	2	2	2	1	2	25	50			PEAKS DB
129	44949	P62960|YBOX1_MOUSE	K.PGSTGSGAGSGGPGGLTSAAPAGGDKK.V	Y	60.02	2198.06	27	1.3	733.694	3	26.73	7825600	15646000	12164000	9076200		7278600	4	F4:21135	P20210108_KO1.raw	5	1	1	1	1	0	1	25	51			PEAKS DB
129	44949	P62960|YBOX1_MOUSE	K.NEGSESAPEGQAQQR.R	Y	57.73	1586.69	15	-0.7	794.353	2	12.58	940660	444850	230410	281550	2750500	3843700	5	F5:6110	P20210108_KO2.raw	6	1	1	1	1	1	1	169	183			PEAKS DB
129	44949	P62960|YBOX1_MOUSE	K.AADPPAENSSAPEAEQGGAE	Y	56.38	1896.8	20	1.9	949.408	2	18.07	40914000	45664000	44646000	35122000	35269000	20926000	1	F1:13783	P20210108_BO1.raw	9	1	1	1	2	2	2	303	322			PEAKS DB
129	44949	P62960|YBOX1_MOUSE	M.S(+42.01)SEAETQQPPAAPAAALSAADTKPGSTGSGAGSGGPGGLTSAAPAGGDKK.V	Y	50.33	4433.12	50	2.2	887.634	5	39.67	34329000	19923000	30872000	3313600	1118000	11467000	4	F4:35274	P20210108_KO1.raw	12	3	1	3	2	1	2	2	51	Acetylation (N-term)	S1:Acetylation (N-term):1000.00	PEAKS DB
129	44949	P62960|YBOX1_MOUSE	M.S(+42.01)SEAETQQPPAAPAAALSAADTKPGSTGSGAGSGGPGGLTSAAPAGGDK.K	Y	48.61	4305.03	49	3.6	1077.27	4	39.51	17159000	12857000	14936000	11188000	10773000	6379000	3	F3:35652	P20210108_BO3.raw	9	2	1	1	2	2	1	2	50	Acetylation (N-term)	S1:Acetylation (N-term):1000.00	PEAKS DB
129	44949	P62960|YBOX1_MOUSE	R.NYQQNYQNS(+79.97)ESGEK.N	Y	46.93	1767.67	14	1.8	884.846	2	14.96					330270		5	F5:8500	P20210108_KO2.raw	1	0	0	0	0	1	0	155	168	Phosphorylation (STY)	S9:Phosphorylation (STY):13.38	PEAKS DB
129	44949	P62960|YBOX1_MOUSE	K.EDVFVHQTAIK.K	N	45.03	1285.67	11	6.1	643.845	2	49.18		1745200	10415000		5002900	1342600	3	F3:46796	P20210108_BO3.raw	8	0	1	5	0	1	1	80	90			PEAKS DB
129	44949	P62960|YBOX1_MOUSE	K.NEGS(+79.97)ESAPEGQAQQR.R	Y	39.66	1666.66	15	-1.5	834.335	2	11.42					93419	166600	5	F5:5227	P20210108_KO2.raw	2	0	0	0	0	1	1	169	183	Phosphorylation (STY)	S4:Phosphorylation (STY):11.10	PEAKS DB
129	44949	P62960|YBOX1_MOUSE	D.PPAENSSAPEAEQGGAE	Y	38.52	1639.7	17	3.2	820.858	2	15.33	1448900	1994700	1608800	797470	1302900	414090	6	F6:9398	P20210108_KO3.raw	6	1	1	1	1	1	1	306	322			PEAKS DB
129	44949	P62960|YBOX1_MOUSE	K.ENQGDETQGQQPPQRR.Y	Y	34.46	1866.86	16	6	623.297	3	23.1						11030000	6	F6:16940	P20210108_KO3.raw	1	0	0	0	0	0	1	263	278			PEAKS DB
100	44784	Q7TPV4|MBB1A_MOUSE	K.SPAPSNPTLSPSTPAK.T	Y	77.73	1550.79	16	1.6	776.405	2	22.82	65238000	55929000	65890000	42596000	36129000	26522000	5	F5:17024	P20210108_KO2.raw	6	1	1	1	1	1	1	1244	1259			PEAKS DB
100	44784	Q7TPV4|MBB1A_MOUSE	K.NAASQQDAVTEGAMPAATGK.D	Y	77.04	1916.89	20	0.9	959.453	2	27.37	53406000	37191000	27887000	25645000	14459000	8768500	2	F2:23087	P20210108_BO2.raw	9	2	2	1	2	1	1	1195	1214			PEAKS DB
100	44784	Q7TPV4|MBB1A_MOUSE	K.NAASQQDAVTEGAM(+15.99)PAATGK.D	Y	75.99	1932.88	20	0.9	967.451	2	19.33	1700700	4100500	3602700	326350	1819300	675060	3	F3:13243	P20210108_BO3.raw	10	1	2	2	1	2	2	1195	1214	Oxidation (M)	M14:Oxidation (M):1000.00	PEAKS DB
100	44784	Q7TPV4|MBB1A_MOUSE	K.SPAPSNPTLS(+79.97)PSTPAK.T	Y	66.07	1630.76	16	-1	816.387	2	23.59	9377300	8219000	9604800	5812300			2	F2:18755	P20210108_BO2.raw	4	1	1	1	1	0	0	1244	1259	Phosphorylation (STY)	S10:Phosphorylation (STY):9.40	PEAKS DB
100	44784	Q7TPV4|MBB1A_MOUSE	K.LSQVNGATPVSPIEPESK.K	Y	64.49	1851.96	18	1.4	926.987	2	34.54	5239000	2011900	3629000	3250900	4333600	2369600	2	F2:31304	P20210108_BO2.raw	6	1	1	1	1	1	1	1270	1287			PEAKS DB
100	44784	Q7TPV4|MBB1A_MOUSE	K.ATQTLQTLGEAQSK.G	Y	57.24	1474.76	14	2.5	738.39	2	28.82	23368000	23099000	34247000	13562000	13306000	11654000	6	F6:24028	P20210108_KO3.raw	8	1	1	2	2	1	1	1060	1073			PEAKS DB
100	44784	Q7TPV4|MBB1A_MOUSE	K.ASTPSQVNGITGAK.S	Y	55.49	1329.69	14	1.5	665.853	2	23.31	13089000	0	7139600	7356100	13304000	7675200	4	F4:17223	P20210108_KO1.raw	5	1	0	1	1	1	1	1230	1243			PEAKS DB
100	44784	Q7TPV4|MBB1A_MOUSE	K.DIPSDTQSPVSTK.R	Y	51.89	1373.67	13	1.6	687.842	2	23.67	59637000	51974000	57840000	35673000	36272000	23046000	3	F3:17732	P20210108_BO3.raw	6	1	1	1	1	1	1	1157	1169			PEAKS DB
100	44784	Q7TPV4|MBB1A_MOUSE	K.YSLQAMNK.A	Y	45.61	953.464	8	1.1	477.74	2	33.53	43994000	40014000	44067000	31952000	31085000	25744000	3	F3:29622	P20210108_BO3.raw	9	1	1	1	2	2	2	117	124			PEAKS DB
100	44784	Q7TPV4|MBB1A_MOUSE	K.ATPQIPETK.Q	Y	45.24	983.529	9	0.8	492.772	2	23.36	12853000	15960000	17778000	8498500		9078400	2	F2:18646	P20210108_BO2.raw	6	1	1	1	1	0	2	488	496			PEAKS DB
100	44784	Q7TPV4|MBB1A_MOUSE	I.PSDTQSPVSTK.R	Y	43.06	1145.56	11	1.6	573.786	2	23.82		0	0				2	F2:19220	P20210108_BO2.raw	0	0	0	0	0	0	0	1159	1169			PEAKS DB
100	44784	Q7TPV4|MBB1A_MOUSE	K.AGNALGGVDNEEEEELGDEAMMALDQNLASLFK.E	Y	42.86	3479.57	33	0.6	1160.86	3	55.82				703100			4	F4:53393	P20210108_KO1.raw	1	0	0	0	1	0	0	765	797			PEAKS DB
100	44784	Q7TPV4|MBB1A_MOUSE	K.DIPSDTQS(+79.97)PVSTK.R	Y	42.85	1453.63	13	0.7	727.825	2	20.34	7752300	7356100	6954600	2629900	2223000	0	1	F1:16194	P20210108_BO1.raw	5	1	1	1	1	1	0	1157	1169	Phosphorylation (STY)	S8:Phosphorylation (STY):11.10	PEAKS DB
100	44784	Q7TPV4|MBB1A_MOUSE	K.SPAPSNPTLS(+79.97)PST(+79.97)PAK.T	Y	41.37	1710.73	16	-0.8	856.37	2	22.31	677280		216370				1	F1:18159	P20210108_BO1.raw	2	1	0	1	0	0	0	1244	1259	Phosphorylation (STY)	S10:Phosphorylation (STY):9.40;T13:Phosphorylation (STY):0.00	PEAKS DB
100	44784	Q7TPV4|MBB1A_MOUSE	K.YSLQAM(+15.99)NK.A	Y	39.36	969.459	8	0.4	485.737	2	22.01		5441400	0			2183100	3	F3:16226	P20210108_BO3.raw	2	0	1	0	0	0	1	117	124	Oxidation (M)	M6:Oxidation (M):1000.00	PEAKS DB
100	44784	Q7TPV4|MBB1A_MOUSE	P.APSNPTLSPSTPAK.T	Y	36.24	1366.71	14	1.7	684.363	2	22.06	1693600			1001600	929120	0	1	F1:17784	P20210108_BO1.raw	3	1	0	0	1	1	0	1246	1259			PEAKS DB
100	44784	Q7TPV4|MBB1A_MOUSE	K.LSQVNGATPVS(+79.97)PIEPESK.K	Y	36.12	1931.92	18	2.1	966.971	2	32.06	136700						1	F1:29093	P20210108_BO1.raw	1	1	0	0	0	0	0	1270	1287	Phosphorylation (STY)	S11:Phosphorylation (STY):38.16	PEAKS DB
100	44784	Q7TPV4|MBB1A_MOUSE	K.SPHPQSALPK.K	Y	35.46	1060.57	10	1.6	354.53	3	42.5	35722000	35970000	56185000		0		2	F2:39904	P20210108_BO2.raw	4	1	1	2	0	0	0	1303	1312			PEAKS DB
100	44784	Q7TPV4|MBB1A_MOUSE	K.SPAPSNPT(+79.97)LSPSTPAK.T	Y	35.34	1630.76	16	1.5	816.389	2	23.02			9604800		0		5	F5:16942	P20210108_KO2.raw	1	0	0	1	0	0	0	1244	1259	Phosphorylation (STY)	T8:Phosphorylation (STY):0.00	PEAKS DB
100	44784	Q7TPV4|MBB1A_MOUSE	K.LSQVNGATPVSPIEPESKK.H	Y	34.9	1980.05	19	0.8	661.025	3	40.6				2235200			4	F4:36452	P20210108_KO1.raw	1	0	0	0	1	0	0	1270	1288			PEAKS DB
100	44784	Q7TPV4|MBB1A_MOUSE	M.A(+42.01)EMKS(+79.97)PTK.A	Y	29.3	1012.43	8	-1.4	507.222	2	14.63	5977800		6648600			1741700	3	F3:8312	P20210108_BO3.raw	3	1	0	1	0	0	1	2	9	Acetylation (N-term); Phosphorylation (STY)	A1:Acetylation (N-term):1000.00;S5:Phosphorylation (STY):24.32	PEAKS DB
100	44784	Q7TPV4|MBB1A_MOUSE	R.SPSLLQSGVK.K	Y	26.04	1014.57	10	1.7	508.294	2	34.4						222960000	6	F6:29001	P20210108_KO3.raw	1	0	0	0	0	0	1	1323	1332			PEAKS DB
100	44784	Q7TPV4|MBB1A_MOUSE	K.VLEEGLLK.N	Y	25.15	899.533	8	0.2	450.774	2	44.49	15640000						1	F1:42917	P20210108_BO1.raw	1	1	0	0	0	0	0	286	293			PEAKS DB
100	44784	Q7TPV4|MBB1A_MOUSE	K.SMEQNPR.R	Y	22.41	860.381	7	2.3	431.199	2	13.07						0	6	F6:7020	P20210108_KO3.raw	0	0	0	0	0	0	0	625	631			PEAKS DB
100	44784	Q7TPV4|MBB1A_MOUSE	K.S(+79.97)PHPQSALPK.K	Y	21.88	1140.53	10	1.3	571.274	2	21.96	1426200						1	F1:17620	P20210108_BO1.raw	1	1	0	0	0	0	0	1303	1312	Phosphorylation (STY)	S1:Phosphorylation (STY):26.93	PEAKS DB
59	44837	Q61937|NPM_MOUSE	M(+42.01)EDSMDMDMSPLRPQNYLFGC(+57.02)ELK.A	Y	78.69	2948.25	24	1.4	1475.14	2	55.36	14945000	10709000	5459200	7029400	1742500	3231600	1	F1:55707	P20210108_BO1.raw	8	2	2	1	1	1	1	1	24	Acetylation (N-term); Carbamidomethylation	M1:Acetylation (N-term):1000.00;C21:Carbamidomethylation:1000.00	PEAKS DB
59	44837	Q61937|NPM_MOUSE	K.MSVQPTVSLGGFEITPPVVLR.L	Y	69.65	2226.21	21	1	1114.11	2	55.49	2852100	1976400				1965500	2	F2:55366	P20210108_BO2.raw	3	1	1	0	0	0	1	81	101			PEAKS DB
59	44837	Q61937|NPM_MOUSE	K.VKLDEDDEDDDEDDEDDEDDDDDDFDEEETEEK.V	Y	68.63	3980.35	33	3.8	1327.8	3	44.27	27977000	30724000	39637000	24749000	21350000		4	F4:40571	P20210108_KO1.raw	5	1	1	1	1	1	0	156	188			PEAKS DB
59	44837	Q61937|NPM_MOUSE	K.LDEDDEDDDEDDEDDEDDDDDDFDEEETEEK.V	Y	67.19	3753.19	31	2.3	1252.07	3	32.76	8922600	5050800	8325800	7675000	6039800		1	F1:29639	P20210108_BO1.raw	5	1	1	1	1	1	0	158	188			PEAKS DB
59	44837	Q61937|NPM_MOUSE	K.VDNDENEHQLSLR.T	Y	60.97	1567.72	13	2.5	784.87	2	42.54	717190000	301210000	120780000	37181000	166720000	221590000	1	F1:40963	P20210108_BO1.raw	16	7	3	1	1	2	2	33	45			PEAKS DB
59	44837	Q61937|NPM_MOUSE	R.MTDQEAIQDLWQWR.K	Y	59.39	1818.84	14	-1.1	910.424	2	54.26	6487600						1	F1:54512	P20210108_BO1.raw	2	2	0	0	0	0	0	276	289			PEAKS DB
59	44837	Q61937|NPM_MOUSE	M(+15.99)(+42.01)EDSMDMDMSPLRPQNYLFGC(+57.02)ELK.A	Y	56.16	2964.25	24	3.3	989.093	3	54.19	2391200						1	F1:54432	P20210108_BO1.raw	1	1	0	0	0	0	0	1	24	Oxidation (M); Acetylation (N-term); Carbamidomethylation	M1:Oxidation (M):61.82;M1:Acetylation (N-term):1000.00;C21:Carbamidomethylation:1000.00	PEAKS DB
59	44837	Q61937|NPM_MOUSE	K.GPSSVEDIK.A	Y	51.21	930.466	9	0.4	466.24	2	23.16	860220000	745240000	793260000	504020000	502390000	431660000	3	F3:17543	P20210108_BO3.raw	9	3	1	2	1	1	1	238	246			PEAKS DB
59	44837	Q61937|NPM_MOUSE	K.LLGMSGK.R	Y	39.72	704.389	7	1.9	705.398	1	35.01	398690000	359580000	402210000	280720000	247200000	233040000	2	F2:31753	P20210108_BO2.raw	12	2	2	2	2	2	2	135	141			PEAKS DB
59	44837	Q61937|NPM_MOUSE	S.M(+42.01)DMDMSPLRPQNYLFGC(+57.02)ELK.A	Y	37.55	2486.11	20	1.2	829.712	3	55.5	772180						1	F1:55875	P20210108_BO1.raw	1	1	0	0	0	0	0	5	24	Acetylation (N-term); Carbamidomethylation	M1:Acetylation (N-term):1000.00;C17:Carbamidomethylation:1000.00	PEAKS DB
59	44837	Q61937|NPM_MOUSE	K.MQASIEK.G	Y	33.14	805.4	7	1.7	806.409	1	20.86	441030000	459750000	411150000	295770000	249260000	246620000	3	F3:15445	P20210108_BO3.raw	10	2	1	2	3	1	1	249	255			PEAKS DB
59	44837	Q61937|NPM_MOUSE	K.DLKPSTPR.S	Y	33.09	912.503	8	-0.6	305.175	3	34.73	58889000		52429000	48105000	97840000	81247000	5	F5:30249	P20210108_KO2.raw	5	1	0	1	1	1	1	212	219			PEAKS DB
59	44837	Q61937|NPM_MOUSE	D.AES(+79.97)EDEDEEDVK.L	Y	32.6	1473.5	12	-0.9	737.758	2	14.22				64543			4	F4:7776	P20210108_KO1.raw	1	0	0	0	1	0	0	123	134	Phosphorylation (STY)	S3:Phosphorylation (STY):1000.00	PEAKS DB
59	44837	Q61937|NPM_MOUSE	K.LLGM(+15.99)SGK.R	Y	30.04	720.384	7	0.8	721.392	1	20.27	107710000	96362000	92720000	53834000	48790000	43873000	4	F4:13954	P20210108_KO1.raw	11	2	2	2	2	2	1	135	141	Oxidation (M)	M4:Oxidation (M):1000.00	PEAKS DB
59	44837	Q61937|NPM_MOUSE	K.VTLATLK.M	Y	29.12	744.475	7	0.5	745.482	1	37.58	628180000	582520000	613650000	421680000	377950000	352300000	2	F2:34623	P20210108_BO2.raw	13	2	2	2	3	2	2	74	80			PEAKS DB
59	44837	Q61937|NPM_MOUSE	P.SSVEDIK.A	Y	28.33	776.392	7	4	777.402	1	23.23		2024900					2	F2:18514	P20210108_BO2.raw	1	0	1	0	0	0	0	240	246			PEAKS DB
59	44837	Q61937|NPM_MOUSE	K.M(+15.99)QASIEK.G	Y	27.05	821.395	7	-0.9	411.704	2	13.68	27238000	34773000	29876000	18089000	15650000		5	F5:7228	P20210108_KO2.raw	5	1	1	1	1	1	0	249	255	Oxidation (M)	M1:Oxidation (M):1000.00	PEAKS DB
59	44837	Q61937|NPM_MOUSE	G.PSSVEDIK.A	Y	27	873.444	8	-0.5	437.729	2	24.01	0						1	F1:19935	P20210108_BO1.raw	0	0	0	0	0	0	0	239	246			PEAKS DB
59	44837	Q61937|NPM_MOUSE	R.TVSLGAGAK.D	Y	23.92	802.455	9	-13.5	402.229	2	27.09	15992000			36682000	6101400	11210000	4	F4:22498	P20210108_KO1.raw	5	1	0	0	2	1	1	46	54			PEAKS DB
11	44774	P10126|EF1A1_MOUSE	K.IGGIGTVPVGRVETGVLK.P	Y	66.45	1751.03	18	1.9	876.524	2	51.3		362250000	817100000	166110000	996740000	1177100000	5	F5:48083	P20210108_KO2.raw	18	0	2	4	2	4	6	256	273			PEAKS DB
11	44774	P10126|EF1A1_MOUSE	K.IGYNPDTVAFVPISGWNGDNMLEPSANMPWFK.G	Y	64.66	3566.66	32	1.1	892.674	4	55.64	45020000	74541000	52012000	43765000	26812000	40889000	3	F3:54072	P20210108_BO3.raw	14	2	2	2	3	2	3	181	212			PEAKS DB
11	44774	P10126|EF1A1_MOUSE	K.PMC(+57.02)VESFSDYPPLGR.F	Y	63.22	1753.78	15	2.4	877.9	2	51.68	18805000	12746000	15812000	24939000	49377000	118560000	6	F6:50417	P20210108_KO3.raw	7	1	1	1	1	1	2	409	423	Carbamidomethylation	C3:Carbamidomethylation:1000.00	PEAKS DB
11	44774	P10126|EF1A1_MOUSE	K.SGDAAIVDMVPGKPMC(+57.02)VESFSDYPPLGR.F	Y	61.83	2994.39	28	0.9	999.139	3	54.98	104560000	68279000	40592000	14729000	870940		3	F3:53436	P20210108_BO3.raw	7	1	1	2	2	1	0	396	423	Carbamidomethylation	C16:Carbamidomethylation:1000.00	PEAKS DB
11	44774	P10126|EF1A1_MOUSE	K.PM(+15.99)C(+57.02)VESFSDYPPLGR.F	Y	59.37	1769.78	15	3	885.898	2	48.18			1206000		5557200	0	6	F6:46239	P20210108_KO3.raw	3	0	0	1	0	2	0	409	423	Oxidation (M); Carbamidomethylation	M2:Oxidation (M):1000.00;C3:Carbamidomethylation:1000.00	PEAKS DB
11	44774	P10126|EF1A1_MOUSE	K.PLRLPLQDVYK.I	Y	58.12	1340.78	11	1.5	447.935	3	55.03						194900000	6	F6:54131	P20210108_KO3.raw	2	0	0	0	0	0	2	245	255			PEAKS DB
11	44774	P10126|EF1A1_MOUSE	K.MDSTEPPYSQK.R	Y	54.83	1281.55	11	1.7	641.786	2	20.4	541490000	1376900000	1319700000	1044100000	490140000	482840000	6	F6:14821	P20210108_KO3.raw	15	3	2	2	3	3	2	155	165			PEAKS DB
11	44774	P10126|EF1A1_MOUSE	K.M(+15.99)DSTEPPYSQK.R	Y	52.59	1297.55	11	0.3	649.782	2	17.85	97929000	121850000	120790000	81978000	73258000	76149000	4	F4:11222	P20210108_KO1.raw	6	1	1	1	1	1	1	155	165	Oxidation (M)	M1:Oxidation (M):1000.00	PEAKS DB
11	44774	P10126|EF1A1_MOUSE	K.SGDAAIVDMVPGK.P	Y	51.17	1258.62	13	3.1	630.321	2	45.24	363300000	431210000	492510000	362730000	339620000	447740000	6	F6:42749	P20210108_KO3.raw	9	1	1	2	1	2	2	396	408			PEAKS DB
11	44774	P10126|EF1A1_MOUSE	K.EAAEMGK.G	Y	47.62	734.327	7	-1.3	735.333	1	13.8	19476000	10446000	7380300	11401000	5222800	7380800	1	F1:8937	P20210108_BO1.raw	9	2	1	1	2	1	2	45	51			PEAKS DB
11	44774	P10126|EF1A1_MOUSE	K.STTTGHLIYK.C	Y	46.74	1119.59	10	0.8	560.804	2	39.02	41331000	41567000	257430000	562800000	306760000	438490000	4	F4:34124	P20210108_KO1.raw	66	6	7	10	13	14	16	21	30			PEAKS DB
11	44774	P10126|EF1A1_MOUSE	K.SGDAAIVDMVPGKPM.C	Y	45.95	1486.72	15	-0.9	744.365	2	51			6852200				3	F3:48862	P20210108_BO3.raw	1	0	0	1	0	0	0	396	410			PEAKS DB
11	44774	P10126|EF1A1_MOUSE	K.DGSASGTTLLEALDC(+57.02)ILPPTRPTDK.P	Y	45.18	2627.31	25	-1.9	876.776	3	55.44					9098700	18026000	5	F5:52787	P20210108_KO2.raw	3	0	0	0	0	1	2	220	244	Carbamidomethylation	C15:Carbamidomethylation:1000.00	PEAKS DB
11	44774	P10126|EF1A1_MOUSE	R.QTVAVGVIK.A	Y	44.58	913.56	9	0.3	457.787	2	41.79	0	57885000	68669000	99087000	225500000	440910000	5	F5:40097	P20210108_KO2.raw	7	0	1	1	1	1	3	431	439			PEAKS DB
11	44774	P10126|EF1A1_MOUSE	K.PGM(+15.99)VVTFAPVNVTTEVK.S	Y	43.75	1803.94	17	0.7	902.98	2	52.82	4156200	2987500	15601000	8746900	3228400	2746600	2	F2:52341	P20210108_BO2.raw	8	1	2	1	2	1	1	274	290	Oxidation (M)	M3:Oxidation (M):1000.00	PEAKS DB
11	44774	P10126|EF1A1_MOUSE	K.IGYNPDTVAFVPISGWNGDNM(+15.99)LEPSANMPWFK.G	Y	43.75	3582.66	32	0.8	1195.23	3	55.28	3043700			1531500			4	F4:52800	P20210108_KO1.raw	2	1	0	0	1	0	0	181	212	Oxidation (M)	M21:Oxidation (M):26.68	PEAKS DB
11	44774	P10126|EF1A1_MOUSE	K.IGGIGTVPVGR.V	Y	43.4	1024.6	11	1.4	513.309	2	37.38	102230000	35239000	24855000	27033000	101110000	102470000	5	F5:32748	P20210108_KO2.raw	6	1	1	1	1	1	1	256	266			PEAKS DB
11	44774	P10126|EF1A1_MOUSE	K.EVSTYIK.K	Y	42.95	838.444	7	1.4	839.452	1	34.45	1499000000	1396500000	1373900000	614440000	992970000	1053800000	1	F1:31988	P20210108_BO1.raw	20	3	5	4	3	2	3	173	179			PEAKS DB
11	44774	P10126|EF1A1_MOUSE	K.QLIVGVNK.M	Y	38.35	869.533	8	0.4	435.774	2	37.85	759620000	1067600000	844160000	876910000	455540000	962550000	4	F4:33872	P20210108_KO1.raw	12	2	3	2	2	1	2	147	154			PEAKS DB
11	44774	P10126|EF1A1_MOUSE	R.LPLQDVYK.I	Y	37.76	974.544	8	2.2	488.28	2	45.78	151210000	97082000					1	F1:44278	P20210108_BO1.raw	2	1	1	0	0	0	0	248	255			PEAKS DB
11	44774	P10126|EF1A1_MOUSE	K.SGDAAIVDM(+15.99)VPGK.P	Y	37.65	1274.62	13	2.1	638.317	2	31.92	58685000	56677000	75147000	50236000	33154000	45432000	4	F4:26755	P20210108_KO1.raw	12	2	2	2	2	2	2	396	408	Oxidation (M)	M9:Oxidation (M):1000.00	PEAKS DB
11	44774	P10126|EF1A1_MOUSE	K.KLEDGPK.F	Y	34.18	785.428	7	-2	393.721	2	10.33	341380000	268210000	173050000	196870000	149790000	298710000	2	F2:5315	P20210108_BO2.raw	24	8	5	2	4	2	3	386	392			PEAKS DB
11	44774	P10126|EF1A1_MOUSE	H.ALLAYTLGVK.Q	Y	29.31	1047.63	10	1	524.824	2	55.53						9394800	6	F6:54933	P20210108_KO3.raw	2	0	0	0	0	0	2	137	146			PEAKS DB
11	44774	P10126|EF1A1_MOUSE	R.GNVAGDSK.N	Y	27.42	746.356	8	-1.5	374.185	2	10.17	13357000						1	F1:5274	P20210108_BO1.raw	2	2	0	0	0	0	0	323	330			PEAKS DB
11	44774	P10126|EF1A1_MOUSE	M.C(+57.02)VESFSDYPPLGR.F	Y	24.89	1525.69	13	-3.4	763.848	2	50.81	0					0	1	F1:50524	P20210108_BO1.raw	0	0	0	0	0	0	0	411	423	Carbamidomethylation	C1:Carbamidomethylation:1000.00	PEAKS DB
11	44774	P10126|EF1A1_MOUSE	K.EAAEM(+15.99)GK.G	Y	20.99	750.322	7	-0.3	376.168	2	9.02		0					2	F2:4191	P20210108_BO2.raw	0	0	0	0	0	0	0	45	51	Oxidation (M)	M5:Oxidation (M):1000.00	PEAKS DB
11	44774	P10126|EF1A1_MOUSE	K.EVSTYIKK.I	Y	20.75	966.539	8	1.8	484.277	2	21.71						0	6	F6:16295	P20210108_KO3.raw	0	0	0	0	0	0	0	173	180			PEAKS DB
64	44780	Q64727|VINC_MOUSE	K.AQQVSQGLDVLTAK.V	Y	68.65	1456.79	14	3.4	729.404	2	43.62	22420000	25215000	0	24746000	5888500	0	5	F5:39722	P20210108_KO2.raw	6	1	1	0	2	2	0	353	366			PEAKS DB
64	44780	Q64727|VINC_MOUSE	K.AVAGNISDPGLQK.S	Y	60.24	1268.67	13	0.5	635.344	2	27.32	74969000	72451000	77354000	72985000	70569000	50673000	3	F3:22491	P20210108_BO3.raw	6	1	1	1	1	1	1	803	815			PEAKS DB
64	44780	Q64727|VINC_MOUSE	K.MLGQMTDQVADLR.A	Y	59	1476.71	13	0.3	739.361	2	50.03	300740				6661700	7269600	5	F5:46862	P20210108_KO2.raw	3	1	0	0	0	1	1	327	339			PEAKS DB
64	44780	Q64727|VINC_MOUSE	K.AGEVINQPMMMAAR.Q	Y	57.39	1517.72	14	2.3	759.867	2	44.05	14116000	7808800	10158000	17471000	30160000	31953000	5	F5:40182	P20210108_KO2.raw	6	1	1	1	1	1	1	890	903			PEAKS DB
64	44780	Q64727|VINC_MOUSE	K.QVATALQNLQTK.T	Y	56.81	1313.73	12	2.6	657.874	2	35.62	43122000	38819000	45332000	43528000	37672000	37124000	3	F3:31702	P20210108_BO3.raw	6	1	1	1	1	1	1	465	476			PEAKS DB
64	44780	Q64727|VINC_MOUSE	K.ETVQTTEDQILK.R	Y	55.61	1403.71	12	2.2	702.866	2	39.83	37831000	34537000	35860000	35753000	32003000	29424000	3	F3:36008	P20210108_BO3.raw	8	1	2	1	1	1	2	60	71			PEAKS DB
64	44780	Q64727|VINC_MOUSE	K.TISPMVMDAK.A	Y	47.21	1091.54	10	1.3	546.776	2	40.22	52495000	53429000	60064000	58509000	52265000	54471000	1	F1:38545	P20210108_BO1.raw	6	1	1	1	1	1	1	793	802			PEAKS DB
64	44780	Q64727|VINC_MOUSE	R.GQGASPVAMQK.A	Y	46.94	1072.53	11	0.9	537.274	2	17.82		7401000	4844700	7579300	24424000	23610000	6	F6:12233	P20210108_KO3.raw	5	0	1	1	1	1	1	342	352			PEAKS DB
64	44780	Q64727|VINC_MOUSE	K.IAELC(+57.02)DDPK.E	Y	45.62	1059.49	9	2.6	530.754	2	24.62	61246000	59287000	62495000	60400000	53497000	46423000	6	F6:19763	P20210108_KO3.raw	6	1	1	1	1	1	1	418	426	Carbamidomethylation	C5:Carbamidomethylation:1000.00	PEAKS DB
64	44780	Q64727|VINC_MOUSE	R.GQGASPVAM(+15.99)QK.A	Y	41.84	1088.53	11	2.4	545.273	2	12.18					985630	1268000	5	F5:6011	P20210108_KO2.raw	2	0	0	0	0	1	1	342	352	Oxidation (M)	M9:Oxidation (M):1000.00	PEAKS DB
64	44780	Q64727|VINC_MOUSE	K.NQWIDNVEK.M	Y	41.11	1144.55	9	2.8	573.284	2	44.11	12491000	18469000	20194000	25006000	21090000	25178000	5	F5:40289	P20210108_KO2.raw	6	1	1	1	1	1	1	700	708			PEAKS DB
64	44780	Q64727|VINC_MOUSE	K.VGELC(+57.02)AGK.E	Y	40.58	832.411	8	-0.3	417.213	2	19.94	68843000	68036000	68666000	78103000	70667000	66902000	1	F1:15403	P20210108_BO1.raw	6	1	1	1	1	1	1	309	316	Carbamidomethylation	C5:Carbamidomethylation:1000.00	PEAKS DB
64	44780	Q64727|VINC_MOUSE	K.M(+15.99)TGLVDEAIDTK.S	Y	39.47	1307.63	12	-6.7	654.817	2	39.97	0	0	0	1712300	0		2	F2:37566	P20210108_BO2.raw	1	0	0	0	1	0	0	709	720	Oxidation (M)	M1:Oxidation (M):1000.00	PEAKS DB
64	44780	Q64727|VINC_MOUSE	K.LEAMTNSK.Q	Y	38.85	892.432	8	1.1	447.224	2	17.72	59082000	72361000	68277000	61991000	53140000	57063000	4	F4:11397	P20210108_KO1.raw	6	1	1	1	1	1	1	374	381			PEAKS DB
64	44780	Q64727|VINC_MOUSE	K.TISPM(+15.99)VMDAK.A	Y	38.56	1107.53	10	-2.9	554.771	2	30.36	4592900	4479000	3976400	4987700	4033700	2531900	1	F1:26906	P20210108_BO1.raw	6	1	1	1	1	1	1	793	802	Oxidation (M)	M5:Oxidation (M):17.01	PEAKS DB
64	44780	Q64727|VINC_MOUSE	R.ALASQLQDSLK.D	Y	38.45	1172.64	11	2.1	587.328	2	44.27				8236700	26007000	24254000	5	F5:40332	P20210108_KO2.raw	5	0	0	0	2	1	2	571	581			PEAKS DB
64	44780	Q64727|VINC_MOUSE	K.TISPMVM(+15.99)DAK.A	Y	38.31	1107.53	10	-0.7	554.772	2	27.17	3139900		0	5043800	3886700		5	F5:21494	P20210108_KO2.raw	3	1	0	0	1	1	0	793	802	Oxidation (M)	M7:Oxidation (M):26.31	PEAKS DB
64	44780	Q64727|VINC_MOUSE	K.AGEVINQPM(+15.99)MMAAR.Q	Y	37.59	1533.71	14	-0.1	767.862	2	34.48				403640	1455800	381570	5	F5:29630	P20210108_KO2.raw	3	0	0	0	1	1	1	890	903	Oxidation (M)	M9:Oxidation (M):0.00	PEAKS DB
64	44780	Q64727|VINC_MOUSE	K.TARELTPQVISAAR.I	Y	36.26	1511.84	14	5.3	504.957	3	52.87						6810100	6	F6:51495	P20210108_KO3.raw	1	0	0	0	0	0	1	667	680			PEAKS DB
64	44780	Q64727|VINC_MOUSE	K.NQGIEEALK.N	Y	35.55	1000.52	9	1.4	501.267	2	35.77	60792000	49352000	52084000	47465000	43393000	34460000	3	F3:31975	P20210108_BO3.raw	9	2	2	2	1	1	1	220	228			PEAKS DB
64	44780	Q64727|VINC_MOUSE	K.ELLPVLISAMK.I	Y	35.52	1212.72	11	1.3	607.366	2	58.36	28493000	19369000	122350	15648000			1	F1:58497	P20210108_BO1.raw	8	3	3	1	1	0	0	200	210			PEAKS DB
64	44780	Q64727|VINC_MOUSE	K.SLLDASEEAIK.K	Y	32.05	1174.61	11	2.1	588.312	2	48.81	5171500	8057400	10073000	10909000	4987700	9548000	3	F3:46173	P20210108_BO3.raw	8	1	1	1	3	1	1	721	731			PEAKS DB
64	44780	Q64727|VINC_MOUSE	K.GNDIIAAAK.R	Y	29.26	871.476	9	1.5	436.746	2	27.79		16229000	0	0	9372100	7678800	2	F2:23818	P20210108_BO2.raw	3	0	1	0	0	1	1	916	924			PEAKS DB
64	44780	Q64727|VINC_MOUSE	R.ELTPQVISAAR.I	Y	28.63	1183.66	11	-0.1	592.835	2	38.21				831080	14050000	12409000	5	F5:33346	P20210108_KO2.raw	3	0	0	0	1	1	1	670	680			PEAKS DB
64	44780	Q64727|VINC_MOUSE	K.AASDELSK.T	Y	28.51	819.397	8	-5.5	410.704	2	15.2	0	0	0		667830		3	F3:8948	P20210108_BO3.raw	1	0	0	0	0	1	0	785	792			PEAKS DB
64	44780	Q64727|VINC_MOUSE	K.AGEVINQPMMM(+15.99)AAR.Q	Y	28.19	1533.71	14	0.5	767.863	2	34.99				691190	2125800		5	F5:30190	P20210108_KO2.raw	2	0	0	0	1	1	0	890	903	Oxidation (M)	M11:Oxidation (M):9.34	PEAKS DB
64	44780	Q64727|VINC_MOUSE	R.QILDEAGK.V	Y	24.66	872.46	8	-1.7	437.237	2	24.52		0			4906900	5422600	5	F5:18683	P20210108_KO2.raw	2	0	0	0	0	1	1	301	308			PEAKS DB
64	44780	Q64727|VINC_MOUSE	R.EVENSEDPK.F	Y	24.16	1045.46	9	-1.1	523.735	2	12.55	204490						1	F1:7834	P20210108_BO1.raw	1	1	0	0	0	0	0	770	778			PEAKS DB
64	44780	Q64727|VINC_MOUSE	K.DEEFPEQK.A	Y	24.02	1020.44	8	3.1	511.229	2	23.53				1598300			4	F4:17455	P20210108_KO1.raw	1	0	0	0	1	0	0	882	889			PEAKS DB
64	44780	Q64727|VINC_MOUSE	K.AGEVINQPMM(+15.99)MAAR.Q	Y	22.87	1533.71	14	0.5	767.863	2	36.17					1398900		5	F5:31452	P20210108_KO2.raw	1	0	0	0	0	1	0	890	903	Oxidation (M)	M10:Oxidation (M):0.00	PEAKS DB
64	44780	Q64727|VINC_MOUSE	K.ASDEVTRLAK.E	Y	22.34	1088.58	10	2.7	363.869	3	46.19		26816000				29151000	6	F6:43371	P20210108_KO3.raw	4	0	2	0	0	0	2	957	966			PEAKS DB
64	44780	Q64727|VINC_MOUSE	R.EILGTC(+57.02)K.M	Y	21.45	819.416	7	0.5	410.716	2	25.54					0		5	F5:19696	P20210108_KO2.raw	0	0	0	0	0	0	0	320	326	Carbamidomethylation	C6:Carbamidomethylation:1000.00	PEAKS DB
64	44780	Q64727|VINC_MOUSE	K.TISPM(+15.99)VM(+15.99)DAK.A	Y	20.54	1123.53	10	2.6	562.771	2	20.07	0			1289500			1	F1:15618	P20210108_BO1.raw	1	0	0	0	1	0	0	793	802	Oxidation (M)	M5:Oxidation (M):1000.00;M7:Oxidation (M):1000.00	PEAKS DB
64	44780	Q64727|VINC_MOUSE	R.SLGEIAALTSK.L	Y	20.09	1088.61	11	5.1	545.314	2	49.65						0	6	F6:47903	P20210108_KO3.raw	0	0	0	0	0	0	0	434	444			PEAKS DB
105	44764	P27773|PDIA3_MOUSE	K.MDATANDVPSPYEVK.G	Y	75.48	1635.74	15	1.6	818.881	2	37.44	161840000	137240000	162620000	130390000	117030000	93877000	5	F5:33015	P20210108_KO2.raw	6	1	1	1	1	1	1	434	448			PEAKS DB
105	44764	P27773|PDIA3_MOUSE	K.VVVAENFDDIVNEEDK.D	Y	69.55	1833.86	16	-0.7	917.938	2	51.33	3735400	7173400	12127000	9060000	10619000	13434000	3	F3:49064	P20210108_BO3.raw	8	1	1	2	2	1	1	380	395			PEAKS DB
105	44764	P27773|PDIA3_MOUSE	K.M(+15.99)DATANDVPSPYEVK.G	Y	69.47	1651.74	15	1.8	826.879	2	32.75	18848000	15335000	19133000	12280000	10994000	7713300	6	F6:28335	P20210108_KO3.raw	6	1	1	1	1	1	1	434	448	Oxidation (M)	M1:Oxidation (M):1000.00	PEAKS DB
105	44764	P27773|PDIA3_MOUSE	K.VDC(+57.02)TANTNTC(+57.02)NK.Y	Y	65.8	1396.57	12	-0.9	699.292	2	10.87	10931000	10012000	9711900	9906700	6931400	8791400	3	F3:5140	P20210108_BO3.raw	7	1	2	1	1	1	1	83	94	Carbamidomethylation	C3:Carbamidomethylation:1000.00;C10:Carbamidomethylation:1000.00	PEAKS DB
105	44764	P27773|PDIA3_MOUSE	K.ALEQFLQEYFDGNLK.R	Y	62.46	1813.89	15	0.5	907.952	2	55.57		8686300	23083000	6538900	10696000	19912000	3	F3:53941	P20210108_BO3.raw	9	0	2	2	2	1	2	348	362			PEAKS DB
105	44764	P27773|PDIA3_MOUSE	K.YGVSGYPTLK.I	Y	58.93	1083.56	10	1	542.788	2	42.2	207370000	203670000	219620000	167220000	156330000	143100000	5	F5:38376	P20210108_KO2.raw	8	1	1	1	2	2	1	95	104			PEAKS DB
105	44764	P27773|PDIA3_MOUSE	K.DLLTAYYDVDYEK.N	Y	53.66	1606.74	13	-0.9	804.377	2	59.6		0	2125200	0		1196600	3	F3:57483	P20210108_BO3.raw	4	0	0	2	0	0	2	259	271			PEAKS DB
105	44764	P27773|PDIA3_MOUSE	K.SEPIPESNEGPVK.V	Y	49.84	1381.67	13	2.5	691.845	2	24.93	290950000	269470000	281240000	202280000	191870000	142790000	6	F6:19907	P20210108_KO3.raw	6	1	1	1	1	1	1	367	379			PEAKS DB
105	44764	P27773|PDIA3_MOUSE	K.FIQDSIFGLC(+57.02)PHMTEDNK.D	Y	49.15	2150.98	18	1.1	718	3	51.45					26041000	6939600	6	F6:49959	P20210108_KO3.raw	2	0	0	0	0	1	1	235	252	Carbamidomethylation	C10:Carbamidomethylation:1000.00	PEAKS DB
105	44764	P27773|PDIA3_MOUSE	K.GFPTIYFSPANK.K	Y	47.87	1340.68	12	3.6	671.348	2	53.1	50078000	0	60328000	43445000	35699000	40411000	5	F5:50372	P20210108_KO2.raw	5	1	0	1	1	1	1	449	460			PEAKS DB
105	44764	P27773|PDIA3_MOUSE	R.EATNPPIIQEEK.P	Y	45.48	1367.69	12	3.2	684.856	2	27.36	9796100	3829000	4687500	5669700	19068000	24963000	6	F6:22720	P20210108_KO3.raw	6	1	1	1	1	1	1	483	494			PEAKS DB
105	44764	P27773|PDIA3_MOUSE	K.DPNIVIAK.M	Y	38.74	868.502	8	1	435.259	2	32.3	0	474080000	587510000	470640000		464360000	2	F2:28209	P20210108_BO2.raw	4	0	1	1	1	0	1	426	433			PEAKS DB
105	44764	P27773|PDIA3_MOUSE	R.DGEEAGAYDGPR.T	Y	33.06	1235.51	12	-2.9	618.758	2	23.74	3090700						1	F1:19503	P20210108_BO1.raw	1	1	0	0	0	0	0	108	119			PEAKS DB
105	44764	P27773|PDIA3_MOUSE	R.EATNPPIIQEEKPK.K	Y	29.45	1592.84	14	2.5	531.956	3	37.84					15761000	13234000	5	F5:33213	P20210108_KO2.raw	2	0	0	0	0	1	1	483	496			PEAKS DB
105	44764	P27773|PDIA3_MOUSE	E.PIPESNEGPVK.V	Y	27.46	1165.6	11	5	583.809	2	25.94		192720		336120			2	F2:21568	P20210108_BO2.raw	2	0	1	0	1	0	0	369	379			PEAKS DB
105	44764	P27773|PDIA3_MOUSE	K.GIVPLAK.V	Y	24.63	696.453	7	2.2	697.462	1	34.49	278090000	268610000	309990000	231690000	192390000	202640000	6	F6:30878	P20210108_KO3.raw	9	1	1	2	2	1	2	76	82			PEAKS DB
105	44764	P27773|PDIA3_MOUSE	K.TVAYTEK.K	Y	22.44	810.412	7	-0.1	406.213	2	17.48				11556000	4379600		4	F4:11040	P20210108_KO1.raw	2	0	0	0	1	1	0	219	225			PEAKS DB
105	44764	P27773|PDIA3_MOUSE	K.FLDAGHK.L	Y	18.9	786.402	7	1.1	394.209	2	43.53			9688800				3	F3:41273	P20210108_BO3.raw	1	0	0	1	0	0	0	290	296			PEAKS DB
36	44822	P09411|PGK1_MOUSE	K.DC(+57.02)VGPEVENAC(+57.02)ANPAAGTVILLENLR.F	Y	78.72	2781.34	26	2.8	1391.68	2	54.66				2863200	16569000	14258000	5	F5:52126	P20210108_KO2.raw	4	0	0	0	1	2	1	98	123	Carbamidomethylation	C2:Carbamidomethylation:1000.00;C11:Carbamidomethylation:1000.00	PEAKS DB
36	44822	P09411|PGK1_MOUSE	K.TGQATVASGIPAGWMGLDC(+57.02)GTESSK.K	Y	74.1	2480.13	25	1.6	827.719	3	51.91	15441000	18452000	23040000	26229000	24705000	22407000	1	F1:51742	P20210108_BO1.raw	12	2	2	2	2	2	2	298	322	Carbamidomethylation	C19:Carbamidomethylation:1000.00	PEAKS DB
36	44822	P09411|PGK1_MOUSE	K.TGQATVASGIPAGWM(+15.99)GLDC(+57.02)GTESSK.K	Y	68.4	2496.13	25	0.4	833.05	3	47.77	2283800	2710500	1657700	3529500	4451500	2937700	5	F5:44264	P20210108_KO2.raw	6	1	1	1	1	1	1	298	322	Oxidation (M); Carbamidomethylation	M15:Oxidation (M):1000.00;C19:Carbamidomethylation:1000.00	PEAKS DB
36	44822	P09411|PGK1_MOUSE	K.YSLEPVAAELK.S	Y	61.94	1218.65	11	1.4	610.333	2	51.02	171450000	203570000	225490000	230950000	243130000	249020000	5	F5:48077	P20210108_KO2.raw	7	1	1	1	1	1	2	76	86			PEAKS DB
36	44822	P09411|PGK1_MOUSE	K.ITLPVDFVTADK.F	Y	49.04	1317.72	12	1.9	659.868	2	53.17	92310000	109700000	132560000	139610000	119730000	149030000	5	F5:50345	P20210108_KO2.raw	6	1	1	1	1	1	1	280	291			PEAKS DB
36	44822	P09411|PGK1_MOUSE	K.FC(+57.02)LDNGAK.S	Y	46.35	923.417	8	-0.1	462.716	2	30.97	147440000	85142000	98647000	155940000	163350000	124120000	5	F5:25713	P20210108_KO2.raw	6	1	1	1	1	1	1	49	56	Carbamidomethylation	C2:Carbamidomethylation:1000.00	PEAKS DB
36	44822	P09411|PGK1_MOUSE	K.VLNNM(+15.99)EIGTSLYDEEGAK.I	Y	43.04	1997.93	18	2.4	999.972	2	42.26				511670	1239400		5	F5:38282	P20210108_KO2.raw	2	0	0	0	1	1	0	247	264	Oxidation (M)	M5:Oxidation (M):1000.00	PEAKS DB
36	44822	P09411|PGK1_MOUSE	K.SLMDEVVK.A	Y	42.88	919.468	8	2.8	460.743	2	47.05	202000000	236620000	233130000	258460000	365430000	246570000	6	F6:45017	P20210108_KO3.raw	9	1	1	2	1	2	2	354	361			PEAKS DB
36	44822	P09411|PGK1_MOUSE	K.AGGFLMK.K	Y	42.12	722.379	7	-0.2	362.197	2	42.23	197160000	178890000	196550000	218560000	177420000	187130000	4	F4:38198	P20210108_KO1.raw	11	2	1	2	2	2	2	185	191			PEAKS DB
36	44822	P09411|PGK1_MOUSE	K.SLM(+15.99)DEVVK.A	Y	41.66	935.463	8	2.3	468.74	2	28.31	21182000	51841000	55805000	50671000	47782000	15709000	4	F4:23688	P20210108_KO1.raw	10	1	2	2	2	2	1	354	361	Oxidation (M)	M3:Oxidation (M):1000.00	PEAKS DB
36	44822	P09411|PGK1_MOUSE	K.ELNYFAK.A	Y	40.89	883.444	7	3.9	884.455	1	45.21	219720000	211580000	224250000	392940000	356480000	190280000	1	F1:44969	P20210108_BO1.raw	12	3	1	2	2	3	1	193	199			PEAKS DB
36	44822	P09411|PGK1_MOUSE	K.NNQITNNQRIK.A	Y	40.48	1341.71	11	0.8	671.864	2	37.64	27741000	36973000	658090000	30332000	15040000	108740000	4	F4:34026	P20210108_KO1.raw	8	1	1	2	1	1	2	31	41			PEAKS DB
36	44822	P09411|PGK1_MOUSE	K.IQLINNMLDK.V	Y	38.45	1200.65	10	1.6	601.335	2	51.61	145480000	148120000	307140000	183790000	145840000	155010000	6	F6:50141	P20210108_KO3.raw	7	1	1	2	1	1	1	221	230			PEAKS DB
36	44822	P09411|PGK1_MOUSE	K.AAVPSIK.F	Y	35.04	684.417	7	-1.3	343.215	2	25.12	710110000	383810000	396090000	399520000	351680000	299580000	3	F3:19841	P20210108_BO3.raw	13	3	2	2	2	2	2	42	48			PEAKS DB
36	44822	P09411|PGK1_MOUSE	L.PGVDALSNV	Y	34.27	870.445	9	-3	871.449	1	51.94		1826600		2911100	1102300		5	F5:49032	P20210108_KO2.raw	4	0	1	0	2	1	0	409	417			PEAKS DB
36	44822	P09411|PGK1_MOUSE	K.TGQATVASGIPAGWMGLDC(+57.02)GTESSKK.Y	Y	34.02	2608.23	26	4.7	870.42	3	50.6					12900000	12862000	6	F6:48391	P20210108_KO3.raw	2	0	0	0	0	1	1	298	323	Carbamidomethylation	C19:Carbamidomethylation:1000.00	PEAKS DB
36	44822	P09411|PGK1_MOUSE	K.YAEAVGRAK.Q	Y	33.3	963.514	9	1.2	482.765	2	19.9			5471900	7175200	6091600	4394100	6	F6:14206	P20210108_KO3.raw	8	0	0	3	1	1	3	324	332			PEAKS DB
36	44822	P09411|PGK1_MOUSE	K.NNQITNNQR.I	Y	32.52	1100.53	9	-1.5	551.273	2	12.76	10788000	5638300	3847900	5493300	11209000	15006000	6	F6:6849	P20210108_KO3.raw	6	1	1	1	1	1	1	31	39			PEAKS DB
36	44822	P09411|PGK1_MOUSE	R.VDFNVPMK.N	Y	31.11	948.474	8	4.9	475.247	2	45.89	31438000				62536000	0	5	F5:41772	P20210108_KO2.raw	3	1	0	0	0	2	0	23	30			PEAKS DB
36	44822	P09411|PGK1_MOUSE	K.IQLINNM(+15.99)LDK.V	Y	30.95	1216.65	10	0.6	609.332	2	41.25	23302000	21216000	25071000	25557000	27872000	15942000	3	F3:37774	P20210108_BO3.raw	9	1	2	1	1	3	1	221	230	Oxidation (M)	M7:Oxidation (M):1000.00	PEAKS DB
36	44822	P09411|PGK1_MOUSE	K.YAEAVGR.A	Y	30.83	764.382	7	-0.1	383.198	2	18.16	26253000	26808000	25038000	37448000	97050000	130420000	6	F6:12264	P20210108_KO3.raw	7	1	1	1	1	2	1	324	330			PEAKS DB
36	44822	P09411|PGK1_MOUSE	K.VLNNMEIGTSLYDEEGAK.I	Y	30.23	1981.93	18	-3.4	991.969	2	51.41			1986500				3	F3:49369	P20210108_BO3.raw	1	0	0	1	0	0	0	247	264			PEAKS DB
36	44822	P09411|PGK1_MOUSE	K.AGGFLM(+15.99)K.K	Y	29.24	738.373	7	0.4	370.194	2	29.86	49394000		48169000	43981000	89676000	36623000	3	F3:25127	P20210108_BO3.raw	7	2	0	1	1	2	1	185	191	Oxidation (M)	M6:Oxidation (M):1000.00	PEAKS DB
36	44822	P09411|PGK1_MOUSE	V.P(+42.01)MPDKYSLEPVAAELK.S	Y	25.79	1828.93	16	9.8	610.656	3	51.54				1364700	1978800		4	F4:48627	P20210108_KO1.raw	2	0	0	0	1	1	0	71	86	Acetylation (N-term)	P1:Acetylation (N-term):1000.00	PEAKS DB
78	44781	P35564|CALX_MOUSE	K.IPNPDFFEDLEPFK.M	Y	82.13	1706.82	14	0.4	854.417	2	59.44		33176000	58665000	15847000	9647500	24511000	5	F5:56129	P20210108_KO2.raw	14	0	2	2	4	3	3	403	416			PEAKS DB
78	44781	P35564|CALX_MOUSE	K.SDAEEDGVTGSQDEEDSKPK.A	Y	65.51	2121.88	20	0.8	708.302	3	24.33	7447200	5028800	8230800	2813800	1386200	1989500	3	F3:18999	P20210108_BO3.raw	6	1	1	1	1	1	1	553	572			PEAKS DB
78	44781	P35564|CALX_MOUSE	K.IADPDAVKPDDWDEDAPSK.I	Y	63.61	2082.94	19	0.7	695.32	3	47.07	14071000	20331000	25631000	12326000	7375400	13391000	2	F2:45930	P20210108_BO2.raw	6	1	1	1	1	1	1	294	312			PEAKS DB
78	44781	P35564|CALX_MOUSE	K.TPYTIMFGPDK.C	Y	55.33	1268.61	11	1.5	635.314	2	52.6	88290000	69656000	79962000	0	50888000	50939000	3	F3:50581	P20210108_BO3.raw	5	1	1	1	0	1	1	184	194			PEAKS DB
78	44781	P35564|CALX_MOUSE	K.QKS(+79.97)DAEEDGVTGS(+79.97)QDEEDSKPK.A	Y	54.82	2537.97	22	0.1	846.997	3	16.46	16591000	17365000	17690000	10631000	9411300	2825100	2	F2:11343	P20210108_BO2.raw	6	1	1	1	1	1	1	551	572	Phosphorylation (STY)	S3:Phosphorylation (STY):13.67;S13:Phosphorylation (STY):7.32	PEAKS DB
78	44781	P35564|CALX_MOUSE	K.AEEDEILNRS(+79.97)PR.N	Y	54.16	1507.67	12	0.1	754.841	2	33.37	12964000	2836900			10714000	10931000	1	F1:30611	P20210108_BO1.raw	4	1	1	0	0	1	1	573	584	Phosphorylation (STY)	S10:Phosphorylation (STY):1000.00	PEAKS DB
78	44781	P35564|CALX_MOUSE	K.SDAEEDGVTGS(+79.97)QDEEDSKPK.A	Y	53.91	2201.85	20	0.3	734.957	3	16.71	3800800	4907200	4772400	2738600			2	F2:11346	P20210108_BO2.raw	5	1	2	1	1	0	0	553	572	Phosphorylation (STY)	S11:Phosphorylation (STY):7.32	PEAKS DB
78	44781	P35564|CALX_MOUSE	K.QSNAMEYK.K	Y	47.01	969.423	8	0.1	485.719	2	21.69	29280000	34860000	33136000	29159000	19571000	21263000	5	F5:15411	P20210108_KO2.raw	7	1	1	1	2	1	1	509	516			PEAKS DB
78	44781	P35564|CALX_MOUSE	K.SDASTPPSPK.V	Y	44.9	985.472	10	-0.1	493.743	2	12.21	89754000	90040000	91591000	48243000	45664000	57009000	5	F5:5968	P20210108_KO2.raw	7	1	1	1	1	1	2	49	58			PEAKS DB
78	44781	P35564|CALX_MOUSE	R.VVDDWANDGWGLK.K	Y	43.29	1473.69	13	0.6	737.852	2	52.63					0	0	6	F6:51239	P20210108_KO3.raw	0	0	0	0	0	0	0	447	459			PEAKS DB
78	44781	P35564|CALX_MOUSE	K.TAELSLDQFHDK.T	Y	41.94	1402.67	12	1.9	468.566	3	49.21				63108000			4	F4:47486	P20210108_KO1.raw	2	0	0	0	2	0	0	172	183			PEAKS DB
78	44781	P35564|CALX_MOUSE	K.TPYTIM(+15.99)FGPDK.C	Y	41.75	1284.61	11	0.4	643.311	2	46.83	8499800	6614900	10853000	4327000	2443400	2865000	6	F6:44529	P20210108_KO3.raw	7	1	1	1	1	1	2	184	194	Oxidation (M)	M6:Oxidation (M):1000.00	PEAKS DB
78	44781	P35564|CALX_MOUSE	K.C(+57.02)ESAPGC(+57.02)GVWQRPMIDNPNYK.G	Y	40.59	2478.09	21	-1.9	827.035	3	54.43		3658700	4358600	2899400	990770	4239000	2	F2:54006	P20210108_BO2.raw	5	0	1	1	1	1	1	361	381	Carbamidomethylation	C1:Carbamidomethylation:1000.00;C7:Carbamidomethylation:1000.00	PEAKS DB
78	44781	P35564|CALX_MOUSE	K.TDAPQPDVK.D	Y	40.09	969.477	9	-1.5	485.745	2	16.13	2252800	2316900	2376000				3	F3:9672	P20210108_BO3.raw	3	1	1	1	0	0	0	518	526			PEAKS DB
78	44781	P35564|CALX_MOUSE	K.DDTDDEIAK.Y	Y	38.16	1020.42	9	1.4	511.22	2	17.17	28925000	35041000	36777000	23493000	16143000		3	F3:11407	P20210108_BO3.raw	5	1	1	1	1	1	0	92	100			PEAKS DB
78	44781	P35564|CALX_MOUSE	K.TGVYEEK.H	Y	31.57	824.392	7	1.1	825.4	1	20.95	11352000	131890000	125130000	7370600	64694000		1	F1:16838	P20210108_BO1.raw	7	2	1	1	1	2	0	212	218			PEAKS DB
78	44781	P35564|CALX_MOUSE	K.QKS(+79.97)DAEEDGVTGSQDEEDSKPK.A	Y	30.57	2458	22	3	820.344	3	25.79	4411900	4766700	5810900				3	F3:20316	P20210108_BO3.raw	3	1	1	1	0	0	0	551	572	Phosphorylation (STY)	S3:Phosphorylation (STY):4.14	PEAKS DB
78	44781	P35564|CALX_MOUSE	R.EIEDPEDR.K	Y	27.67	1001.43	8	-0.1	501.722	2	21.69	4358900						1	F1:17277	P20210108_BO1.raw	1	1	0	0	0	0	0	276	283			PEAKS DB
78	44781	P35564|CALX_MOUSE	K.SDAEEDGVTGSQDEEDS(+79.97)KPK.A	Y	19.6	2201.85	20	1	734.957	3	15.81						0	6	F6:9841	P20210108_KO3.raw	0	0	0	0	0	0	0	553	572	Phosphorylation (STY)	S17:Phosphorylation (STY):0.00	PEAKS DB
37	44786	P38647|GRP75_MOUSE	R.VINEPTAAALAYGLDK.S	Y	65.43	1644.87	16	2.7	823.446	2	50.9				3291900	39321000	40528000	6	F6:49282	P20210108_KO3.raw	3	0	0	0	1	1	1	219	234			PEAKS DB
37	44786	P38647|GRP75_MOUSE	K.LLGQFTLIGIPPAPR.G	Y	62.55	1591.94	15	0.5	796.98	2	59.5	5044900	5471400	5436000	6958800	18541000	22794000	6	F6:57629	P20210108_KO3.raw	8	1	1	1	1	2	2	499	513			PEAKS DB
37	44786	P38647|GRP75_MOUSE	R.QAVTNPNNTFYATK.R	Y	58.27	1567.76	14	1.2	784.89	2	32.09	8980300	5459100	0				1	F1:29231	P20210108_BO1.raw	2	1	1	0	0	0	0	108	121			PEAKS DB
37	44786	P38647|GRP75_MOUSE	K.VQQTVQDLFGRAPSK.A	Y	54.96	1672.89	15	2.8	558.639	3	49.8		4742900	223440000		200020000	198870000	5	F5:45726	P20210108_KO2.raw	15	0	3	5	0	2	5	395	409			PEAKS DB
37	44786	P38647|GRP75_MOUSE	K.STNGDTFLGGEDFDQALLR.H	Y	51.54	2054.95	19	1.1	1028.49	2	53.59						7851200	6	F6:52247	P20210108_KO3.raw	1	0	0	0	0	0	1	266	284			PEAKS DB
37	44786	P38647|GRP75_MOUSE	K.MASEREGSGSSGTGEQK.E	Y	50.92	1696.73	17	1.2	566.585	3	21.92	18312000	25294000		23231000	17545000	21950000	6	F6:16334	P20210108_KO3.raw	6	1	2	0	1	1	1	655	671			PEAKS DB
37	44786	P38647|GRP75_MOUSE	K.LYSPSQIGAFVLMK.M	Y	48.87	1552.83	14	-1.8	777.422	2	59.39				4748200	5162900	11580000	6	F6:57691	P20210108_KO3.raw	9	0	0	0	3	2	4	160	173			PEAKS DB
37	44786	P38647|GRP75_MOUSE	K.DAGQISGLNVLR.V	Y	46.52	1241.67	12	-0.9	621.843	2	50.17					68559000		5	F5:47008	P20210108_KO2.raw	1	0	0	0	0	1	0	207	218			PEAKS DB
37	44786	P38647|GRP75_MOUSE	K.RQAVTNPNNTFYATK.R	Y	46.35	1723.86	15	-1.6	862.938	2	40.89			48425000		52709000	50526000	3	F3:37367	P20210108_BO3.raw	11	0	0	1	0	7	3	107	121			PEAKS DB
37	44786	P38647|GRP75_MOUSE	R.QAASSLQQASLK.L	Y	46.26	1230.66	12	1.9	616.337	2	23.8					12470000	12173000	6	F6:18539	P20210108_KO3.raw	2	0	0	0	0	1	1	635	646			PEAKS DB
37	44786	P38647|GRP75_MOUSE	K.VC(+57.02)QGEREMAGDNK.L	Y	46.03	1492.64	13	3.4	747.33	2	29.31	52208000	5535700	70866000	61541000	56449000	56310000	6	F6:24737	P20210108_KO3.raw	14	2	2	4	2	2	2	486	498	Carbamidomethylation	C2:Carbamidomethylation:1000.00	PEAKS DB
37	44786	P38647|GRP75_MOUSE	K.ETAENYLGHTAK.N	Y	43	1332.63	12	3.5	667.325	2	47.98		14688000	35970000	4297500	10501000	19580000	6	F6:46088	P20210108_KO3.raw	9	0	1	2	2	1	3	176	187			PEAKS DB
37	44786	P38647|GRP75_MOUSE	K.NAVITVPAYFNDSQRQATK.D	N	42.7	2122.08	19	1.2	708.368	3	47.9		0	20477000		19094000	18333000	5	F5:44534	P20210108_KO2.raw	8	0	0	4	0	3	1	188	206			PEAKS DB
37	44786	P38647|GRP75_MOUSE	R.YDDPEVQK.D	Y	42.18	992.445	8	-0.4	497.23	2	18.37						0	6	F6:12613	P20210108_KO3.raw	0	0	0	0	0	0	0	128	135			PEAKS DB
37	44786	P38647|GRP75_MOUSE	K.AMQDAEVSK.S	Y	40.81	977.449	9	-0.2	489.732	2	14.95	85292000	96453000	99767000	88495000	76169000	76522000	6	F6:8928	P20210108_KO3.raw	6	1	1	1	1	1	1	369	377			PEAKS DB
37	44786	P38647|GRP75_MOUSE	K.DDIENMVK.N	Y	38.44	962.438	8	1.7	482.227	2	38.99	52768000	0	64762000	55730000	51807000	0	3	F3:35459	P20210108_BO3.raw	4	1	0	1	1	1	0	556	563			PEAKS DB
37	44786	P38647|GRP75_MOUSE	K.LFEMAYK.K	Y	37.36	900.442	7	1.3	901.45	1	51.75	29052000	34887000	31695000	29456000	27619000	30733000	1	F1:51604	P20210108_BO1.raw	7	2	1	1	1	1	1	647	653			PEAKS DB
37	44786	P38647|GRP75_MOUSE	K.DQLPADEC(+57.02)NK.L	Y	36.29	1188.51	10	0.5	595.262	2	16.84	142410000	145800000	150660000	128110000	120750000	107370000	3	F3:10949	P20210108_BO3.raw	6	1	1	1	1	1	1	601	610	Carbamidomethylation	C8:Carbamidomethylation:1000.00	PEAKS DB
37	44786	P38647|GRP75_MOUSE	K.LINRNTTIPTK.K	Y	34.64	1269.74	11	-0.3	424.254	3	39.04	162650000	204750000	188080000		120770000	132630000	3	F3:34790	P20210108_BO3.raw	6	1	2	1	0	1	1	457	467			PEAKS DB
37	44786	P38647|GRP75_MOUSE	K.VLENAEGAR.T	Y	34.24	957.488	9	-0.2	479.751	2	17.5	25282000		9719500	17662000	67582000	70564000	5	F5:11319	P20210108_KO2.raw	5	1	0	1	1	1	1	77	85			PEAKS DB
37	44786	P38647|GRP75_MOUSE	K.DNMALQR.V	Y	32.53	846.402	7	-0.9	424.208	2	22.7			38696000	37771000	79341000	71593000	4	F4:16410	P20210108_KO1.raw	4	0	0	1	1	1	1	301	307			PEAKS DB
37	44786	P38647|GRP75_MOUSE	K.RTIAPC(+57.02)QK.A	Y	31.95	972.518	8	-0.3	487.266	2	36.99	0	52474000	53445000		8039500	54094000	6	F6:33258	P20210108_KO3.raw	7	0	1	3	0	1	2	361	368	Carbamidomethylation	C6:Carbamidomethylation:1000.00	PEAKS DB
37	44786	P38647|GRP75_MOUSE	K.AM(+15.99)QDAEVSK.S	Y	30.36	993.444	9	-1.8	497.728	2	11.22	2673000	3758600	2955900	2579000	2050000	2372600	5	F5:4941	P20210108_KO2.raw	6	1	1	1	1	1	1	369	377	Oxidation (M)	M2:Oxidation (M):1000.00	PEAKS DB
37	44786	P38647|GRP75_MOUSE	K.DNM(+15.99)ALQR.V	Y	29.19	862.397	7	-0.9	432.205	2	14.48				11162000	8821100	0	5	F5:7976	P20210108_KO2.raw	2	0	0	0	1	1	0	301	307	Oxidation (M)	M3:Oxidation (M):1000.00	PEAKS DB
37	44786	P38647|GRP75_MOUSE	R.TTPSVVAFTADGER.L	Y	27.8	1449.71	14	8.5	725.868	2	45.08						1184700	6	F6:42513	P20210108_KO3.raw	1	0	0	0	0	0	1	86	99			PEAKS DB
37	44786	P38647|GRP75_MOUSE	K.DDIENM(+15.99)VK.N	Y	26.61	978.433	8	-1.1	490.223	2	22.1			4183400				3	F3:16301	P20210108_BO3.raw	1	0	0	1	0	0	0	556	563	Oxidation (M)	M6:Oxidation (M):1000.00	PEAKS DB
37	44786	P38647|GRP75_MOUSE	N.RNTTIPTK.K	N	26.27	929.529	8	1.9	310.851	3	44.41	0	123090000	119340000	68585000		91727000	2	F2:44125	P20210108_BO2.raw	4	0	1	1	1	0	1	460	467			PEAKS DB
37	44786	P38647|GRP75_MOUSE	R.TIAPC(+57.02)QK.A	Y	21.93	816.416	7	-0.3	409.215	2	14.6		2511400	1282000				2	F2:9178	P20210108_BO2.raw	2	0	1	1	0	0	0	362	368	Carbamidomethylation	C5:Carbamidomethylation:1000.00	PEAKS DB
37	44786	P38647|GRP75_MOUSE	K.RETGVDLTK.D	Y	19.17	1017.55	9	-1	340.189	3	46.38		1092600				807960	2	F2:44872	P20210108_BO2.raw	2	0	1	0	0	0	1	292	300			PEAKS DB
102	44779	Q8CGC7|SYEP_MOUSE	K.SQGSGLSSGGAGEGQGPK.K	Y	69.04	1559.72	18	-0.1	780.866	2	15.27	26033000	30736000	28628000	24739000	22727000	21675000	5	F5:8651	P20210108_KO2.raw	10	1	2	2	2	2	1	992	1009			PEAKS DB
102	44779	Q8CGC7|SYEP_MOUSE	K.EVVPVNVLDAQEEMK.E	Y	65.27	1698.85	15	0.2	850.432	2	51.29	11164000	14524000	17317000		11221000	13245000	1	F1:51086	P20210108_BO1.raw	5	1	1	1	0	1	1	514	528			PEAKS DB
102	44779	Q8CGC7|SYEP_MOUSE	K.SLTGIEYKPVSATGAEDK.D	Y	63.82	1864.94	18	1.4	933.48	2	49.81		713670		2172000	3250000		2	F2:48839	P20210108_BO2.raw	3	0	1	0	1	1	0	944	961			PEAKS DB
102	44779	Q8CGC7|SYEP_MOUSE	K.SSSNTVESTSLYNK.V	Y	63.14	1515.71	14	1	758.861	2	27.81	29052000	47719000	28634000	22587000	20882000	16342000	1	F1:24392	P20210108_BO1.raw	12	1	2	3	2	3	1	816	829			PEAKS DB
102	44779	Q8CGC7|SYEP_MOUSE	K.SQGSGLSSGGAGEGQGPKK.Q	Y	60.73	1687.81	19	0	563.611	3	24.36	15770000	9968400			10199000		5	F5:18456	P20210108_KO2.raw	3	1	1	0	0	1	0	992	1010			PEAKS DB
102	44779	Q8CGC7|SYEP_MOUSE	K.AYVDDTPAEQMK.A	Y	59.53	1366.61	12	1.3	684.312	2	30.37	56670000	45579000	50529000	43694000	38532000	25204000	4	F4:25115	P20210108_KO1.raw	6	1	1	1	1	1	1	289	300			PEAKS DB
102	44779	Q8CGC7|SYEP_MOUSE	K.AYVDDTPAEQM(+15.99)K.A	Y	57.19	1382.6	12	1	692.309	2	20.76	5272200	5949000	4901600	3974800	3651100	2317500	3	F3:14712	P20210108_BO3.raw	6	1	1	1	1	1	1	289	300	Oxidation (M)	M11:Oxidation (M):1000.00	PEAKS DB
102	44779	Q8CGC7|SYEP_MOUSE	K.MTARDQDVEPGAPSMGAK.S	Y	49.47	1859.85	18	2.4	620.959	3	37.5	0	0	34776000	29803000	20612000	35919000	2	F2:34750	P20210108_BO2.raw	4	0	0	1	1	1	1	1460	1477			PEAKS DB
102	44779	Q8CGC7|SYEP_MOUSE	K.TELAEPIAIRPTSETVMYPAYAK.W	Y	47.65	2550.3	23	4.7	851.113	3	54.38		4394200	4544600			1913300	3	F3:52627	P20210108_BO3.raw	3	0	1	1	0	0	1	1110	1132			PEAKS DB
102	44779	Q8CGC7|SYEP_MOUSE	K.FVELPGAEMGK.V	Y	43.17	1176.58	11	3	589.302	2	47.6	42976000	46790000	48500000	41979000	37680000	38823000	5	F5:43961	P20210108_KO2.raw	6	1	1	1	1	1	1	187	197			PEAKS DB
102	44779	Q8CGC7|SYEP_MOUSE	R.DQDVEPGAPSMGAK.S	Y	42.81	1400.62	14	2.8	701.321	2	23.05	427850		0	0	0	0	6	F6:17797	P20210108_KO3.raw	1	1	0	0	0	0	0	1464	1477			PEAKS DB
102	44779	Q8CGC7|SYEP_MOUSE	K.GSQFGQSC(+57.02)C(+57.02)LR.A	Y	42.32	1298.55	11	1.7	650.283	2	30.3	4920300	1494600	3068800	4658700	13935000	8529000	4	F4:24874	P20210108_KO1.raw	7	1	1	1	1	2	1	329	339	Carbamidomethylation	C8:Carbamidomethylation:1000.00;C9:Carbamidomethylation:1000.00	PEAKS DB
102	44779	Q8CGC7|SYEP_MOUSE	K.FYTLFGR.S	Y	40.93	902.465	7	0.7	452.24	2	59.37						7400500	6	F6:57587	P20210108_KO3.raw	4	0	0	0	0	0	4	1504	1510			PEAKS DB
102	44779	Q8CGC7|SYEP_MOUSE	K.MC(+57.02)EIVFEDPK.T	Y	34.05	1266.56	10	-0.2	634.288	2	51.83	2278300			6848000			4	F4:49151	P20210108_KO1.raw	3	2	0	0	1	0	0	1251	1260	Carbamidomethylation	C2:Carbamidomethylation:1000.00	PEAKS DB
102	44779	Q8CGC7|SYEP_MOUSE	R.ATVAPDK.K	Y	30.6	700.375	7	-4.5	351.193	2	11.57				0	565380	502970	5	F5:5303	P20210108_KO2.raw	2	0	0	0	0	1	1	174	180			PEAKS DB
102	44779	Q8CGC7|SYEP_MOUSE	K.ITSLDAK.L	Y	30.55	746.417	7	-0.7	747.424	1	20.45		1342300		719770			4	F4:14154	P20210108_KO1.raw	2	0	1	0	1	0	0	587	593			PEAKS DB
102	44779	Q8CGC7|SYEP_MOUSE	K.PVWYSPK.V	Y	30.04	875.454	7	1.5	438.735	2	43.67	23049000	32822000	34693000	20913000	25270000	27090000	6	F6:41094	P20210108_KO3.raw	6	1	1	1	1	1	1	543	549			PEAKS DB
102	44779	Q8CGC7|SYEP_MOUSE	K.MTARDQDVEPGAPSM(+15.99)GAK.S	Y	28.65	1875.85	18	-0.4	626.289	3	28.61		4368300	9376700		3122600		3	F3:23374	P20210108_BO3.raw	3	0	1	1	0	1	0	1460	1477	Oxidation (M)	M15:Oxidation (M):31.13	PEAKS DB
102	44779	Q8CGC7|SYEP_MOUSE	K.VIDPVAPR.Y	Y	28.59	865.502	8	0.7	433.759	2	29.74					37890000	32717000	5	F5:24453	P20210108_KO2.raw	2	0	0	0	0	1	1	499	506			PEAKS DB
102	44779	Q8CGC7|SYEP_MOUSE	K.EMPTSGSK.E	Y	28.43	835.375	8	-1	418.694	2	12.91			2808100	3037000	2280500	2636300	4	F4:6354	P20210108_KO1.raw	4	0	0	1	1	1	1	709	716			PEAKS DB
102	44779	Q8CGC7|SYEP_MOUSE	K.FVELPGAEM(+15.99)GK.V	Y	26.44	1192.58	11	5.5	597.3	2	38.17			0	0	9563200		3	F3:34266	P20210108_BO3.raw	1	0	0	0	0	1	0	187	197	Oxidation (M)	M9:Oxidation (M):1000.00	PEAKS DB
102	44779	Q8CGC7|SYEP_MOUSE	K.TGQEYKPGNPSAAAVQTVSTK.S	Y	25.37	2133.07	21	3.2	712.033	3	38.18						11054000	6	F6:34720	P20210108_KO3.raw	2	0	0	0	0	0	2	795	815			PEAKS DB
102	44779	Q8CGC7|SYEP_MOUSE	K.PVSATGAEDK.D	Y	21.45	973.472	10	-0.3	487.743	2	12.36						1189400	6	F6:6330	P20210108_KO3.raw	1	0	0	0	0	0	1	952	961			PEAKS DB
332	44775	Q9WTQ5-2|AKA12_MOUSE	K.GPSEAPQEAEAEEGATSDGEK.K	Y	77.51	2087.88	21	1.3	1044.95	2	22.23			742200	1072500	1131100	196310	5	F5:16113	P20210108_KO2.raw	6	0	0	1	2	2	1	463	483			PEAKS DB
332	44775	Q9WTQ5-2|AKA12_MOUSE	K.DITAEATPALAQTLPGGK.D	Y	65.3	1752.93	18	3.5	877.473	2	46.6	2266800			3111900		1966800	1	F1:45572	P20210108_BO1.raw	3	1	0	0	1	0	1	815	832			PEAKS DB
332	44775	Q9WTQ5-2|AKA12_MOUSE	K.ALGSLEGSPSLPDQDK.A	Y	64.53	1612.79	16	2.9	807.407	2	37.73		4868000	5430000		5592100	4734100	6	F6:34194	P20210108_KO3.raw	4	0	1	1	0	1	1	1243	1258			PEAKS DB
332	44775	Q9WTQ5-2|AKA12_MOUSE	K.AQTEEDDLQEPKGDLTES	Y	61.14	2003.88	18	3.6	1002.95	2	30.48	1838500	1354900	1878200	1923800	1752000	1134900	5	F5:25071	P20210108_KO2.raw	6	1	1	1	1	1	1	1562	1579			PEAKS DB
332	44775	Q9WTQ5-2|AKA12_MOUSE	K.AEVGQEGEAGQFDGEK.V	Y	60.84	1649.72	16	2.8	825.868	2	25.81	1306100			2082500	2005900		4	F4:20023	P20210108_KO1.raw	3	1	0	0	1	1	0	1122	1137			PEAKS DB
332	44775	Q9WTQ5-2|AKA12_MOUSE	K.GESSASSPEEPEEIAC(+57.02)LEK.G	Y	54.21	2047.89	19	2	1024.95	2	40.11				1389900	1040000	1105800	6	F6:37086	P20210108_KO3.raw	3	0	0	0	1	1	1	444	462	Carbamidomethylation	C16:Carbamidomethylation:1000.00	PEAKS DB
332	44775	Q9WTQ5-2|AKA12_MOUSE	K.AQTEEDDLQEPK.G	Y	53.88	1401.63	12	1.3	701.821	2	21.75	801670	568690	927160	1221100	666410	1186200	3	F3:15887	P20210108_BO3.raw	6	1	1	1	1	1	1	1562	1573			PEAKS DB
332	44775	Q9WTQ5-2|AKA12_MOUSE	K.PLESPTSPVSNETTSSFK.K	Y	53.31	1906.92	18	0.7	954.466	2	36.85		843140		1034400	483380		2	F2:34059	P20210108_BO2.raw	3	0	1	0	1	1	0	162	179			PEAKS DB
332	44775	Q9WTQ5-2|AKA12_MOUSE	K.QAQSSTEIPLQAESGQGTEEEAAK.D	Y	52.08	2488.16	24	2.2	830.395	3	31.91			1137800	867660	624300		5	F5:26666	P20210108_KO2.raw	3	0	0	1	1	1	0	126	149			PEAKS DB
332	44775	Q9WTQ5-2|AKA12_MOUSE	K.EDSQVPATQTLQR.A	Y	43.35	1471.73	13	2.3	736.872	2	23.65	1028400	104580	867630	0	3567100	4084200	6	F6:18437	P20210108_KO3.raw	5	1	1	1	0	1	1	926	938			PEAKS DB
332	44775	Q9WTQ5-2|AKA12_MOUSE	K.LAETQEVPQEAEPVEELMK.T	Y	38.52	2169.05	19	3.8	1085.54	2	50.95				1238300	888630		4	F4:48018	P20210108_KO1.raw	2	0	0	0	1	1	0	326	344			PEAKS DB
332	44775	Q9WTQ5-2|AKA12_MOUSE	K.ESPDTNGPK.L	Y	28.32	943.425	9	-0.9	472.719	2	10.57				649220	567580	0	6	F6:4780	P20210108_KO3.raw	2	0	0	0	1	1	0	1539	1547			PEAKS DB
332	44775	Q9WTQ5-2|AKA12_MOUSE	K.GPSEAPQEAEAEEGAT(+79.97)SDGEK.K	Y	24.43	2167.84	21	-0.3	1084.93	2	20.5				309440			4	F4:14203	P20210108_KO1.raw	1	0	0	0	1	0	0	463	483	Phosphorylation (STY)	T16:Phosphorylation (STY):0.00	PEAKS DB
332	44775	Q9WTQ5-2|AKA12_MOUSE	K.SDTVQLLTVK.K	Y	22.84	1102.62	10	-1.1	552.318	2	49.93		1480200					2	F2:48907	P20210108_BO2.raw	1	0	1	0	0	0	0	70	79			PEAKS DB
332	44775	Q9WTQ5-2|AKA12_MOUSE	K.LTEEGDALK.E	Y	22.48	974.492	9	0.2	488.253	2	23.13				13315000		12541000	4	F4:17118	P20210108_KO1.raw	2	0	0	0	1	0	1	1548	1556			PEAKS DB
332	44775	Q9WTQ5-2|AKA12_MOUSE	K.EDSQVPATQTLQRAGPK.A	Y	22.04	1824.93	17	2	609.319	3	36.04			4883200				3	F3:31955	P20210108_BO3.raw	1	0	0	1	0	0	0	926	942			PEAKS DB
332	44776	Q9WTQ5|AKA12_MOUSE	K.GPSEAPQEAEAEEGATSDGEK.K	Y	77.51	2087.88	21	1.3	1044.95	2	22.23			742200	1072500	1131100	196310	5	F5:16113	P20210108_KO2.raw	6	0	0	1	2	2	1	568	588			PEAKS DB
332	44776	Q9WTQ5|AKA12_MOUSE	K.DITAEATPALAQTLPGGK.D	Y	65.3	1752.93	18	3.5	877.473	2	46.6	2266800			3111900		1966800	1	F1:45572	P20210108_BO1.raw	3	1	0	0	1	0	1	920	937			PEAKS DB
332	44776	Q9WTQ5|AKA12_MOUSE	K.ALGSLEGSPSLPDQDK.A	Y	64.53	1612.79	16	2.9	807.407	2	37.73		4868000	5430000		5592100	4734100	6	F6:34194	P20210108_KO3.raw	4	0	1	1	0	1	1	1348	1363			PEAKS DB
332	44776	Q9WTQ5|AKA12_MOUSE	K.AQTEEDDLQEPKGDLTES	Y	61.14	2003.88	18	3.6	1002.95	2	30.48	1838500	1354900	1878200	1923800	1752000	1134900	5	F5:25071	P20210108_KO2.raw	6	1	1	1	1	1	1	1667	1684			PEAKS DB
332	44776	Q9WTQ5|AKA12_MOUSE	K.AEVGQEGEAGQFDGEK.V	Y	60.84	1649.72	16	2.8	825.868	2	25.81	1306100			2082500	2005900		4	F4:20023	P20210108_KO1.raw	3	1	0	0	1	1	0	1227	1242			PEAKS DB
332	44776	Q9WTQ5|AKA12_MOUSE	K.GESSASSPEEPEEIAC(+57.02)LEK.G	Y	54.21	2047.89	19	2	1024.95	2	40.11				1389900	1040000	1105800	6	F6:37086	P20210108_KO3.raw	3	0	0	0	1	1	1	549	567	Carbamidomethylation	C16:Carbamidomethylation:1000.00	PEAKS DB
332	44776	Q9WTQ5|AKA12_MOUSE	K.AQTEEDDLQEPK.G	Y	53.88	1401.63	12	1.3	701.821	2	21.75	801670	568690	927160	1221100	666410	1186200	3	F3:15887	P20210108_BO3.raw	6	1	1	1	1	1	1	1667	1678			PEAKS DB
332	44776	Q9WTQ5|AKA12_MOUSE	K.PLESPTSPVSNETTSSFK.K	Y	53.31	1906.92	18	0.7	954.466	2	36.85		843140		1034400	483380		2	F2:34059	P20210108_BO2.raw	3	0	1	0	1	1	0	267	284			PEAKS DB
332	44776	Q9WTQ5|AKA12_MOUSE	K.QAQSSTEIPLQAESGQGTEEEAAK.D	Y	52.08	2488.16	24	2.2	830.395	3	31.91			1137800	867660	624300		5	F5:26666	P20210108_KO2.raw	3	0	0	1	1	1	0	231	254			PEAKS DB
332	44776	Q9WTQ5|AKA12_MOUSE	K.EDSQVPATQTLQR.A	Y	43.35	1471.73	13	2.3	736.872	2	23.65	1028400	104580	867630	0	3567100	4084200	6	F6:18437	P20210108_KO3.raw	5	1	1	1	0	1	1	1031	1043			PEAKS DB
332	44776	Q9WTQ5|AKA12_MOUSE	K.LAETQEVPQEAEPVEELMK.T	Y	38.52	2169.05	19	3.8	1085.54	2	50.95				1238300	888630		4	F4:48018	P20210108_KO1.raw	2	0	0	0	1	1	0	431	449			PEAKS DB
332	44776	Q9WTQ5|AKA12_MOUSE	K.ESPDTNGPK.L	Y	28.32	943.425	9	-0.9	472.719	2	10.57				649220	567580	0	6	F6:4780	P20210108_KO3.raw	2	0	0	0	1	1	0	1644	1652			PEAKS DB
332	44776	Q9WTQ5|AKA12_MOUSE	K.GPSEAPQEAEAEEGAT(+79.97)SDGEK.K	Y	24.43	2167.84	21	-0.3	1084.93	2	20.5				309440			4	F4:14203	P20210108_KO1.raw	1	0	0	0	1	0	0	568	588	Phosphorylation (STY)	T16:Phosphorylation (STY):0.00	PEAKS DB
332	44776	Q9WTQ5|AKA12_MOUSE	K.SDTVQLLTVK.K	Y	22.84	1102.62	10	-1.1	552.318	2	49.93		1480200					2	F2:48907	P20210108_BO2.raw	1	0	1	0	0	0	0	175	184			PEAKS DB
332	44776	Q9WTQ5|AKA12_MOUSE	K.LTEEGDALK.E	Y	22.48	974.492	9	0.2	488.253	2	23.13				13315000		12541000	4	F4:17118	P20210108_KO1.raw	2	0	0	0	1	0	1	1653	1661			PEAKS DB
332	44776	Q9WTQ5|AKA12_MOUSE	K.EDSQVPATQTLQRAGPK.A	Y	22.04	1824.93	17	2	609.319	3	36.04			4883200				3	F3:31955	P20210108_BO3.raw	1	0	0	1	0	0	0	1031	1047			PEAKS DB
32	44815	P10107|ANXA1_MOUSE	K.GGPGSAVSPYPSFNVSSDVAALHK.A	Y	81.73	2343.15	24	2	782.059	3	54.89		19107000	57624000	17465000	62940000	110690000	5	F5:52226	P20210108_KO2.raw	13	0	1	4	1	5	2	30	53			PEAKS DB
32	44815	P10107|ANXA1_MOUSE	R.FLENQEQEYVQAVK.S	Y	71.79	1723.84	14	4	862.932	2	43.42	52785000	36966000	38028000	55036000	144460000	176660000	5	F5:39720	P20210108_KO2.raw	22	3	2	3	3	6	5	13	26			PEAKS DB
32	44815	P10107|ANXA1_MOUSE	K.TPAQFDADELRGAMK.G	Y	61.87	1648.79	15	2.1	550.604	3	54.2		190240000	640580000		176820000	326990000	6	F6:52742	P20210108_KO3.raw	35	0	6	15	0	6	8	114	128			PEAKS DB
32	44815	P10107|ANXA1_MOUSE	K.C(+57.02)ATSTPAFFAEK.L	Y	58.62	1328.61	12	2.2	665.312	2	44.33	117230000	149880000	162080000	114940000	91092000	98903000	5	F5:40412	P20210108_KO2.raw	7	1	1	2	1	1	1	270	281	Carbamidomethylation	C1:Carbamidomethylation:1000.00	PEAKS DB
32	44815	P10107|ANXA1_MOUSE	K.GVDEATIIDILTK.R	Y	57.7	1386.76	13	-2.3	694.386	2	53.94			4444300	60206000	130550000	77338000	5	F5:53311	P20210108_KO2.raw	12	0	0	1	1	5	5	59	71			PEAKS DB
32	44815	P10107|ANXA1_MOUSE	K.QARFLENQEQEYVQAVK.S	Y	46.59	2079.04	17	2.4	694.022	3	49.4				0		12111000	6	F6:47281	P20210108_KO3.raw	2	0	0	0	0	0	2	10	26			PEAKS DB
32	44815	P10107|ANXA1_MOUSE	K.TPAQFDADELRGAM(+15.99)K.G	Y	41.2	1664.78	15	1.7	555.936	3	45.01	44216000	66191000	1275500	44650000	37017000	41620000	6	F6:42072	P20210108_KO3.raw	6	1	1	1	1	1	1	114	128	Oxidation (M)	M14:Oxidation (M):1000.00	PEAKS DB
32	44815	P10107|ANXA1_MOUSE	K.DITSDTSGDFRK.A	Y	39.35	1340.62	12	2.3	671.319	2	43.61		35906000	210360000	123160000	167480000	210770000	6	F6:41029	P20210108_KO3.raw	19	0	3	3	3	7	3	167	178			PEAKS DB
32	44815	P10107|ANXA1_MOUSE	K.C(+57.02)LTTIVK.C	Y	37.88	833.468	7	0.3	417.741	2	35.31	200120000	223440000	226050000	152520000	111870000	132090000	4	F4:30575	P20210108_KO1.raw	10	2	2	2	1	1	2	263	269	Carbamidomethylation	C1:Carbamidomethylation:1000.00	PEAKS DB
32	44815	P10107|ANXA1_MOUSE	K.AAYLQENGK.P	Y	37.01	992.493	9	0	497.254	2	22.18	22544000	19871000	24188000	49400000	21782000	32576000	5	F5:15969	P20210108_KO2.raw	7	1	1	1	2	1	1	82	90			PEAKS DB
32	44815	P10107|ANXA1_MOUSE	M.A(+42.01)MVSEFLK.Q	Y	36.85	965.489	8	1.9	966.498	1	54.22	83289000	84363000	90982000	52772000	29458000	46105000	5	F5:51558	P20210108_KO2.raw	9	2	2	2	1	1	1	2	9	Acetylation (N-term)	A1:Acetylation (N-term):1000.00	PEAKS DB
32	44815	P10107|ANXA1_MOUSE	R.ALYEAGER.R	Y	33.54	907.44	8	-0.2	454.727	2	25.17						15094000	6	F6:20183	P20210108_KO3.raw	1	0	0	0	0	0	1	205	212			PEAKS DB
32	44815	P10107|ANXA1_MOUSE	K.ALDLELK.G	Y	29.38	800.464	7	0	401.239	2	52.64	72068000	96378000	96915000	76868000	70328000	82036000	2	F2:52060	P20210108_BO2.raw	9	1	2	2	2	1	1	251	257			PEAKS DB
32	44815	P10107|ANXA1_MOUSE	K.ALLALAK.G	Y	28.28	698.469	7	2.3	699.478	1	44.95	373230000	368390000	388460000	314350000	278270000	274350000	3	F3:41977	P20210108_BO3.raw	12	2	2	2	2	2	2	179	185			PEAKS DB
32	44815	P10107|ANXA1_MOUSE	L.T(+42.01)T(+79.97)IVKC(+57.02)ATSTPAFFAEK.L	Y	26.25	1992.93	17	12.1	665.324	3	47.43	59855000						1	F1:45230	P20210108_BO1.raw	1	1	0	0	0	0	0	265	281	Acetylation (N-term); Phosphorylation (STY); Carbamidomethylation	T1:Acetylation (N-term):1000.00;T2:Phosphorylation (STY):28.13;C6:Carbamidomethylation:1000.00	PEAKS DB
32	44815	P10107|ANXA1_MOUSE	R.SEIDMNEIK.V	Y	25	1077.5	9	1	539.758	2	36.65						2732200	6	F6:33032	P20210108_KO3.raw	1	0	0	0	0	0	1	304	312			PEAKS DB
32	44815	P10107|ANXA1_MOUSE	L.T(+42.01)(+79.97)TIVKC(+57.02)ATSTPAFFAEK.L	Y	22.53	1992.93	17	12.1	665.324	3	47.43	59855000						1	F1:44961	P20210108_BO1.raw	1	1	0	0	0	0	0	265	281	Acetylation (N-term); Phosphorylation (STY); Carbamidomethylation	T1:Acetylation (N-term):1000.00;T1:Phosphorylation (STY):0.00;C6:Carbamidomethylation:1000.00	PEAKS DB
32	44815	P10107|ANXA1_MOUSE	K.PLDEVLRK.A	Y	20.57	968.565	8	0.8	323.863	3	49.14			43956000		31543000	4720500	5	F5:44995	P20210108_KO2.raw	3	0	0	1	0	1	1	91	98			PEAKS DB
87	44787	Q9JIK5|DDX21_MOUSE	K.EGAFSNFPISEETVK.L	Y	67.11	1653.79	15	0.9	827.902	2	51.11	17306000	16889000	18864000	13680000	13918000	12233000	3	F3:48966	P20210108_BO3.raw	6	1	1	1	1	1	1	257	271			PEAKS DB
87	44787	Q9JIK5|DDX21_MOUSE	K.LGSDGAEESMETLPKPSEK.K	Y	65.19	2003.94	19	1.7	668.987	3	44.63	20754000	20537000	25229000	16127000	15833000	16654000	1	F1:43398	P20210108_BO1.raw	6	1	1	1	1	1	1	11	29			PEAKS DB
87	44787	Q9JIK5|DDX21_MOUSE	K.EIITEEPSEEEADMPKPK.K	Y	62.59	2070.97	18	2.9	691.332	3	42.96	7757800	11390000	10058000	3184100	3957300	2485300	3	F3:39667	P20210108_BO3.raw	7	1	2	1	1	1	1	111	128			PEAKS DB
87	44787	Q9JIK5|DDX21_MOUSE	K.GPSEDDVDPPK.S	Y	59.91	1154.51	11	-0.6	578.261	2	19.18	0		3344400	0		1052500	1	F1:14660	P20210108_BO1.raw	2	0	0	1	0	0	1	62	72			PEAKS DB
87	44787	Q9JIK5|DDX21_MOUSE	K.EIITEEPS(+79.97)EEEADMPKPK.K	Y	56.33	2150.93	18	3.5	1076.48	2	36.28	21861000	15742000	21131000	18179000	18133000	9544900	1	F1:33797	P20210108_BO1.raw	12	2	2	2	2	2	2	111	128	Phosphorylation (STY)	S8:Phosphorylation (STY):34.30	PEAKS DB
87	44787	Q9JIK5|DDX21_MOUSE	K.QEEEPQDDTASTSK.T	Y	56.15	1563.65	14	-0.5	782.834	2	12.41	67529	0	82083				3	F3:6262	P20210108_BO3.raw	2	1	0	1	0	0	0	79	92			PEAKS DB
87	44787	Q9JIK5|DDX21_MOUSE	K.LGSDGAEESMETLPK.P	Y	54.6	1562.71	15	0.7	782.365	2	37.27		7352100	8529900	5897200	3699900	6255500	2	F2:34536	P20210108_BO2.raw	5	0	1	1	1	1	1	11	25			PEAKS DB
87	44787	Q9JIK5|DDX21_MOUSE	K.KQEEEPQDDTASTSK.T	Y	52.78	1691.75	15	4.5	564.926	3	24.24	0	0	0	0			2	F2:19690	P20210108_BO2.raw	0	0	0	0	0	0	0	78	92			PEAKS DB
87	44787	Q9JIK5|DDX21_MOUSE	K.EEYQLAQVEQK.A	Y	48.76	1363.66	11	0.9	682.839	2	35.47	4180800	4764400	7005900	3361000	2466800	455660	1	F1:32804	P20210108_BO1.raw	8	1	2	2	1	1	1	617	627			PEAKS DB
87	44787	Q9JIK5|DDX21_MOUSE	K.NGLSQPSEEEADIPKPK.K	Y	46.27	1837.91	17	3.1	613.644	3	39.76	8981500	5000000	8087400	5223900	7338400		3	F3:35914	P20210108_BO3.raw	5	1	1	1	1	1	0	149	165			PEAKS DB
87	44787	Q9JIK5|DDX21_MOUSE	K.DGLSQPSEPK.S	Y	46.08	1056.51	10	0.1	529.262	2	19.27	49886000	48826000	48862000	33989000	38779000	25020000	1	F1:14744	P20210108_BO1.raw	11	3	2	1	2	2	1	223	232			PEAKS DB
87	44787	Q9JIK5|DDX21_MOUSE	K.SNSSDAPGEESSSETEK.E	Y	43.75	1739.7	17	-1.3	870.855	2	12.35	1712500	1954000	1872900	998190	959120	1115500	5	F5:5972	P20210108_KO2.raw	6	1	1	1	1	1	1	233	249			PEAKS DB
87	44787	Q9JIK5|DDX21_MOUSE	K.SNSSDAPGEES(+79.97)SSETEK.E	Y	43.16	1819.66	17	0.8	910.84	2	10.92	318890	330860	302390	231270	158120	212040	2	F2:5808	P20210108_BO2.raw	6	1	1	1	1	1	1	233	249	Phosphorylation (STY)	S11:Phosphorylation (STY):14.02	PEAKS DB
87	44787	Q9JIK5|DDX21_MOUSE	K.EIITEEPS(+79.97)EEEADMPK.P	Y	39.18	1925.79	16	1.5	963.901	2	36.99			875740			509880	6	F6:33486	P20210108_KO3.raw	2	0	0	1	0	0	1	111	126	Phosphorylation (STY)	S8:Phosphorylation (STY):18.33	PEAKS DB
87	44787	Q9JIK5|DDX21_MOUSE	K.NGLSQPSEEEADIPK.P	Y	36.81	1612.76	15	0.3	807.386	2	32.01	886530		915910	708440			4	F4:26914	P20210108_KO1.raw	3	1	0	1	1	0	0	149	163			PEAKS DB
87	44787	Q9JIK5|DDX21_MOUSE	K.DAQELSQNTC(+57.02)IK.Q	Y	33.87	1405.65	12	0.7	703.833	2	28.81	3739200	1762100	0	329760	472150	217290	4	F4:23283	P20210108_KO1.raw	8	1	3	0	1	2	1	522	533	Carbamidomethylation	C10:Carbamidomethylation:1000.00	PEAKS DB
87	44787	Q9JIK5|DDX21_MOUSE	K.EIITEEPS(+79.97)EEEADM(+15.99)PKPK.K	Y	30.42	2166.93	18	-0.3	723.316	3	27.3			701300		681600		3	F3:22115	P20210108_BO3.raw	2	0	0	1	0	1	0	111	128	Phosphorylation (STY); Oxidation (M)	S8:Phosphorylation (STY):2.76;M14:Oxidation (M):1000.00	PEAKS DB
87	44787	Q9JIK5|DDX21_MOUSE	K.DFSDITK.K	Y	30.38	824.392	7	0	413.203	2	32.49	27334000	25235000	25697000	17573000		14539000	2	F2:29298	P20210108_BO2.raw	5	1	1	1	1	0	1	351	357			PEAKS DB
87	44787	Q9JIK5|DDX21_MOUSE	K.QDAQSLHGDIPQK.Q	Y	29.35	1435.71	13	1.1	718.861	2	37.37	0		475210				1	F1:35117	P20210108_BO1.raw	1	0	0	1	0	0	0	534	546			PEAKS DB
87	44787	Q9JIK5|DDX21_MOUSE	K.KGPSEDDVDPPK.S	Y	28.57	1282.6	12	1	428.542	3	37.39	14166000	17173000		11085000		8859100	1	F1:34887	P20210108_BO1.raw	4	1	1	0	1	0	1	61	72			PEAKS DB
87	44787	Q9JIK5|DDX21_MOUSE	K.EIIT(+79.97)EEPSEEEADMPKPK.K	Y	27.26	2150.93	18	0.5	717.985	3	35.66	19702000		19378000				3	F3:31908	P20210108_BO3.raw	2	1	0	1	0	0	0	111	128	Phosphorylation (STY)	T4:Phosphorylation (STY):0.00	PEAKS DB
87	44787	Q9JIK5|DDX21_MOUSE	K.EIITEEPSEEEADMPK.P	Y	26.11	1845.82	16	-1.2	923.916	2	38.09	985950						1	F1:35905	P20210108_BO1.raw	1	1	0	0	0	0	0	111	126			PEAKS DB
87	44787	Q9JIK5|DDX21_MOUSE	K.EIPVEQK.E	Y	25.1	841.455	7	-0.2	421.734	2	19.55	47061000	45734000	45542000	35090000	31707000	31840000	4	F4:13188	P20210108_KO1.raw	6	1	1	1	1	1	1	250	256			PEAKS DB
87	44787	Q9JIK5|DDX21_MOUSE	K.SNSSDAPGEES(+79.97)S(+79.97)SETEK.E	Y	23.62	1899.63	17	0.4	950.822	2	11.21	244200						1	F1:6621	P20210108_BO1.raw	1	1	0	0	0	0	0	233	249	Phosphorylation (STY)	S11:Phosphorylation (STY):0.00;S12:Phosphorylation (STY):0.00	PEAKS DB
87	44787	Q9JIK5|DDX21_MOUSE	K.DLIAQAR.T	N	23.14	785.439	7	2	393.728	2	28.41					16447000	17612000	6	F6:24062	P20210108_KO3.raw	2	0	0	0	0	1	1	297	303			PEAKS DB
87	44787	Q9JIK5|DDX21_MOUSE	K.LGSDGAEESM(+15.99)ETLPK.P	Y	20.6	1578.71	15	1.6	790.363	2	26.22		538420					2	F2:22098	P20210108_BO2.raw	1	0	1	0	0	0	0	11	25	Oxidation (M)	M10:Oxidation (M):1000.00	PEAKS DB
87	44787	Q9JIK5|DDX21_MOUSE	K.TFSFAIPLIEK.L	Y	20.48	1264.71	11	4.3	633.363	2	55.47		8515000					2	F2:55153	P20210108_BO2.raw	1	0	1	0	0	0	0	309	319			PEAKS DB
87	44787	Q9JIK5|DDX21_MOUSE	K.SNSSDAPGEES(+79.97)SS(+79.97)ETEK.E	Y	19.14	1899.63	17	-1.5	950.821	2	11.52					138070		5	F5:5341	P20210108_KO2.raw	1	0	0	0	0	1	0	233	249	Phosphorylation (STY)	S11:Phosphorylation (STY):0.00;S13:Phosphorylation (STY):0.00	PEAKS DB
23	44783	P99024|TBB5_MOUSE	K.NSSYFVEWIPNNVK.T	N	72.57	1695.83	14	1.1	848.921	2	55.62		99742000	121180000	5569700	77435000	122980000	5	F5:53348	P20210108_KO2.raw	8	0	1	2	1	2	2	337	350			PEAKS DB
23	44783	P99024|TBB5_MOUSE	K.EVDEQMLNVQNK.N	N	65.96	1445.68	12	2.3	723.85	2	34.5	692500000	1016900000	722960000	512560000	472660000	372670000	3	F3:30167	P20210108_BO3.raw	50	5	9	13	8	9	6	325	336			PEAKS DB
23	44783	P99024|TBB5_MOUSE	K.EVDEQM(+15.99)LNVQNK.N	N	62.97	1461.68	12	-0.4	731.846	2	23.73	67398000	76848000	75869000	56905000	40230000	29668000	5	F5:17725	P20210108_KO2.raw	11	2	3	2	2	1	1	325	336	Oxidation (M)	M6:Oxidation (M):1000.00	PEAKS DB
23	44783	P99024|TBB5_MOUSE	R.ALTVPELTQQVFDAK.N	Y	62.16	1658.89	15	0.9	830.452	2	54.16	179730000	57114000	56804000	150830000	218420000	221900000	2	F2:53930	P20210108_BO2.raw	11	2	1	1	2	2	3	283	297			PEAKS DB
23	44783	P99024|TBB5_MOUSE	K.TAVC(+57.02)DIPPRGLK.M	N	61.23	1325.71	12	1.6	663.865	2	48.28	319370000	845700000	799490000	404590000	463190000	514280000	5	F5:45101	P20210108_KO2.raw	49	6	18	10	4	7	4	351	362	Carbamidomethylation	C4:Carbamidomethylation:1000.00	PEAKS DB
23	44783	P99024|TBB5_MOUSE	K.EAESC(+57.02)DC(+57.02)LQGFQLTH.S	N	55.42	1793.73	15	1.4	897.876	2	47.44	12325000	5538200	4255300	4689300	4232400	3383500	1	F1:46810	P20210108_BO1.raw	6	1	1	1	1	1	1	123	137	Carbamidomethylation	C5:Carbamidomethylation:1000.00;C7:Carbamidomethylation:1000.00	PEAKS DB
23	44783	P99024|TBB5_MOUSE	R.AILVDLEPGTMDSVR.S	N	53.15	1614.83	15	-0.5	808.421	2	53.7	17886000				0	22274000	1	F1:53648	P20210108_BO1.raw	2	1	0	0	0	0	1	63	77			PEAKS DB
23	44783	P99024|TBB5_MOUSE	K.NMMAAC(+57.02)DPR.H	N	50.47	1064.42	9	2.2	533.218	2	23.86	59338000	21186000	12821000	13422000	56543000	55699000	6	F6:18702	P20210108_KO3.raw	6	1	1	1	1	1	1	298	306	Carbamidomethylation	C6:Carbamidomethylation:1000.00	PEAKS DB
23	44783	P99024|TBB5_MOUSE	K.LAVNMVPFPR.L	N	48.62	1142.63	10	3.1	572.322	2	52.47	14049000	6215200		6358500	36056000	51048000	6	F6:51296	P20210108_KO3.raw	5	1	1	0	1	1	1	253	262			PEAKS DB
23	44783	P99024|TBB5_MOUSE	K.TAVC(+57.02)DIPPR.G	N	45.53	1027.51	9	0.2	514.763	2	26.18	93139000	40087000	14635000	15081000	38685000	38386000	1	F1:23343	P20210108_BO1.raw	25	6	5	4	4	3	3	351	359	Carbamidomethylation	C4:Carbamidomethylation:1000.00	PEAKS DB
23	44783	P99024|TBB5_MOUSE	K.EAESC(+57.02)DC(+57.02)LQGFQLTHSLGGGTGSGMGTLLISK.I	N	43.26	3310.53	32	3.7	1104.52	3	55.07						15019000	6	F6:53719	P20210108_KO3.raw	1	0	0	0	0	0	1	123	154	Carbamidomethylation	C5:Carbamidomethylation:1000.00;C7:Carbamidomethylation:1000.00	PEAKS DB
23	44783	P99024|TBB5_MOUSE	R.FPGQLNADLR.K	N	43.24	1129.59	10	6.4	565.805	2	48.81	24301000	1987200					1	F1:48228	P20210108_BO1.raw	2	1	1	0	0	0	0	242	251			PEAKS DB
23	44783	P99024|TBB5_MOUSE	R.EIVHIQAGQC(+57.02)GNQIGAK.F	N	39.89	1821.92	17	-0.7	608.312	3	36.43	1179400	4800300					2	F2:33404	P20210108_BO2.raw	3	1	2	0	0	0	0	3	19	Carbamidomethylation	C10:Carbamidomethylation:1000.00	PEAKS DB
23	44783	P99024|TBB5_MOUSE	K.NMM(+15.99)AAC(+57.02)DPR.H	N	32.53	1080.41	9	-0.1	541.215	2	16.71			0		18007000		5	F5:10126	P20210108_KO2.raw	1	0	0	0	0	1	0	298	306	Oxidation (M); Carbamidomethylation	M3:Oxidation (M):0.00;C6:Carbamidomethylation:1000.00	PEAKS DB
23	44783	P99024|TBB5_MOUSE	R.ISVYYNEATGGK.Y	Y	31.3	1300.63	12	-2.4	651.321	2	49.71	35283000	0					1	F1:48486	P20210108_BO1.raw	2	2	0	0	0	0	0	47	58			PEAKS DB
23	44783	P99024|TBB5_MOUSE	V.PELTQQVFDAK.N	Y	29.33	1274.65	11	-5.5	638.329	2	54				0			4	F4:51441	P20210108_KO1.raw	0	0	0	0	0	0	0	287	297			PEAKS DB
23	44783	P99024|TBB5_MOUSE	K.NM(+15.99)MAAC(+57.02)DPR.H	N	25.13	1080.41	9	1.7	541.216	2	15.42		5593500				18768000	6	F6:9730	P20210108_KO3.raw	2	0	1	0	0	0	1	298	306	Oxidation (M); Carbamidomethylation	M2:Oxidation (M):33.98;C6:Carbamidomethylation:1000.00	PEAKS DB
23	44783	P99024|TBB5_MOUSE	H.SLGGGTGSGMGTLLISK.I	N	24.54	1534.8	17	-11.8	768.399	2	49.66					135120000	38855000	6	F6:48451	P20210108_KO3.raw	2	0	0	0	0	1	1	138	154			PEAKS DB
23	44783	P99024|TBB5_MOUSE	R.IMNTFSVVPSPK.V	N	23.59	1318.7	12	2.4	660.357	2	48.87	14278000			1496500			4	F4:45624	P20210108_KO1.raw	2	1	0	0	1	0	0	163	174			PEAKS DB
86	44785	Q01853|TERA_MOUSE	K.NAPAIIFIDELDAIAPK.R	Y	68.87	1809.99	17	-1.6	906	2	55.83	6618100	5400800	8958500	31431000	22699000	17559000	3	F3:54292	P20210108_BO3.raw	18	2	2	3	5	4	2	296	312			PEAKS DB
86	44785	Q01853|TERA_MOUSE	M.A(+42.01)SGADSKGDDLSTAILK.Q	Y	67.87	1689.84	17	2.1	845.93	2	43.06	81544000	50275000	45812000	86003000	85106000	35149000	2	F2:41116	P20210108_BO2.raw	9	2	1	1	2	2	1	2	18	Acetylation (N-term)	A1:Acetylation (N-term):1000.00	PEAKS DB
86	44785	Q01853|TERA_MOUSE	K.AIANEC(+57.02)QANFISIK.G	Y	67.07	1577.79	14	1.8	789.902	2	49.84	13453000		17600000	22868000	18837000	16842000	3	F3:47601	P20210108_BO3.raw	11	2	0	2	3	2	2	530	543	Carbamidomethylation	C6:Carbamidomethylation:1000.00	PEAKS DB
86	44785	Q01853|TERA_MOUSE	K.GVLFYGPPGC(+57.02)GK.T	Y	58.78	1250.61	12	3.3	626.315	2	48.15	96476000	108200000	125610000	152140000	145130000	141730000	5	F5:44906	P20210108_KO2.raw	7	1	1	2	1	1	1	513	524	Carbamidomethylation	C10:Carbamidomethylation:1000.00	PEAKS DB
86	44785	Q01853|TERA_MOUSE	K.MTNGFSGADLTEIC(+57.02)QR.A	Y	57.8	1798.8	16	2.6	900.409	2	50.03					4096700		5	F5:46766	P20210108_KO2.raw	1	0	0	0	0	1	0	678	693	Carbamidomethylation	C14:Carbamidomethylation:1000.00	PEAKS DB
86	44785	Q01853|TERA_MOUSE	K.VVETDPSPYC(+57.02)IVAPDTVIHC(+57.02)EGEPIK.R	Y	55.56	2924.39	26	2.1	975.807	3	52.13						3598300	6	F6:50801	P20210108_KO3.raw	1	0	0	0	0	0	1	165	190	Carbamidomethylation	C10:Carbamidomethylation:1000.00;C20:Carbamidomethylation:1000.00	PEAKS DB
86	44785	Q01853|TERA_MOUSE	K.FGMTPSK.G	Y	48.97	766.368	7	-0.8	384.191	2	26.12	148590000	143340000	148000000	169790000	147070000	142350000	5	F5:20502	P20210108_KO2.raw	9	1	1	1	2	2	2	506	512			PEAKS DB
86	44785	Q01853|TERA_MOUSE	R.LGDVISIQPC(+57.02)PDVK.Y	Y	48.93	1539.8	14	0.8	770.906	2	46.97	0	0		9501700	31947000	29873000	6	F6:45018	P20210108_KO3.raw	4	0	0	0	1	2	1	96	109	Carbamidomethylation	C10:Carbamidomethylation:1000.00	PEAKS DB
86	44785	Q01853|TERA_MOUSE	K.GDDLSTAILK.Q	Y	44.03	1031.55	10	-0.4	516.782	2	46.12	132220000	178990000	165650000	0	106480000	122170000	5	F5:42638	P20210108_KO2.raw	6	1	1	2	0	1	1	9	18			PEAKS DB
86	44785	Q01853|TERA_MOUSE	K.FGM(+15.99)TPSK.G	Y	38.82	782.363	7	-0.9	392.189	2	16.17	29291000	31205000	27763000	29013000	24789000	24655000	3	F3:9859	P20210108_BO3.raw	8	2	1	1	2	1	1	506	512	Oxidation (M)	M3:Oxidation (M):1000.00	PEAKS DB
86	44785	Q01853|TERA_MOUSE	K.DVDLEFLAK.M	Y	35.71	1048.54	9	-0.5	525.279	2	59.25				378900	344820	7242700	5	F5:56085	P20210108_KO2.raw	4	0	0	0	1	1	2	669	677			PEAKS DB
86	44785	Q01853|TERA_MOUSE	K.LAGESESNLRK.A	Y	34.71	1202.63	11	3.4	401.884	3	32.47		119620000	104060000	123000000	130100000	181910000	6	F6:28721	P20210108_KO3.raw	10	0	2	1	3	1	3	278	288			PEAKS DB
86	44785	Q01853|TERA_MOUSE	R.GILLYGPPGTGK.T	N	32.17	1171.66	12	-1.8	586.836	2	48.81					18842000	22440000	5	F5:44976	P20210108_KO2.raw	2	0	0	0	0	1	1	240	251			PEAKS DB
86	44785	Q01853|TERA_MOUSE	K.AFEEAEK.N	Y	31.5	822.376	7	-0.4	412.195	2	19.89	102670000	118450000	112820000	126290000	105290000	117550000	5	F5:12991	P20210108_KO2.raw	7	1	1	2	1	1	1	289	295			PEAKS DB
86	44785	Q01853|TERA_MOUSE	K.YEMFAQTLQQSR.G	Y	30.87	1500.7	12	1.4	751.36	2	50.15						2226300	6	F6:48448	P20210108_KO3.raw	3	0	0	0	0	0	3	755	766			PEAKS DB
86	44785	Q01853|TERA_MOUSE	K.LAGESESNLR.K	Y	30.68	1074.53	10	-2.1	538.271	2	23.74	3431300						1	F1:19644	P20210108_BO1.raw	1	1	0	0	0	0	0	278	287			PEAKS DB
86	44785	Q01853|TERA_MOUSE	C.VLFFDELDSIAK.A	Y	24.61	1395.73	12	3.9	698.874	2	59.22		145960					2	F2:58368	P20210108_BO2.raw	1	0	1	0	0	0	0	573	584			PEAKS DB
86	44785	Q01853|TERA_MOUSE	R.WALSQSNPSALR.E	Y	19.03	1328.68	12	4.5	665.352	2	43.98						1219500	6	F6:41379	P20210108_KO3.raw	1	0	0	0	0	0	1	454	465			PEAKS DB
167	44792	tr|A0A0U1RNJ1|A0A0U1RNJ1_MOUSE	R.LLLPEDPLISGLLNSQALK.A	Y	66.51	2033.18	19	1.5	1017.6	2	55.65				173370	2216300	3089700	6	F6:54534	P20210108_KO3.raw	5	0	0	0	1	2	2	1202	1220			PEAKS DB
167	44792	tr|A0A0U1RNJ1|A0A0U1RNJ1_MOUSE	K.AC(+57.02)VDTALENLSTLK.M	Y	63.85	1533.77	14	6.6	767.898	2	51.75	12085000	9681100	12854000	6560200	6076000	3413500	5	F5:48732	P20210108_KO2.raw	6	1	1	1	1	1	1	1221	1234	Carbamidomethylation	C2:Carbamidomethylation:1000.00	PEAKS DB
167	44792	tr|A0A0U1RNJ1|A0A0U1RNJ1_MOUSE	K.VGDPQELNGITR.S	Y	60.98	1297.66	12	0.6	649.839	2	33.21	15875000	10699000	10178000	9917800	21676000	13574000	5	F5:28024	P20210108_KO2.raw	6	1	1	1	1	1	1	299	310			PEAKS DB
167	44792	tr|A0A0U1RNJ1|A0A0U1RNJ1_MOUSE	K.LDPGSPELQQVLK.H	Y	60.98	1422.77	13	4.3	712.396	2	48.18	23021000	26491000	33125000	21807000	20174000	19902000	5	F5:44638	P20210108_KO2.raw	6	1	1	1	1	1	1	1477	1489			PEAKS DB
167	44792	tr|A0A0U1RNJ1|A0A0U1RNJ1_MOUSE	R.VQEVQQVSTNK.R	Y	48.64	1258.65	11	-0.4	630.333	2	17		0	0		5820900	7783400	5	F5:10515	P20210108_KO2.raw	2	0	0	0	0	1	1	479	489			PEAKS DB
167	44792	tr|A0A0U1RNJ1|A0A0U1RNJ1_MOUSE	K.LSVPTYGLQC(+57.02)TQAAPLDSIPNLAAYYIDC(+57.02)IK.Q	Y	45.5	3454.72	31	0.1	1152.58	3	55.81			703210				3	F3:54265	P20210108_BO3.raw	1	0	0	1	0	0	0	2255	2285	Carbamidomethylation	C10:Carbamidomethylation:1000.00;C29:Carbamidomethylation:1000.00	PEAKS DB
167	44792	tr|A0A0U1RNJ1|A0A0U1RNJ1_MOUSE	K.TDSATDTTAPK.S	Y	44.47	1106.51	11	-0.2	554.262	2	11.84	2965700	3786700	3680000	3121100	2372700	2931700	1	F1:7083	P20210108_BO1.raw	6	1	1	1	1	1	1	2186	2196			PEAKS DB
167	44792	tr|A0A0U1RNJ1|A0A0U1RNJ1_MOUSE	K.EDTQVADVTTSR.C	Y	44.29	1320.62	12	5.2	661.319	2	22.51					2355700	1743300	6	F6:17051	P20210108_KO3.raw	2	0	0	0	0	1	1	1072	1083			PEAKS DB
167	44792	tr|A0A0U1RNJ1|A0A0U1RNJ1_MOUSE	M(+42.01)EEVVIAGMSGK.L	Y	43.29	1291.62	12	2.6	646.817	2	54.19		926110		0			2	F2:53818	P20210108_BO2.raw	1	0	1	0	0	0	0	1	12	Acetylation (N-term)	M1:Acetylation (N-term):1000.00	PEAKS DB
167	44792	tr|A0A0U1RNJ1|A0A0U1RNJ1_MOUSE	K.AGLYGLPK.R	Y	39.8	817.47	8	0.8	409.743	2	42.96	47694000	47785000	51107000	35144000	31650000	34732000	6	F6:40419	P20210108_KO3.raw	6	1	1	1	1	1	1	42	49			PEAKS DB
167	44792	tr|A0A0U1RNJ1|A0A0U1RNJ1_MOUSE	K.VYLWEDPNSK.L	Y	37.63	1249.6	10	-4.4	625.803	2	50.56	0	8492800	12748000	9332500	0	7063300	4	F4:47472	P20210108_KO1.raw	6	0	1	2	2	0	1	958	967			PEAKS DB
167	44792	tr|A0A0U1RNJ1|A0A0U1RNJ1_MOUSE	K.VLEALLPLK.S	Y	33.82	994.643	9	0.4	498.329	2	53.44	14846000	16756000	18127000	12130000	10859000	12257000	2	F2:52903	P20210108_BO2.raw	6	1	1	1	1	1	1	2374	2382			PEAKS DB
167	44792	tr|A0A0U1RNJ1|A0A0U1RNJ1_MOUSE	K.LQEMSSK.T	Y	33.04	821.395	7	0	411.705	2	14.69	15273000	16107000	15977000		9820600	11637000	6	F6:8559	P20210108_KO3.raw	5	1	1	1	0	1	1	2179	2185			PEAKS DB
167	44792	tr|A0A0U1RNJ1|A0A0U1RNJ1_MOUSE	K.SSC(+57.02)TIIPLMK.R	Y	32.93	1148.59	10	0.1	575.304	2	51.83					23668000		5	F5:48877	P20210108_KO2.raw	1	0	0	0	0	1	0	777	786	Carbamidomethylation	C3:Carbamidomethylation:1000.00	PEAKS DB
167	44792	tr|A0A0U1RNJ1|A0A0U1RNJ1_MOUSE	K.LGMLSPDGTC(+57.02)R.S	Y	31.2	1205.55	11	0.7	603.784	2	36.05		0			15125000	14744000	6	F6:32612	P20210108_KO3.raw	2	0	0	0	0	1	1	203	213	Carbamidomethylation	C10:Carbamidomethylation:1000.00	PEAKS DB
167	44792	tr|A0A0U1RNJ1|A0A0U1RNJ1_MOUSE	K.LSPDAIPGK.W	Y	28.06	896.497	9	2.1	449.257	2	25.94			27775000	18791000	17147000	19054000	6	F6:21301	P20210108_KO3.raw	4	0	0	1	1	1	1	1574	1582			PEAKS DB
167	44792	tr|A0A0U1RNJ1|A0A0U1RNJ1_MOUSE	R.LTQGEVYK.E	Y	26.11	936.492	8	0.2	469.253	2	22.96				3034700	9446200		5	F5:16611	P20210108_KO2.raw	2	0	0	0	1	1	0	986	993			PEAKS DB
167	44792	tr|A0A0U1RNJ1|A0A0U1RNJ1_MOUSE	R.QAPLLIGSTK.S	Y	25.9	1026.61	10	1.9	514.312	2	38.62					14255000	14626000	5	F5:33883	P20210108_KO2.raw	2	0	0	0	0	1	1	317	326			PEAKS DB
167	44792	tr|A0A0U1RNJ1|A0A0U1RNJ1_MOUSE	K.QVQPEGPYR.I	Y	23.87	1072.53	9	4.8	537.275	2	23.14		3139700					2	F2:18480	P20210108_BO2.raw	1	0	1	0	0	0	0	2286	2294			PEAKS DB
167	44792	tr|A0A0U1RNJ1|A0A0U1RNJ1_MOUSE	R.QQEQLVPTLEK.F	Y	23.73	1311.7	11	2.5	656.861	2	40.04					2858400	2586000	6	F6:36873	P20210108_KO3.raw	2	0	0	0	0	1	1	1107	1117			PEAKS DB
167	44792	tr|A0A0U1RNJ1|A0A0U1RNJ1_MOUSE	D.PGSPELQQVLK.H	Y	23.37	1194.66	11	-15.1	598.329	2	48.77					39134000		5	F5:44981	P20210108_KO2.raw	1	0	0	0	0	1	0	1479	1489			PEAKS DB
167	44792	tr|A0A0U1RNJ1|A0A0U1RNJ1_MOUSE	K.DNLEFFLTNLGK.V	Y	23.3	1409.72	12	2.3	705.868	2	55.93						399870	6	F6:54810	P20210108_KO3.raw	1	0	0	0	0	0	1	791	802			PEAKS DB
167	44792	tr|A0A0U1RNJ1|A0A0U1RNJ1_MOUSE	R.EVAALLK.A	Y	22.81	742.459	7	-0.8	372.236	2	41.87					20078000		5	F5:37939	P20210108_KO2.raw	1	0	0	0	0	1	0	1800	1806			PEAKS DB
167	44793	P19096|FAS_MOUSE	R.LLLPEDPLISGLLNSQALK.A	Y	66.51	2033.18	19	1.5	1017.6	2	55.65				173370	2216300	3089700	6	F6:54534	P20210108_KO3.raw	5	0	0	0	1	2	2	1202	1220			PEAKS DB
167	44793	P19096|FAS_MOUSE	K.AC(+57.02)VDTALENLSTLK.M	Y	63.85	1533.77	14	6.6	767.898	2	51.75	12085000	9681100	12854000	6560200	6076000	3413500	5	F5:48732	P20210108_KO2.raw	6	1	1	1	1	1	1	1221	1234	Carbamidomethylation	C2:Carbamidomethylation:1000.00	PEAKS DB
167	44793	P19096|FAS_MOUSE	K.VGDPQELNGITR.S	Y	60.98	1297.66	12	0.6	649.839	2	33.21	15875000	10699000	10178000	9917800	21676000	13574000	5	F5:28024	P20210108_KO2.raw	6	1	1	1	1	1	1	299	310			PEAKS DB
167	44793	P19096|FAS_MOUSE	K.LDPGSPELQQVLK.H	Y	60.98	1422.77	13	4.3	712.396	2	48.18	23021000	26491000	33125000	21807000	20174000	19902000	5	F5:44638	P20210108_KO2.raw	6	1	1	1	1	1	1	1479	1491			PEAKS DB
167	44793	P19096|FAS_MOUSE	R.VQEVQQVSTNK.R	Y	48.64	1258.65	11	-0.4	630.333	2	17		0	0		5820900	7783400	5	F5:10515	P20210108_KO2.raw	2	0	0	0	0	1	1	479	489			PEAKS DB
167	44793	P19096|FAS_MOUSE	K.LSVPTYGLQC(+57.02)TQAAPLDSIPNLAAYYIDC(+57.02)IK.Q	Y	45.5	3454.72	31	0.1	1152.58	3	55.81			703210				3	F3:54265	P20210108_BO3.raw	1	0	0	1	0	0	0	2257	2287	Carbamidomethylation	C10:Carbamidomethylation:1000.00;C29:Carbamidomethylation:1000.00	PEAKS DB
167	44793	P19096|FAS_MOUSE	K.TDSATDTTAPK.S	Y	44.47	1106.51	11	-0.2	554.262	2	11.84	2965700	3786700	3680000	3121100	2372700	2931700	1	F1:7083	P20210108_BO1.raw	6	1	1	1	1	1	1	2188	2198			PEAKS DB
167	44793	P19096|FAS_MOUSE	K.EDTQVADVTTSR.C	Y	44.29	1320.62	12	5.2	661.319	2	22.51					2355700	1743300	6	F6:17051	P20210108_KO3.raw	2	0	0	0	0	1	1	1072	1083			PEAKS DB
167	44793	P19096|FAS_MOUSE	M(+42.01)EEVVIAGMSGK.L	Y	43.29	1291.62	12	2.6	646.817	2	54.19		926110		0			2	F2:53818	P20210108_BO2.raw	1	0	1	0	0	0	0	1	12	Acetylation (N-term)	M1:Acetylation (N-term):1000.00	PEAKS DB
167	44793	P19096|FAS_MOUSE	K.AGLYGLPK.R	Y	39.8	817.47	8	0.8	409.743	2	42.96	47694000	47785000	51107000	35144000	31650000	34732000	6	F6:40419	P20210108_KO3.raw	6	1	1	1	1	1	1	42	49			PEAKS DB
167	44793	P19096|FAS_MOUSE	K.VYLWEDPNSK.L	Y	37.63	1249.6	10	-4.4	625.803	2	50.56	0	8492800	12748000	9332500	0	7063300	4	F4:47472	P20210108_KO1.raw	6	0	1	2	2	0	1	958	967			PEAKS DB
167	44793	P19096|FAS_MOUSE	K.VLEALLPLK.S	Y	33.82	994.643	9	0.4	498.329	2	53.44	14846000	16756000	18127000	12130000	10859000	12257000	2	F2:52903	P20210108_BO2.raw	6	1	1	1	1	1	1	2376	2384			PEAKS DB
167	44793	P19096|FAS_MOUSE	K.LQEMSSK.T	Y	33.04	821.395	7	0	411.705	2	14.69	15273000	16107000	15977000		9820600	11637000	6	F6:8559	P20210108_KO3.raw	5	1	1	1	0	1	1	2181	2187			PEAKS DB
167	44793	P19096|FAS_MOUSE	K.SSC(+57.02)TIIPLMK.R	Y	32.93	1148.59	10	0.1	575.304	2	51.83					23668000		5	F5:48877	P20210108_KO2.raw	1	0	0	0	0	1	0	777	786	Carbamidomethylation	C3:Carbamidomethylation:1000.00	PEAKS DB
167	44793	P19096|FAS_MOUSE	K.LGMLSPDGTC(+57.02)R.S	Y	31.2	1205.55	11	0.7	603.784	2	36.05		0			15125000	14744000	6	F6:32612	P20210108_KO3.raw	2	0	0	0	0	1	1	203	213	Carbamidomethylation	C10:Carbamidomethylation:1000.00	PEAKS DB
167	44793	P19096|FAS_MOUSE	K.LSPDAIPGK.W	Y	28.06	896.497	9	2.1	449.257	2	25.94			27775000	18791000	17147000	19054000	6	F6:21301	P20210108_KO3.raw	4	0	0	1	1	1	1	1576	1584			PEAKS DB
167	44793	P19096|FAS_MOUSE	R.LTQGEVYK.E	Y	26.11	936.492	8	0.2	469.253	2	22.96				3034700	9446200		5	F5:16611	P20210108_KO2.raw	2	0	0	0	1	1	0	986	993			PEAKS DB
167	44793	P19096|FAS_MOUSE	R.QAPLLIGSTK.S	Y	25.9	1026.61	10	1.9	514.312	2	38.62					14255000	14626000	5	F5:33883	P20210108_KO2.raw	2	0	0	0	0	1	1	317	326			PEAKS DB
167	44793	P19096|FAS_MOUSE	K.QVQPEGPYR.I	Y	23.87	1072.53	9	4.8	537.275	2	23.14		3139700					2	F2:18480	P20210108_BO2.raw	1	0	1	0	0	0	0	2288	2296			PEAKS DB
167	44793	P19096|FAS_MOUSE	R.QQEQLVPTLEK.F	Y	23.73	1311.7	11	2.5	656.861	2	40.04					2858400	2586000	6	F6:36873	P20210108_KO3.raw	2	0	0	0	0	1	1	1107	1117			PEAKS DB
167	44793	P19096|FAS_MOUSE	D.PGSPELQQVLK.H	Y	23.37	1194.66	11	-15.1	598.329	2	48.77					39134000		5	F5:44981	P20210108_KO2.raw	1	0	0	0	0	1	0	1481	1491			PEAKS DB
167	44793	P19096|FAS_MOUSE	K.DNLEFFLTNLGK.V	Y	23.3	1409.72	12	2.3	705.868	2	55.93						399870	6	F6:54810	P20210108_KO3.raw	1	0	0	0	0	0	1	791	802			PEAKS DB
167	44793	P19096|FAS_MOUSE	R.EVAALLK.A	Y	22.81	742.459	7	-0.8	372.236	2	41.87					20078000		5	F5:37939	P20210108_KO2.raw	1	0	0	0	0	1	0	1802	1808			PEAKS DB
22	44788	P68372|TBB4B_MOUSE	K.NSSYFVEWIPNNVK.T	N	72.57	1695.83	14	1.1	848.921	2	55.62		99742000	121180000	5569700	77435000	122980000	5	F5:53348	P20210108_KO2.raw	8	0	1	2	1	2	2	337	350			PEAKS DB
22	44788	P68372|TBB4B_MOUSE	K.EVDEQMLNVQNK.N	N	65.96	1445.68	12	2.3	723.85	2	34.5	692500000	1016900000	722960000	512560000	472660000	372670000	3	F3:30167	P20210108_BO3.raw	50	5	9	13	8	9	6	325	336			PEAKS DB
22	44788	P68372|TBB4B_MOUSE	K.EVDEQM(+15.99)LNVQNK.N	N	62.97	1461.68	12	-0.4	731.846	2	23.73	67398000	76848000	75869000	56905000	40230000	29668000	5	F5:17725	P20210108_KO2.raw	11	2	3	2	2	1	1	325	336	Oxidation (M)	M6:Oxidation (M):1000.00	PEAKS DB
22	44788	P68372|TBB4B_MOUSE	K.TAVC(+57.02)DIPPRGLK.M	N	61.23	1325.71	12	1.6	663.865	2	48.28	319370000	845700000	799490000	404590000	463190000	514280000	5	F5:45101	P20210108_KO2.raw	49	6	18	10	4	7	4	351	362	Carbamidomethylation	C4:Carbamidomethylation:1000.00	PEAKS DB
22	44788	P68372|TBB4B_MOUSE	R.ALTVPELTQQMFDAK.N	N	58.4	1690.86	15	0.1	846.437	2	54.79	50774000	18455000	19674000	29086000	62459000	43245000	1	F1:55127	P20210108_BO1.raw	8	2	1	1	1	2	1	283	297			PEAKS DB
22	44788	P68372|TBB4B_MOUSE	K.EAESC(+57.02)DC(+57.02)LQGFQLTH.S	N	55.42	1793.73	15	1.4	897.876	2	47.44	12325000	5538200	4255300	4689300	4232400	3383500	1	F1:46810	P20210108_BO1.raw	6	1	1	1	1	1	1	123	137	Carbamidomethylation	C5:Carbamidomethylation:1000.00;C7:Carbamidomethylation:1000.00	PEAKS DB
22	44788	P68372|TBB4B_MOUSE	K.NMMAAC(+57.02)DPR.H	N	50.47	1064.42	9	2.2	533.218	2	23.86	59338000	21186000	12821000	13422000	56543000	55699000	6	F6:18702	P20210108_KO3.raw	6	1	1	1	1	1	1	298	306	Carbamidomethylation	C6:Carbamidomethylation:1000.00	PEAKS DB
22	44788	P68372|TBB4B_MOUSE	R.ALTVPELTQQM(+15.99)FDAK.N	N	50.32	1706.85	15	3.8	854.438	2	49.94	2623300				4778300	4029000	6	F6:48201	P20210108_KO3.raw	3	1	0	0	0	1	1	283	297	Oxidation (M)	M11:Oxidation (M):1000.00	PEAKS DB
22	44788	P68372|TBB4B_MOUSE	K.LAVNMVPFPR.L	N	48.62	1142.63	10	3.1	572.322	2	52.47	14049000	6215200		6358500	36056000	51048000	6	F6:51296	P20210108_KO3.raw	5	1	1	0	1	1	1	253	262			PEAKS DB
22	44788	P68372|TBB4B_MOUSE	K.TAVC(+57.02)DIPPR.G	N	45.53	1027.51	9	0.2	514.763	2	26.18	93139000	40087000	14635000	15081000	38685000	38386000	1	F1:23343	P20210108_BO1.raw	25	6	5	4	4	3	3	351	359	Carbamidomethylation	C4:Carbamidomethylation:1000.00	PEAKS DB
22	44788	P68372|TBB4B_MOUSE	R.AVLVDLEPGTMDSVR.S	Y	44.5	1600.81	15	4.1	801.417	2	51.99	12167000	6506500		3956900	9653700	10609000	5	F5:49029	P20210108_KO2.raw	5	1	1	0	1	1	1	63	77			PEAKS DB
22	44788	P68372|TBB4B_MOUSE	K.EAESC(+57.02)DC(+57.02)LQGFQLTHSLGGGTGSGMGTLLISK.I	N	43.26	3310.53	32	3.7	1104.52	3	55.07						15019000	6	F6:53719	P20210108_KO3.raw	1	0	0	0	0	0	1	123	154	Carbamidomethylation	C5:Carbamidomethylation:1000.00;C7:Carbamidomethylation:1000.00	PEAKS DB
22	44788	P68372|TBB4B_MOUSE	R.FPGQLNADLR.K	N	43.24	1129.59	10	6.4	565.805	2	48.81	24301000	1987200					1	F1:48228	P20210108_BO1.raw	2	1	1	0	0	0	0	242	251			PEAKS DB
22	44788	P68372|TBB4B_MOUSE	R.EIVHLQAGQC(+57.02)GNQIGAK.F	N	39.89	1821.92	17	-0.7	608.312	3	36.43	1179400	4800300					2	F2:33404	P20210108_BO2.raw	3	1	2	0	0	0	0	3	19	Carbamidomethylation	C10:Carbamidomethylation:1000.00	PEAKS DB
22	44788	P68372|TBB4B_MOUSE	R.INVYYNEATGGK.Y	Y	38.44	1327.64	12	0.5	664.828	2	40.54	5700000	3826900		461300	2441300	5622700	2	F2:38212	P20210108_BO2.raw	10	1	3	0	1	2	3	47	58			PEAKS DB
22	44788	P68372|TBB4B_MOUSE	K.NMM(+15.99)AAC(+57.02)DPR.H	N	32.53	1080.41	9	-0.1	541.215	2	16.71			0		18007000		5	F5:10126	P20210108_KO2.raw	1	0	0	0	0	1	0	298	306	Oxidation (M); Carbamidomethylation	M3:Oxidation (M):0.00;C6:Carbamidomethylation:1000.00	PEAKS DB
22	44788	P68372|TBB4B_MOUSE	K.NM(+15.99)MAAC(+57.02)DPR.H	N	25.13	1080.41	9	1.7	541.216	2	15.42		5593500				18768000	6	F6:9730	P20210108_KO3.raw	2	0	1	0	0	0	1	298	306	Oxidation (M); Carbamidomethylation	M2:Oxidation (M):33.98;C6:Carbamidomethylation:1000.00	PEAKS DB
22	44788	P68372|TBB4B_MOUSE	H.SLGGGTGSGMGTLLISK.I	N	24.54	1534.8	17	-11.8	768.399	2	49.66					135120000	38855000	6	F6:48451	P20210108_KO3.raw	2	0	0	0	0	1	1	138	154			PEAKS DB
22	44788	P68372|TBB4B_MOUSE	R.IMNTFSVVPSPK.V	N	23.59	1318.7	12	2.4	660.357	2	48.87	14278000			1496500			4	F4:45624	P20210108_KO1.raw	2	1	0	0	1	0	0	163	174			PEAKS DB
213	44813	Q8BTI8-2|SRRM2_MOUSE	R.SVVQTTPVAGSQSLSSGTVAK.S	Y	74.88	2003.05	21	2.9	1002.54	2	30.97				528710	3929000	1397200	5	F5:25619	P20210108_KO2.raw	4	0	0	0	1	2	1	2320	2340			PEAKS DB
213	44813	Q8BTI8-2|SRRM2_MOUSE	K.NSGPVSEVNTGFSPEVK.E	Y	70.17	1746.84	17	2.9	874.431	2	40.28	2447900	1069600	1978200	2461800	1924500	912830	5	F5:35905	P20210108_KO2.raw	6	1	1	1	1	1	1	1197	1213			PEAKS DB
213	44813	Q8BTI8-2|SRRM2_MOUSE	K.SLLPNSSQDELMEVEK.S	Y	63.93	1817.87	16	0	909.943	2	50.7	2514600	2451000	1874200	2359600	2594200	2015900	2	F2:49860	P20210108_BO2.raw	6	1	1	1	1	1	1	1092	1107			PEAKS DB
[truncated: 17,128 more rows]

## Sheet: proteinsOB1
Protein Accession	Area OB1	PTM
Q6ZWY9|H2B1C_MOUSE	7903700000
P10854|H2B1M_MOUSE	7903700000
Q64478|H2B1H_MOUSE	7903700000
[truncated: 10,419 more rows]

## Sheet: proteinsOB2
Protein Accession	Area OB2	PTM
[truncated: 10,745 more rows]

[truncated: 11 more sheets: proteinsOB3, proteinsKO1, proteinsKO2, proteinsKO3, peptides, peptidesOB1, peptidesOB2, peptidesOB3, peptidesKO1, peptidesKO2, peptidesKO3]
